# Supplementary material for: Development of Dimethylsulfonium Probes for Broad Profiling of Methyllysine Reader Proteins
Source: Adv Sci (Weinh). 2025 Nov 29;13(9):e17751. doi: 10.1002/advs.202517751 (PMC12904088; doi:10.1002/advs.202517751)
Supplement: Supplementary file 2 — Supporting Information [file ADVS-13-e17751-s003.xlsx]

## Sheet: Summary
Domain	Accession	Source Database	Gene Symbol	Name	Length	Matches
BAH	A0A590UJ84	unreviewed	RERE	Arginine-glutamic acid dipeptide repeats	783	103..283
BAH	A0A590UK57	unreviewed	RERE	Arginine-glutamic acid dipeptide repeats	402	103..283
BAH	A0A7I2V311	unreviewed	DNMT1	DNA (cytosine-5)-methyltransferase 1	1150	652..777,828..997
BAH	A0A7I2V490	unreviewed	DNMT1	DNA (cytosine-5)-methyltransferase	1658	755..880,931..1100
BAH	A0A7I2V4H9	unreviewed	ASH1L	ASH1 like histone lysine methyltransferase	2969	2656..2793
BAH	A0A7I2V4K0	unreviewed	ASH1L	ASH1 like histone lysine methyltransferase	2963	2655..2792
BAH	A0A7I2V5D0	unreviewed	DNMT1	DNA (cytosine-5)-methyltransferase	1655	755..880,931..1100
BAH	A0A7I2V5F1	unreviewed	DNMT1	DNA (cytosine-5)-methyltransferase	1580	755..880,931..1100
BAH	A0A7I2V5F6	unreviewed	DNMT1	DNA (cytosine-5-)-methyltransferase	1114	755..880,931..1100
BAH	A0A7I2YQA8	unreviewed	DNMT1	DNA (cytosine-5)-methyltransferase	1577	755..880,931..1100
BAH	A0A7I2YQL4	unreviewed	ASH1L	BAH domain-containing protein	339	27..168
BAH	A0A7I2YQQ0	unreviewed	DNMT1	DNA (cytosine-5)-methyltransferase	1613	755..880,931..1100
BAH	A0A7I2YQU9	unreviewed	ASH1L	ASH1 like histone lysine methyltransferase	2904	2596..2733
BAH	A0A9L9PXL4	unreviewed	PBRM1	Protein polybromo-1	1704	971..1089,1171..1287
BAH	A8K794	unreviewed		Origin recognition complex subunit 1	861	45..171
BAH	B7Z8H0	unreviewed		Origin recognition complex subunit 1	856	45..171
BAH	E7EQY4	unreviewed	MTA3	Metastasis associated 1 family member 3	514	4..147
BAH	E7ESY4	unreviewed	MTA1	Metastasis associated 1	703	4..164
BAH	E7EV10	unreviewed	MTA3	Metastasis associated 1 family member 3	590	4..147
BAH	E7EVG2	unreviewed	PBRM1	Polybromo 1	1460	955..1073,1155..1271
BAH	E9PCS8	unreviewed	MTA3	Metastasis associated 1 family member 3	392	4..147
BAH	E9PF88	unreviewed	MTA3	BAH domain-containing protein	91	4..91
BAH	F6RRE2	unreviewed	MTA3	Metastasis associated 1 family member 3	537	1..91
BAH	F8WBW8	unreviewed	BAHCC1	BAH domain and coiled-coil containing 1	2608	2482..2602
BAH	H0Y5B5	unreviewed	PBRM1	Polybromo 1	1085	914..1032
BAH	H0Y975	unreviewed	RERE	BAH domain-containing protein	91	1..91
BAH	H7BYW9	unreviewed	RERE	Arginine-glutamic acid dipeptide repeats	584	103..283
BAH	H9KVB4	unreviewed	TNRC18	BAH domain-containing protein	2968	2817..2962
BAH	I6L9H2	unreviewed	DNMT1	DNA (cytosine-5)-methyltransferase	1511	650..775,826..995
BAH	O15417	reviewed	TNRC18 CAGL79 KIAA1856	Trinucleotide repeat-containing gene 18 protein	2968	2817..2962
BAH	O94776	reviewed	MTA2 MTA1L1 PID	Metastasis-associated protein MTA2	668	4..144
BAH	P26358	reviewed	DNMT1 AIM CXXC9 DNMT	DNA (cytosine-5)-methyltransferase 1	1616	755..880,931..1100
BAH	Q13330	reviewed	MTA1	Metastasis-associated protein MTA1	715	4..164
BAH	Q13415	reviewed	ORC1 ORC1L PARC1	Origin recognition complex subunit 1	861	45..171
BAH	Q53RX8	unreviewed	tmp_locus_6	Metastasis-associated protein MTA3	233	1..83
BAH	Q53SC0	unreviewed	tmp_locus_6	BAH domain-containing protein	63	4..63
BAH	Q59FP7	unreviewed		DNA (cytosine-5)-methyltransferase 1	1606	742..867,918..1087
BAH	Q5EBM5	unreviewed	PB1	PB1 protein	425	1..63
BAH	Q86TR6	unreviewed		Full-length cDNA 5-PRIME end of clone CS0DF014YL24 of Fetal brain of Homo sapiens (human)	177	1..78
BAH	Q86U86	reviewed	PBRM1 BAF180 PB1	Protein polybromo-1	1689	956..1074,1156..1272
BAH	Q8TBE0	reviewed	BAHD1 KIAA0945	Bromo adjacent homology domain-containing 1 protein	780	624..779
BAH	Q96F82	unreviewed	ORC1L	Origin recognition complex subunit 1	861	45..171
BAH	Q9BTC8	reviewed	MTA3 KIAA1266	Metastasis-associated protein MTA3	594	4..147
BAH	Q9NR48	reviewed	ASH1L KIAA1420 KMT2H	Histone-lysine N-methyltransferase ASH1L	2969	2661..2798
BAH	Q9NUX9	unreviewed		BAH domain-containing protein	289	113..231
BAH	Q9P281	reviewed	BAHCC1 BAHD2 KIAA1447	BAH and coiled-coil domain-containing protein 1	2639	2513..2633
BAH	Q9P2R6	reviewed	RERE ARG ARP ATN1L KIAA0458	Arginine-glutamic acid dipeptide repeats protein	1566	103..283
Chromo and chromo shadow	A0A087WVF4	unreviewed	CHD1	DNA helicase	1798	270..364,387..452
Chromo and chromo shadow	A0A0B4J291	unreviewed	CDYL2	Chromo domain-containing protein	507	6..67
Chromo and chromo shadow	A0A0C4DGG9	unreviewed	CHD4	DNA helicase	1937	496..583,617..674
Chromo and chromo shadow	A0A0D9SEP7	unreviewed	CHD2	DNA helicase	704	162..255,278..358
Chromo and chromo shadow	A0A0D9SEU0	unreviewed	CHD2	DNA helicase	1149	96..189,212..292
Chromo and chromo shadow	A0A0D9SFA3	unreviewed	CHD2	Chromo domain-containing protein	121	1..46,69..121
Chromo and chromo shadow	A0A0D9SFV8	unreviewed	CHD2	Chromo domain-containing protein	71	1..66
Chromo and chromo shadow	A0A0D9SGK0	unreviewed	CHD2	Chromo domain-containing protein	425	224..317,340..420
Chromo and chromo shadow	A0A0S2Z4Q9	unreviewed	CBX4	Chromo domain-containing protein	290	10..69
Chromo and chromo shadow	A0A0S2Z5B2	unreviewed	CBX4 hCG_28566	Chromo domain-containing protein	560	10..69
Chromo and chromo shadow	A0A1B0GTU9	unreviewed	CHD2	DNA helicase	954	51..144,167..247
Chromo and chromo shadow	A0A1B0GU59	unreviewed	CHD2	Chromo domain-containing protein	219	51..144
Chromo and chromo shadow	A0A2R8Y212	unreviewed	CHD4	DNA helicase	1914	499..586,620..677
Chromo and chromo shadow	A0A2R8Y425	unreviewed	CHD4	DNA helicase	1889	475..562,596..653
Chromo and chromo shadow	A0A2R8Y445	unreviewed		DNA helicase	1671	492..579,613..670
Chromo and chromo shadow	A0A2R8Y4P3	unreviewed	CHD8	DNA helicase	1102	611..677,693..761
Chromo and chromo shadow	A0A2R8Y521	unreviewed	CHD4	DNA helicase	1920	479..566,600..657
Chromo and chromo shadow	A0A2R8Y5J0	unreviewed	CHD4	DNA helicase	1892	479..566,600..657
Chromo and chromo shadow	A0A2R8Y5Z7	unreviewed	CHD4	DNA helicase	1425	479..566,600..657
Chromo and chromo shadow	A0A2R8Y685	unreviewed	CHD4	DNA helicase	1377	492..579,613..670
Chromo and chromo shadow	A0A2R8Y840	unreviewed	CHD8	DNA helicase	1995	642..708,724..792
Chromo and chromo shadow	A0A2R8Y8B3	unreviewed	CHD4	DNA helicase	1147	492..579,613..670
Chromo and chromo shadow	A0A2R8Y8C1	unreviewed	CHD4	DNA helicase	1669	488..575,609..666
Chromo and chromo shadow	A0A2R8YD40	unreviewed	CHD4	DNA helicase	1484	72..159,193..250
Chromo and chromo shadow	A0A2R8YDJ9	unreviewed	CHD4	DNA helicase	1554	142..229,263..320
Chromo and chromo shadow	A0A2R8YER1	unreviewed	CHD4	DNA helicase	1645	492..579,613..670
Chromo and chromo shadow	A0A2R8YFD8	unreviewed	CHD4	DNA helicase	1903	492..579,613..670
Chromo and chromo shadow	A0A2R8YFK9	unreviewed	CHD4	DNA helicase	1899	486..573,607..664
Chromo and chromo shadow	A0A2U3TZM0	unreviewed	CHD4	DNA helicase	1902	486..573,607..664
Chromo and chromo shadow	A0A3B3IT59	unreviewed	MSL3	Chromo domain-containing protein	520	32..90
Chromo and chromo shadow	A0A3B3ITF3	unreviewed	MSL3	Chromo domain-containing protein	431	32..90
Chromo and chromo shadow	A0A5F9ZHX5	unreviewed	CHD3	DNA helicase	1357	486..573,609..658
Chromo and chromo shadow	A0A8Q3WKT9	unreviewed	CHD7	DNA helicase	2259	799..867,880..947
Chromo and chromo shadow	A0A8V8TQC6	unreviewed	CHD2	DNA helicase	604	260..353,376..456
Chromo and chromo shadow	A0A8V8TR03	unreviewed	CHD2	Chromo domain-containing protein	355	260..353
Chromo and chromo shadow	A0A8V8TR54	unreviewed	CHD3	DNA helicase	2114	565..652,688..737
Chromo and chromo shadow	A0A8V8TRB2	unreviewed	CHD2	DNA helicase	588	26..106
Chromo and chromo shadow	A0A994J7K7	unreviewed	CHD1	DNA helicase	833	270..364,387..452
Chromo and chromo shadow	A1L473	unreviewed	CDY2B	Chromo domain-containing protein	541	5..66
Chromo and chromo shadow	A4D177	unreviewed	CBX3 CCDC32 hCG_1745364 hCG_1999239 tcag7.173	Chromo domain-containing protein	183	29..88,120..179
Chromo and chromo shadow	A5D8W6	unreviewed	MORF4L1	Chromo domain-containing protein	323	10..78
Chromo and chromo shadow	A8K8F3	unreviewed		Chromo domain-containing protein	554	5..66
Chromo and chromo shadow	A8K8L0	unreviewed		Chromo domain-containing protein	540	5..66
Chromo and chromo shadow	A8K9Y5	unreviewed		DNA helicase	1049	260..353,376..456
Chromo and chromo shadow	B0QXZ6	unreviewed	CBX6	Chromo domain-containing protein	394	10..69
Chromo and chromo shadow	B0QYP2	unreviewed	CBX7	Chromo domain-containing protein	158	10..69
Chromo and chromo shadow	B0QYP3	unreviewed	CBX7	Chromo domain-containing protein	121	11..39
Chromo and chromo shadow	B2R8A7	unreviewed		Histone acetyltransferase	513	25..76
Chromo and chromo shadow	B3KRD4	unreviewed		DNA helicase	979	12..70,106..162
Chromo and chromo shadow	B3KS10	unreviewed		Chromo domain-containing protein	602	58..111
Chromo and chromo shadow	B3KT27	unreviewed		Chromo domain-containing protein	130	10..69
Chromo and chromo shadow	B3KTM8	unreviewed	MORF4L1	Chromo domain-containing protein	348	35..103
Chromo and chromo shadow	B3KY63	unreviewed		DNA helicase	1886	473..560,594..651
Chromo and chromo shadow	B4DF22	unreviewed		cDNA FLJ55615, highly similar to SWI/SNF-related matrix-associatedactin-dependent regulator of chromatin subfamily C member 2	1019	75..124
Chromo and chromo shadow	B4DLD8	unreviewed		DNA helicase	1014	268..334,351..409
Chromo and chromo shadow	B4DR07	unreviewed		DNA helicase	1108	214..280,297..365
Chromo and chromo shadow	B4DYQ1	unreviewed		cDNA FLJ57671, highly similar to SWI/SNF-related matrix-associated actin-dependent regulator of chromatin subfamily C member 1	996	106..152
Chromo and chromo shadow	B5MD17	unreviewed	CBX1	Chromo domain-containing protein	168	20..79,120..168
Chromo and chromo shadow	B7Z3I4	unreviewed	CHD2	Chromo domain-containing protein	514	273..366,389..469
Chromo and chromo shadow	B7ZML1	unreviewed	CHD9	DNA helicase	2897	688..754,771..839
Chromo and chromo shadow	B8ZZ43	unreviewed	CBX3 hCG_1745364	Chromo domain-containing protein	101	30..91
Chromo and chromo shadow	C9IYH9	unreviewed	SUV39H2	SUV39H2 histone lysine methyltransferase	220	1..45
Chromo and chromo shadow	C9J6K3	unreviewed	CBX8	Chromo domain-containing protein	242	1..59
Chromo and chromo shadow	C9JM54	unreviewed	CBX8	Chromo domain-containing protein	175	1..44
Chromo and chromo shadow	C9JMB4	unreviewed	SUV39H2	Chromo domain-containing protein	95	1..45
Chromo and chromo shadow	C9JMM0	unreviewed	CBX3	Chromo domain-containing protein	62	30..62
Chromo and chromo shadow	C9JWS9	unreviewed	CBX1	Chromo domain-containing protein	110	20..79
Chromo and chromo shadow	E9PRL6	unreviewed	KAT5	Histone acetyltransferase	269	19..70
Chromo and chromo shadow	E9PRM3	unreviewed	KAT5	Chromo domain-containing protein	189	19..70
Chromo and chromo shadow	F2Z2R5	unreviewed	CHD5	DNA helicase	1225	466..554,590..646
Chromo and chromo shadow	F5GWX5	unreviewed	CHD4	DNA helicase	1905	492..579,613..670
Chromo and chromo shadow	F8VNY3	unreviewed	CBX5	Chromo domain-containing protein	91	19..78
Chromo and chromo shadow	F8VXC8	unreviewed	SMARCC2	SWI/SNF related, matrix associated, actin dependent regulator of chromatin subfamily c member 2	1245	186..235
Chromo and chromo shadow	F8WC61	unreviewed	MSL3	Chromo domain-containing protein	127	32..90
Chromo and chromo shadow	F8WCW6	unreviewed	CBX4	Chromo domain-containing protein	60	10..60
Chromo and chromo shadow	H0YEP0	unreviewed	KAT5	Chromo domain-containing protein	167	22..73
Chromo and chromo shadow	H0YLJ3	unreviewed	MORF4L1	Chromo domain-containing protein	269	10..78
Chromo and chromo shadow	H0YMJ0	unreviewed	MORF4L1	Chromo domain-containing protein	245	21..88
Chromo and chromo shadow	H3BTW3	unreviewed	CHD9	DNA helicase	2424	214..280,297..365
Chromo and chromo shadow	H7C294	unreviewed	CHD6	DNA helicase	525	9..59,76..134
Chromo and chromo shadow	H7C2H0	unreviewed	CHD3	Chromodomain helicase DNA binding protein 3	525	377..464,502..525
Chromo and chromo shadow	H7C485	unreviewed	ARID4A	ARID domain-containing protein	748	266..318
Chromo and chromo shadow	J3KS05	unreviewed	CBX1	Chromo domain-containing protein	173	20..79,116..173
Chromo and chromo shadow	K7ELA4	unreviewed	CBX1	Chromo domain-containing protein	138	20..79,117..138
Chromo and chromo shadow	O00257	reviewed	CBX4	E3 SUMO-protein ligase CBX4	560	10..69
Chromo and chromo shadow	O14646	reviewed	CHD1	Chromodomain-helicase-DNA-binding protein 1	1710	270..364,387..452
Chromo and chromo shadow	O14647	reviewed	CHD2	Chromodomain-helicase-DNA-binding protein 2	1828	260..353,376..456
Chromo and chromo shadow	O43463	reviewed	SUV39H1 KMT1A SUV39H	Histone-lysine N-methyltransferase SUV39H1	412	42..94
Chromo and chromo shadow	O95503	reviewed	CBX6	Chromobox protein homolog 6	412	10..69
Chromo and chromo shadow	O95931	reviewed	CBX7	Chromobox protein homolog 7	251	10..69
Chromo and chromo shadow	P29374	reviewed	ARID4A RBBP1 RBP1	AT-rich interactive domain-containing protein 4A	1257	588..640
Chromo and chromo shadow	P45973	reviewed	CBX5 HP1A	Chromobox protein homolog 5	191	19..78,120..179
Chromo and chromo shadow	P83916	reviewed	CBX1	Chromobox protein homolog 1	185	20..79,116..175
Chromo and chromo shadow	Q05BW5	unreviewed	SMARCC1	SMARCC1 protein	814	215..261
Chromo and chromo shadow	Q05CR1	unreviewed	SMARCC1	SMARCC1 protein	817	215..261
Chromo and chromo shadow	Q12873	reviewed	CHD3	Chromodomain-helicase-DNA-binding protein 3	2000	506..593,629..678
Chromo and chromo shadow	Q13185	reviewed	CBX3	Chromobox protein homolog 3	183	29..88,120..179
Chromo and chromo shadow	Q14781	reviewed	CBX2	Chromobox protein homolog 2	532	11..70
Chromo and chromo shadow	Q14839	reviewed	CHD4	Chromodomain-helicase-DNA-binding protein 4	1912	499..586,620..677
Chromo and chromo shadow	Q3L8U1	reviewed	CHD9 KIAA0308 KISH2 PRIC320 AD-013 x0008	Chromodomain-helicase-DNA-binding protein 9	2897	688..754,771..839
Chromo and chromo shadow	Q3YLD5	unreviewed		Chromo domain-containing protein	120	1..45,68..120
Chromo and chromo shadow	Q3YLD6	unreviewed		Chromo domain-containing protein	135	1..45,68..135
Chromo and chromo shadow	Q4PNR6	unreviewed		Chromo domain-containing protein	158	10..69
Chromo and chromo shadow	Q58EY4	unreviewed	SMARCC1	SWI/SNF related, matrix associated, actin dependent regulator of chromatin, subfamily c, member 1	1105	215..261
Chromo and chromo shadow	Q59EJ8	unreviewed		Histone acetyltransferase	448	12..63
Chromo and chromo shadow	Q59G16	unreviewed		SWI/SNF related, matrix associated, actin dependent regulator of chromatin subfamily c member 2	1156	191..240
Chromo and chromo shadow	Q5JSS2	unreviewed	SUV39H2	[histone H3]-lysine(9) N-trimethyltransferase	152	1..45
Chromo and chromo shadow	Q6AI05	unreviewed	DKFZp781D1727	Chromo domain-containing protein	351	260..351
Chromo and chromo shadow	Q6I9T7	unreviewed	CBX5	Chromo domain-containing protein	191	19..78,120..179
Chromo and chromo shadow	Q6IBN6	unreviewed	CBX1 hCG_2000655	Chromo domain-containing protein	185	20..79,116..175
Chromo and chromo shadow	Q6ZSZ4	unreviewed		DNA helicase	1225	466..554,590..646
Chromo and chromo shadow	Q8N5Y2	reviewed	MSL3 MSL3L1	Male-specific lethal 3 homolog	521	32..90
Chromo and chromo shadow	Q8N677	unreviewed	CHD2	Chromo domain-containing protein	501	260..353,376..456
Chromo and chromo shadow	Q8N8U2	reviewed	CDYL2	Chromodomain Y-like protein 2	506	6..67
Chromo and chromo shadow	Q8TAQ2	reviewed	SMARCC2 BAF170	SWI/SNF complex subunit SMARCC2	1214	186..235
Chromo and chromo shadow	Q8TD26	reviewed	CHD6 CHD5 KIAA1335 RIGB	Chromodomain-helicase-DNA-binding protein 6	2715	290..356,373..431
Chromo and chromo shadow	Q8TDI0	reviewed	CHD5 KIAA0444	Chromodomain-helicase-DNA-binding protein 5	1954	466..554,590..646
Chromo and chromo shadow	Q92922	reviewed	SMARCC1 BAF155	SWI/SNF complex subunit SMARCC1	1105	215..261
Chromo and chromo shadow	Q92993	reviewed	KAT5 HTATIP TIP60	Histone acetyltransferase KAT5	513	25..76
Chromo and chromo shadow	Q99549	reviewed	MPHOSPH8 MPP8	M-phase phosphoprotein 8	860	58..111
Chromo and chromo shadow	Q9H5I1	reviewed	SUV39H2 KMT1B	Histone-lysine N-methyltransferase SUV39H2	410	46..105
Chromo and chromo shadow	Q9H7Z6	reviewed	KAT8 MOF MYST1 PP7073	Histone acetyltransferase KAT8	458	69..123
Chromo and chromo shadow	Q9HC52	reviewed	CBX8 PC3 RC1	Chromobox protein homolog 8	389	10..69
Chromo and chromo shadow	Q9HCK8	reviewed	CHD8 HELSNF1 KIAA1564	Chromodomain-helicase-DNA-binding protein 8	2581	640..706,722..790
Chromo and chromo shadow	Q9P2D1	reviewed	CHD7 KIAA1416	Chromodomain-helicase-DNA-binding protein 7	2997	799..867,880..947
Chromo and chromo shadow	Q9Y232	reviewed	CDYL CDYL1	Chromodomain Y-like protein	598	60..121
Chromo and chromo shadow	Q9Y654	unreviewed	CBX1	Chromo domain-containing protein	153	1..47,84..143
Chromo and chromo shadow	Q9Y6F7	reviewed	CDY2A CDY2; CDY2B	Testis-specific chromodomain protein Y 2	541	5..66
Chromo and chromo shadow	Q9Y6F8	reviewed	CDY1 CDY1A; CDY1B	Testis-specific chromodomain protein Y 1	540	5..66
Chromo and chromo shadow	S4R2Y4	unreviewed	CBX3	Chromo domain-containing protein	107	21..80
Chromo and chromo shadow	V9HWG0	unreviewed	HEL25	Epididymis luminal protein 25	191	19..78,120..179
CW	A0A0S2Z5E1	unreviewed	ZCWPW1	Zinc finger CW type with PWWP domain 1 isoform 4	404	130..185
CW	A0A0S2Z5J5	unreviewed	ZCWPW1	Zinc finger CW type with PWWP domain 1 isoform 2	529	130..185
CW	A0A0S2Z5K5	unreviewed	ZCWPW1	Zinc finger CW type with PWWP domain 1 isoform 5	403	130..184
CW	A0A0S2Z5N7	unreviewed	ZCWPW1	Zinc finger CW type with PWWP domain 1 isoform 1	477	130..184
CW	A0A0S2Z602	unreviewed	ZCWPW1	Zinc finger CW type with PWWP domain 1 isoform 3	522	130..184
CW	A0A0S2Z6A9	unreviewed	ZCWPW1	Zinc finger CW type with PWWP domain 1 isoform 6	376	130..184
CW	A0A1B0GU75	unreviewed		Zinc finger CW-type PWWP domain protein 2	182	24..79
CW	A0A804HK41	unreviewed	ZCWPW1 hCG_32539	Zinc finger CW-type PWWP domain protein 1	649	251..305
CW	A2RU29	unreviewed	MORC3	CW-type domain-containing protein	938	404..454
CW	B4DHJ4	unreviewed		CW-type domain-containing protein	868	333..383
CW	B4DTP6	unreviewed		CW-type domain-containing protein	808	328..380
CW	B4DXS7	unreviewed		cDNA FLJ57660, highly similar to Homo sapiens zinc finger, CW type with PWWP domain 1 (ZCWPW1), mRNA	609	211..265
CW	C9JFK0	unreviewed	ZCWPW2	CW-type domain-containing protein	126	24..79
CW	H0Y6H0	unreviewed	KDM1B	Lysine demethylase 1B	823	133..193
CW	H7C087	unreviewed	ZCWPW2	Zinc finger CW-type and PWWP domain containing 2	165	8..63
CW	H7C4V9	unreviewed	ZCWPW1	Zinc finger CW-type and PWWP domain containing 1	246	1..54
CW	Q14149	reviewed	MORC3 KIAA0136 NXP2 ZCWCC3	MORC family CW-type zinc finger protein 3	939	404..454
CW	Q4VBZ9	unreviewed	MORC3	CW-type domain-containing protein	939	404..454
CW	Q504Y3	reviewed	ZCWPW2	Zinc finger CW-type PWWP domain protein 2	356	24..79
CW	Q86VD1	reviewed	MORC1 MORC	MORC family CW-type zinc finger protein 1	984	477..531
CW	Q8NB78	reviewed	KDM1B AOF1 C6orf193 LSD2	Lysine-specific histone demethylase 2	822	133..193
CW	Q8TE76	reviewed	MORC4 ZCW4 ZCWCC2	MORC family CW-type zinc finger protein 4	937	420..472
CW	Q9H0M4	reviewed	ZCWPW1	Zinc finger CW-type PWWP domain protein 1	648	250..304
CW	Q9Y6X9	reviewed	MORC2 KIAA0852 ZCWCC1	ATPase MORC2	1032	490..544
MBT	A0A0A0MRR4	unreviewed	L3MBTL1	L3MBTL histone methyl-lysine binding protein 1	743	445..519
MBT	A0A0S2Z5Q2	unreviewed	L3MBTL2	Lethal(3)malignant brain tumor-like protein 2	637	207..308
MBT	A0A0S2Z5X6	unreviewed	L3MBTL2 hCG_41118	Lethal(3)malignant brain tumor-like protein 2	705	207..308
MBT	A0A3B3IS65	unreviewed	L3MBTL1	L3MBTL histone methyl-lysine binding protein 1	497	204..278
MBT	A0A3B3ISP5	unreviewed	L3MBTL1	L3MBTL histone methyl-lysine binding protein 1	494	353..427
MBT	A0A3B3ISS0	unreviewed	L3MBTL1	SAM domain-containing protein	821	535..609
MBT	A0A3F2YNZ1	unreviewed	L3MBTL1	L3MBTL histone methyl-lysine binding protein 1	862	535..609
MBT	A0A590UK80	unreviewed		RRM domain-containing protein	1090	763..837
MBT	A0A994J4Z1	unreviewed	L3MBTL1	SAM domain-containing protein	842	535..609
MBT	B0QYN5	unreviewed	L3MBTL1	SAM domain-containing protein	712	405..479
MBT	B3KPJ8	unreviewed		Lethal(3)malignant brain tumor-like protein 2	705	207..308
MBT	H0Y5M2	unreviewed	L3MBTL2	L3MBTL histone methyl-lysine binding protein 2	288	155..256
MBT	Q969R5	reviewed	L3MBTL2	Lethal(3)malignant brain tumor-like protein 2	705	207..308
MBT	Q9Y468	reviewed	L3MBTL1 KIAA0681 L3MBT L3MBTL	Lethal(3)malignant brain tumor-like protein 1	840	513..587
PHD	A0A024R336	unreviewed	PHF7 hCG_42585	PHD finger protein 7, isoform CRA_a	381	97..145,252..301
PHD	A0A087WTW0	unreviewed	UHRF1	E3 ubiquitin-protein ligase UHRF	857	381..428
PHD	A0A087WV57	unreviewed	ZMYND8	Zinc finger MYND-type containing 8	767	65..106
PHD	A0A087WVR3	unreviewed	UHRF1 hCG_23497	E3 ubiquitin-protein ligase UHRF	806	330..377
PHD	A0A087WVZ6	unreviewed	ZMYND8	Zinc finger MYND-type containing 8	1136	85..126
PHD	A0A087WW48	unreviewed	PHF2	PHD-type domain-containing protein	328	7..54
PHD	A0A087WYS3	unreviewed	ZMYND8	Zinc finger MYND-type containing 8	1087	90..131
PHD	A0A087WYW5	unreviewed	KMT2E	PHD-type domain-containing protein	341	120..164
PHD	A0A087X085	unreviewed	JADE2	Jade family PHD finger 2	833	201..247,310..365
PHD	A0A087X169	unreviewed	PHF19	PHD finger protein 19	599	117..168,216..266
PHD	A0A0A0MSR6	unreviewed	KDM4C	PHD-type domain-containing protein	354	33..91,153..209
PHD	A0A0C4DFL8	unreviewed	KDM4B	[histone H3]-trimethyl-L-lysine(9) demethylase	1096	731..789,851..907
PHD	A0A0C4DFT8	unreviewed	JADE2	Jade family PHD finger 2	791	201..247,310..365
PHD	A0A0C4DFW2	unreviewed	ING1 hCG_1774813	Inhibitor of growth protein	422	355..400
PHD	A0A0C4DGG3	unreviewed	KDM2B	PHD-type domain-containing protein	704	29..91
PHD	A0A0C4DGG9	unreviewed	CHD4	DNA helicase	1937	369..412,448..491
PHD	A0A0C4DGI9	unreviewed	BAZ2A	Bromodomain adjacent to zinc finger domain 2A	837	610..656
PHD	A0A0D9SFM0	unreviewed	SHPRH hCG_18061	SNF2 histone linker PHD RING helicase	1687	660..707
PHD	A0A0D9SGD6	unreviewed	ZMYND11	Zinc finger MYND-type containing 11	601	102..146
PHD	A0A0D9SGE8	unreviewed	PHF6	PHD-type domain-containing protein	366	81..132,280..331
PHD	A0A0G2JIJ7	unreviewed	TCF19	FHA domain-containing protein	345	296..340
PHD	A0A0J9YWD5	unreviewed	PHRF1	PHD and RING finger domain-containing protein 1	1648	185..231
PHD	A0A0J9YX88	unreviewed	PHRF1	PHD and RING finger domain-containing protein 1	1494	185..231
PHD	A0A0J9YYB5	unreviewed	PHRF1	PHD and RING finger domain-containing protein 1	1647	184..230
PHD	A0A0S2Z665	unreviewed	PHF21B	PHD-type domain-containing protein	489	312..355
PHD	A0A0S2Z6R3	unreviewed	PHF21B	PHD-type domain-containing protein	531	354..397
PHD	A0A140TA01	unreviewed	PHF1	PHD-type domain-containing protein	393	89..140,188..238
PHD	A0A140VJR4	unreviewed		PHD-type domain-containing protein	457	89..140,188..238
PHD	A0A142I7X2	unreviewed		Zinc finger PHD-type domain-containing protein	845	802..845
PHD	A0A158RFV6	unreviewed	SPOC1	Zinc finger PHD-type domain-containing protein	300	234..278
PHD	A0A1B0GX99	unreviewed	PHF3	PHD-type domain-containing protein	821	672..723
PHD	A0A1D8GZ55	unreviewed	NUP98 NSD1 fusion	NUP98/NSD1 fusion protein	1853	702..744,749..796,797..850,866..906,1277..1320
PHD	A0A1D8GZ56	unreviewed	NUP98 NSD1 fusion	NUP98/NSD1 fusion protein	1891	740..782,787..834,835..888,904..944,1315..1358
PHD	A0A1U9X8A3	unreviewed		PHD-type domain-containing protein	457	89..140,188..238
PHD	A0A1U9X8M7	unreviewed		FHA domain-containing protein	345	296..340
PHD	A0A1U9X8N8	unreviewed		FHA domain-containing protein	345	296..340
PHD	A0A2R8Y212	unreviewed	CHD4	DNA helicase	1914	372..415,451..494
PHD	A0A2R8Y425	unreviewed	CHD4	DNA helicase	1889	348..391,427..470
PHD	A0A2R8Y445	unreviewed		DNA helicase	1671	365..408,444..487
PHD	A0A2R8Y521	unreviewed	CHD4	DNA helicase	1920	352..395,431..474
PHD	A0A2R8Y5J0	unreviewed	CHD4	DNA helicase	1892	352..395,431..474
PHD	A0A2R8Y5Z7	unreviewed	CHD4	DNA helicase	1425	352..395,431..474
PHD	A0A2R8Y685	unreviewed	CHD4	DNA helicase	1377	365..408,444..487
PHD	A0A2R8Y7Q1	unreviewed	BPTF	Nucleosome-remodeling factor subunit BPTF	3002	290..333,2767..2814,2825..2872
PHD	A0A2R8Y8B3	unreviewed	CHD4	DNA helicase	1147	365..408,444..487
PHD	A0A2R8Y8C1	unreviewed	CHD4	DNA helicase	1669	361..404,440..483
PHD	A0A2R8YD40	unreviewed	CHD4	DNA helicase	1484	24..67
PHD	A0A2R8YDJ9	unreviewed	CHD4	DNA helicase	1554	15..58,94..137
PHD	A0A2R8YER1	unreviewed	CHD4	DNA helicase	1645	365..408,444..487
PHD	A0A2R8YFD8	unreviewed	CHD4	DNA helicase	1903	365..408,444..487
PHD	A0A2R8YFK9	unreviewed	CHD4	DNA helicase	1899	359..402,438..481
PHD	A0A2U3TZM0	unreviewed	CHD4	DNA helicase	1902	359..402,438..481
PHD	A0A346JFI8	unreviewed		PHD-type domain-containing protein	143	62..109
PHD	A0A384MR42	unreviewed	SMCY hCG_27700	[histone H3]-trimethyl-L-lysine(4) demethylase	1539	316..362,1174..1235
PHD	A0A3B3IRI4	unreviewed	KAT6B	histone acetyltransferase	915	215..270,271..318
PHD	A0A3B3IS40	unreviewed	KDM5B	[histone H3]-trimethyl-L-lysine(4) demethylase	1539	306..352,1173..1217,1481..1531
PHD	A0A3B3IS53	unreviewed	KAT6A	Histone acetyltransferase	1677	208..263,264..311
PHD	A0A3B3IS73	unreviewed	KAT6B	histone acetyltransferase	800	215..270,271..318
PHD	A0A3B3ISD5	unreviewed	KAT6B	histone acetyltransferase	733	215..270,271..318
PHD	A0A3B3ISE6	unreviewed	KDM5B	[histone H3]-trimethyl-L-lysine(4) demethylase	1472	270..316,1137..1181
PHD	A0A3B3ISF5	unreviewed	KAT6B	histone acetyltransferase	796	215..270,271..318
PHD	A0A3B3ISH7	unreviewed	G2E3	PHD-type domain-containing protein	351	80..128,143..193
PHD	A0A3B3ISI1	unreviewed	KAT6B	histone acetyltransferase	1387	215..270,271..318
PHD	A0A3B3ISU5	unreviewed	KAT6A	Lysine acetyltransferase 6A	348	208..263,264..311
PHD	A0A3B3ISW3	unreviewed	KAT6B	histone acetyltransferase	713	215..270,271..400
PHD	A0A3B3IT19	unreviewed	KAT6B	histone acetyltransferase	991	215..270,271..400
PHD	A0A3B3IT25	unreviewed	KDM5B	[histone H3]-trimethyl-L-lysine(4) demethylase	1517	311..357,1178..1222
PHD	A0A3B3IT63	unreviewed	KAT6B	histone acetyltransferase	799	215..270,271..318
PHD	A0A3B3IT85	unreviewed	KDM5B	[histone H3]-trimethyl-L-lysine(4) demethylase	316	245..291
PHD	A0A3B3ITA4	unreviewed	KAT6B	histone acetyltransferase	633	215..270,271..400
PHD	A0A3B3ITA8	unreviewed	KDM5B	[histone H3]-trimethyl-L-lysine(4) demethylase	1499	266..312,1133..1177,1441..1491
PHD	A0A3B3ITE7	unreviewed	KDM5B	[histone H3]-trimethyl-L-lysine(4) demethylase	1505	311..357,1178..1222
PHD	A0A3B3ITI0	unreviewed	KAT6B	histone acetyltransferase	1182	215..270,271..318
PHD	A0A3B3ITJ7	unreviewed	KDM5B	[histone H3]-trimethyl-L-lysine(4) demethylase	1503	270..316,1137..1181,1445..1495
PHD	A0A3B3IU93	unreviewed	KAT6B	histone acetyltransferase	945	215..270,271..318
PHD	A0A3B3IUA4	unreviewed	KAT6B	histone acetyltransferase	522	215..270
PHD	A0A3F2YNX6	unreviewed	KAT6A	Histone acetyltransferase	2006	208..263,264..311
PHD	A0A494C038	unreviewed	MLLT10	MLLT10 histone lysine methyltransferase DOT1L cofactor	82	17..76
PHD	A0A494C093	unreviewed	MLLT10	Zinc finger PHD-type domain-containing protein	59	3..38
PHD	A0A494C0R2	unreviewed	MLLT10	MLLT10 histone lysine methyltransferase DOT1L cofactor	169	24..72
PHD	A0A494C1P9	unreviewed	MLLT10	PHD-type domain-containing protein	106	24..72
PHD	A0A590UK87	unreviewed	KMT2E	PHD-type domain-containing protein	238	120..164
PHD	A0A5F9ZH11	unreviewed	BRPF1	Bromodomain and PHD finger containing 1	1253	275..321,385..448
PHD	A0A5F9ZHW9	unreviewed	BRPF1	Bromodomain and PHD finger containing 1	766	275..321,385..448
PHD	A0A5F9ZHX4	unreviewed	BRPF1	Bromodomain and PHD finger containing 1	681	275..321,385..448
PHD	A0A5F9ZHX5	unreviewed	CHD3	DNA helicase	1357	361..404,438..481
PHD	A0A669KB29	unreviewed	CXXC1	CXXC-type zinc finger protein 1	647	28..74
PHD	A0A669KB50	unreviewed	CXXC1	PHD-type domain-containing protein	100	28..74
PHD	A0A669KBI7	unreviewed	KMT2B	[histone H3]-lysine(4) N-methyltransferase	2693	1181..1228,1229..1279,1315..1372,1618..1664
PHD	A0A6M4C8G8	unreviewed	KDM5C	[histone H3]-trimethyl-L-lysine(4) demethylase	1379	259..305,1120..1181
PHD	A0A7I2V2S2	unreviewed	NSD2	Nuclear receptor binding SET domain protein 2	269	145..188
PHD	A0A7I2V4H9	unreviewed	ASH1L	ASH1 like histone lysine methyltransferase	2969	2582..2624
PHD	A0A7I2V4K0	unreviewed	ASH1L	ASH1 like histone lysine methyltransferase	2963	2581..2623
PHD	A0A7I2YQS5	unreviewed	NSD2	Nuclear receptor binding SET domain protein 2	800	669..711,716..763
PHD	A0A7I2YQU9	unreviewed	ASH1L	ASH1 like histone lysine methyltransferase	2904	2522..2564
PHD	A0A7P0T9N3	unreviewed	KMT2C	Histone-lysine N-methyltransferase 2C	1056	284..331,343..389,390..436,466..518,959..1046
PHD	A0A7P0T9Q7	unreviewed	KMT2C	PHD-type domain-containing protein	422	75..124,125..171,202..253
PHD	A0A7P0T9U9	unreviewed	KMT2C	Histone-lysine N-methyltransferase 2C	477	284..331,343..389,390..437
PHD	A0A7P0TA60	unreviewed	KMT2C	PHD-type domain-containing protein	2952	75..124,125..171,202..253
PHD	A0A7P0TAI3	unreviewed	KMT2C	[histone H3]-lysine(4) N-methyltransferase	4762	284..331,343..389,390..436,466..518,919..968,969..1015,1046..1097,4316..4362
PHD	A0A7P0TAP8	unreviewed	JADE2	Jade family PHD finger 2	578	201..247,310..365
PHD	A0A7P0Z448	unreviewed	KMT2C	PHD-type domain-containing protein	2717	33..85,526..575,576..622,653..704
PHD	A0A804CCM0	unreviewed	DPF1	Zinc finger protein neuro-d4	387	273..326,327..373
PHD	A0A804CYY4	unreviewed	DPF1 hCG_42854	PHD-type domain-containing protein	353	229..282,283..339
PHD	A0A804HHR9	unreviewed	KMT2D	[histone H3]-lysine(4) N-methyltransferase	5553	171..218,228..274,275..321,1379..1428,1429..1475,1506..1557,5091..5137
PHD	A0A804HHW0	unreviewed	KMT2C	Lysine methyltransferase 2C	552	1..48,60..106,107..153,183..235
PHD	A0A804HHW3	unreviewed	BRPF1	Peregrin	635	275..321,385..448
PHD	A0A804HI52	unreviewed	BRPF1	Peregrin	1248	275..321,385..448
PHD	A0A804HIM1	unreviewed	KMT2C	[Histone H3]-lysine(4) N-trimethyltransferase	1376	284..331,343..389,390..436,466..518,959..1008,1009..1055,1086..1137
PHD	A0A804HIN1	unreviewed	BRPF1	Peregrin	1118	275..321,385..448
PHD	A0A804HJ27	unreviewed	KMT2C	Histone-lysine N-methyltransferase 2C	847	285..332,344..390,391..437,467..519
PHD	A0A804HJ77	unreviewed	KMT2C	[Histone H3]-lysine(4) N-trimethyltransferase	1325	284..331,343..389,390..436,466..518,959..1008,1009..1055,1086..1137
PHD	A0A804HJV3	unreviewed	BRPF1	Peregrin	772	275..321,385..448
PHD	A0A804HKK9	unreviewed	BRPF1	Peregrin	747	275..321,385..448
PHD	A0A804HKQ3	unreviewed	KMT2C	Phorbol-ester/DAG-type domain-containing protein	119	75..113
PHD	A0A804HKS3	unreviewed	KMT2C	[histone H3]-lysine(4) N-methyltransferase	4054	75..124,125..171,202..253,3631..3677
PHD	A0A804HKY8	unreviewed	BRPF1 hCG_21547	Peregrin	1247	275..321,385..448
PHD	A0A804HL48	unreviewed	BRPF1	Peregrin	1124	275..321,385..448
PHD	A0A8C8KWW5	unreviewed	BRPF1 hCG_21547	Peregrin	1219	275..321,385..448
PHD	A0A8C8L8G4	unreviewed	BRPF1	Peregrin	1164	275..321,385..448
PHD	A0A8I5KPH7	unreviewed	KDM5C	[histone H3]-trimethyl-L-lysine(4) demethylase	1449	326..372,1187..1248
PHD	A0A8I5KPK0	unreviewed	KMT2B	[Histone H3]-lysine(4) N-trimethyltransferase	2412	1203..1250,1251..1301,1337..1394,1640..1686
PHD	A0A8I5KQR8	unreviewed	KDM5C	[histone H3]-trimethyl-L-lysine(4) demethylase	1436	325..371,1186..1247
PHD	A0A8I5KR98	unreviewed	TAF3	PHD-type domain-containing protein	928	866..912
PHD	A0A8I5KRT6	unreviewed	KMT2A	PHD-type domain-containing protein	130	70..117
PHD	A0A8I5KRW5	unreviewed	KMT2A	PHD-type domain-containing protein	260	26..73,74..123,160..220
PHD	A0A8I5KSG1	unreviewed	KMT2D	[histone H3]-lysine(4) N-methyltransferase	5536	171..218,228..274,275..321,1378..1427,1428..1474,1505..1556,5090..5136
PHD	A0A8I5KT77	unreviewed	PHF8	PHD finger protein 8	710	7..54
PHD	A0A8I5KTD0	unreviewed	KMT2B	PHD-type domain-containing protein	187	60..107,108..165
PHD	A0A8I5KTT1	unreviewed	KDM5C	[histone H3]-trimethyl-L-lysine(4) demethylase	1449	326..372,1187..1248
PHD	A0A8I5KU18	unreviewed	KMT2D	PHD-type domain-containing protein	379	39..88,89..135,166..217
PHD	A0A8I5KVK1	unreviewed	PHF8	PHF8	425	7..54
PHD	A0A8I5KWI2	unreviewed	DPF1 hCG_42854	Zinc finger protein neuro-d4	435	311..364,365..421
PHD	A0A8I5KWL4	unreviewed	KMT2B	PHD-type domain-containing protein	179	3..60
PHD	A0A8I5KX30	unreviewed	KMT2B	PHD-type domain-containing protein	194	60..107,108..158
PHD	A0A8I5KXH7	unreviewed	KDM5C	[histone H3]-trimethyl-L-lysine(4) demethylase	1450	326..372,1187..1248
PHD	A0A8I5KXR3	unreviewed	KMT2A	Histone-lysine N-methyltransferase	3996	1433..1480,1481..1531,1568..1625,1959..2005
PHD	A0A8I5KXU7	unreviewed	KMT2B	PHD-type domain-containing protein	171	60..107,108..154
PHD	A0A8I5KYW1	unreviewed	KDM5C	[histone H3]-trimethyl-L-lysine(4) demethylase	1444	326..372,1187..1248
PHD	A0A8I5QJD3	unreviewed	KMT2D	KMT2D methyltransferase	207	1..48,58..104,105..151
PHD	A0A8I5QJD5	unreviewed	KMT2D	[Histone H3]-lysine(4) N-trimethyltransferase	383	133..179
PHD	A0A8I5QJP2	unreviewed	NSD1	Histone-lysine N-methyltransferase, H3 lysine-36 and H4 lysine-20 specific	2405	1254..1296,1301..1348,1349..1402,1418..1458,1829..1872
PHD	A0A8I5QL21	unreviewed	KDM5C	Lysine-specific demethylase 5C	1288	161..207,1022..1083
PHD	A0A8I5QL29	unreviewed	DPF1	Zinc finger protein neuro-d4	414	300..353,354..400
PHD	A0A8J8YW94	unreviewed	PHF8	Histone lysine demethylase PHF8	923	7..54
PHD	A0A8J9FJW2	unreviewed	KMT2E	KMT2E	498	120..164
PHD	A0A8V8TN67	unreviewed	SP110	SP110 nuclear body protein	592	486..528
PHD	A0A8V8TR54	unreviewed	CHD3	DNA helicase	2114	440..483,517..560
PHD	A0A8Z5E822	unreviewed	TRIM66	Tripartite motif-containing protein 66	1392	149..214,1148..1191
PHD	A0A994J3H5	unreviewed	DPF2	PHD-type domain-containing protein	79	17..63
PHD	A0A994J414	unreviewed	DPF2	Zinc finger protein ubi-d4	362	272..328
PHD	A0A994J426	unreviewed	DPF2	PHD-type domain-containing protein	428	309..365,366..412
PHD	A0A994J4C0	unreviewed	ZMYND11	Zinc finger MYND domain-containing protein 11	562	62..106
PHD	A0A994J572	unreviewed	TRIM66	Tripartite motif-containing protein 66	1355	112..177,1111..1154
PHD	A0A994J5L5	unreviewed	TRIM66	Tripartite motif-containing protein 66	1239	4..69,1003..1046
PHD	A0A994J6A8	unreviewed	DPF2	PHD-type domain-containing protein	575	456..512,513..559
PHD	A0A994J6N1	unreviewed	DPF2	Zinc finger protein ubi-d4	371	252..308,309..355
PHD	A0A994J6Y5	unreviewed	ZMYND11	Zinc finger MYND domain-containing protein 11	579	102..146
PHD	A0A994J7D2	unreviewed	ZMYND11	PHD-type domain-containing protein	258	102..146
PHD	A0A994J7V7	unreviewed	TRIM66	Tripartite motif-containing protein 66	1247	4..69,1003..1046
PHD	A2AB22	unreviewed	PHF1	PHD-type domain-containing protein	145	89..140
PHD	A2AB23	unreviewed	PHF1	PHD-type domain-containing protein	227	89..140
PHD	A5A8N0	unreviewed	AIRE	Zinc finger PHD-type domain-containing protein	75	42..73
PHD	A5PKX7	unreviewed	MYST3	Histone acetyltransferase	1149	208..263,264..311
PHD	A5PLL3	unreviewed	KAT6A MYST3	Histone acetyltransferase	815	208..263,264..311
PHD	A6H8Y8	unreviewed	ZMYND8	ZMYND8 protein	788	85..126
PHD	A6N6J7	unreviewed	JARID1C	[histone H3]-trimethyl-L-lysine(4) demethylase	1440	326..372,1187..1248
PHD	A7E2B6	unreviewed	MYST4	histone acetyltransferase	1781	215..270,271..318
PHD	A7MBM6	unreviewed	MLL3	PHD-type domain-containing protein	3314	404..453,454..500,531..582
PHD	A8K356	unreviewed		cDNA FLJ77750, highly similar to Homo sapiens PHD finger protein 15 (PHF15), mRNA	790	201..247,310..365
PHD	A8K376	unreviewed		PHD-type domain-containing protein	869	719..770
PHD	A8K5A5	unreviewed		cDNA FLJ75393, highly similar to Homo sapiens PHD finger protein 16 (PHF16), mRNA	823	202..248,311..366
PHD	A8K5V5	unreviewed		cDNA FLJ78652, highly similar to Homo sapiens PHD finger protein 12 (PHF12), transcript variant 1, mRNA	1004	58..103,273..319
PHD	A8K856	unreviewed		cDNA FLJ76056, highly similar to Homo sapiens PHD finger protein 7 (PHF7), transcript variant 1, mRNA	381	97..145,252..301
PHD	A8K9C0	unreviewed		cDNA FLJ75110, highly similar to Homo sapiens PHD finger protein 15 (PHF15), mRNA	791	201..247,310..365
PHD	A9JX13	unreviewed	TCF20	PHD-type domain-containing protein	250	187..234
PHD	B0AZS7	unreviewed		PHD-type domain-containing protein	715	533..584
PHD	B0QZ72	unreviewed	PHF19	PHD finger protein 19	165	98..149
PHD	B0QZE1	unreviewed	PHF8	PHD-type domain-containing protein	148	43..90
PHD	B0QZZ2	unreviewed	PHF8	PHD-type domain-containing protein	115	7..54
PHD	B0QZZ3	unreviewed	PHF8	PHD-type domain-containing protein	126	7..54
PHD	B0QZZ4	unreviewed	PHF8	PHD-type domain-containing protein	97	7..54
PHD	B1AHC5	unreviewed	PHF21B	PHD-type domain-containing protein	327	150..193
PHD	B2R8R5	unreviewed		cDNA, FLJ94025, highly similar to Homo sapiens tripartite motif-containing 28 (TRIM28), mRNA	835	627..670
PHD	B2RA15	unreviewed		Inhibitor of growth protein	280	214..259
PHD	B2RWN8	unreviewed	MYST4	histone acetyltransferase	2073	215..270,271..318
PHD	B2RWP5	unreviewed	NSD1	Nuclear receptor binding SET domain protein 1	2427	1276..1318,1323..1370,1371..1424,1440..1480,1851..1894
PHD	B3KMS2	unreviewed		PHD-type domain-containing protein	403	37..81,345..395
PHD	B3KMS8	unreviewed		cDNA FLJ12491 fis, clone NT2RM2001605, highly similar to Homo sapiens Jumonji, AT rich interactive domain 1B (RBP2-like) (JARID1B), mRNA	1038	783..827
PHD	B3KN30	unreviewed		cDNA FLJ13372 fis, clone PLACE1000706, highly similar to Transcription intermediary factor 1-gamma	759	521..564
PHD	B3KND8	unreviewed		cDNA FLJ14383 fis, clone HEMBA1002035, highly similar to Bromodomain adjacent to zinc finger domain protein 1A	475	69..115
PHD	B3KP41	unreviewed		PHD-type domain-containing protein	822	672..723
PHD	B3KPL2	unreviewed	PHF15 hCG_16590	PHD finger protein 15, isoform CRA_a	850	217..263,326..381
PHD	B3KUL4	unreviewed		Zinc finger PHD-type domain-containing protein	424	66..110
PHD	B3KV82	unreviewed		E3 ubiquitin-protein ligase UHRF	323	123..170
PHD	B3KV88	unreviewed		cDNA FLJ16269 fis, clone MESAN2016552, highly similar to Homo sapiens PHD finger protein 19 (PHF19), transcript variant 1, mRNA	563	98..149,197..247
PHD	B3KV94	unreviewed	KDM5B JARID1B hCG_2027322	Jumonji, AT rich interactive domain 1B (RBP2-like), isoform CRA_a	1275	153..199,1020..1064
PHD	B3KX69	unreviewed		cDNA FLJ44906 fis, clone BRAMY3007078, highly similar to JmjC domain-containing histone demethylation protein 3B	854	489..547,609..665
PHD	B3KXF6	unreviewed		Zinc finger PHD-type domain-containing protein	702	504..565
PHD	B3KY63	unreviewed		DNA helicase	1886	346..389,425..468
PHD	B4DDF2	unreviewed		Inhibitor of growth protein	197	146..191
PHD	B4DDK2	unreviewed		cDNA FLJ57044, highly similar to Homo sapiens fetal Alzheimer antigen (FALZ), transcript variant 1, mRNA	812	253..296
PHD	B4DDL5	unreviewed		PHD-type domain-containing protein	182	109..160
PHD	B4DEL2	unreviewed		Inhibitor of growth protein	403	347..392
PHD	B4DFE2	unreviewed		cDNA FLJ58454, highly similar to PHD finger protein 12	986	40..85,255..301
PHD	B4DFY8	unreviewed		cDNA FLJ59498, highly similar to Homo sapiens PHD finger protein 15 (PHF15), mRNA	793	201..247,310..365
PHD	B4DG57	unreviewed	PHF14	PHD finger protein 14	603	36..93,155..214,442..492
PHD	B4DGH3	unreviewed		PHD-type domain-containing protein	303	68..124
PHD	B4DGL1	unreviewed		cDNA FLJ59001, highly similar to CpG-binding protein	219	28..74
PHD	B4DI51	unreviewed		PHD-type domain-containing protein	419	89..140,188..238
PHD	B4DIF9	unreviewed		PHD-type domain-containing protein	259	34..82,97..147
PHD	B4DJV8	unreviewed		cDNA FLJ61297, highly similar to Homo sapiens fetal Alzheimer antigen (FALZ), transcript variant 1, mRNA	724	547..594
PHD	B4DL73	unreviewed		cDNA FLJ58015, weakly similar to PHD finger protein 7	660	34..82,97..147
PHD	B4DM40	unreviewed		cDNA FLJ56464, highly similar to Fetal Alzheimer antigen	823	298..341
PHD	B4DM93	unreviewed		cDNA FLJ60695, highly similar to Homo sapiens PHD finger protein 17 (PHF17), transcript variant L, mRNA	715	205..251,314..369
PHD	B4DNX8	unreviewed		PHD-type domain-containing protein	416	349..394
PHD	B4DQ09	unreviewed		TFIIS central domain-containing protein	861	1..39
PHD	B4DSG1	unreviewed		cDNA FLJ51294, highly similar to JmjC domain-containing histone demethylation protein 1A	420	180..237
PHD	B4DSN4	unreviewed		cDNA FLJ55590, highly similar to JmjC domain-containing histone demethylation protein 1B	779	101..163
PHD	B4DVM9	unreviewed		[histone H3]-trimethyl-L-lysine(4) demethylase	1049	254..300
PHD	B4DVW8	unreviewed		cDNA FLJ60913, highly similar to Nuclear body protein SP140	768	616..658
PHD	B4DXI9	unreviewed		cDNA FLJ55940, highly similar to Transcription intermediary factor 1-gamma	633	395..438
PHD	B4DYZ9	unreviewed		cDNA FLJ53462, highly similar to Transcription intermediary factor 1-alpha	961	739..782
PHD	B4DZ69	unreviewed		PHD-type domain-containing protein	286	2..53,101..151
PHD	B4DZG1	unreviewed	MTF2 hCG_31944	PHD-type domain-containing protein	491	2..53,101..151
PHD	B4E142	unreviewed		JmjC domain-containing protein	629	508..566
PHD	B4E1Y0	unreviewed		[histone H3]-trimethyl-L-lysine(4) demethylase	888	316..362
PHD	B4E239	unreviewed		cDNA FLJ60393, highly similar to JmjC domain-containing histone demethylationprotein 3C	801	434..492,554..610
PHD	B4E2E2	unreviewed		cDNA FLJ53490, highly similar to Homo sapiens PHD finger protein 17 (PHF17), transcript variant L, mRNA	842	205..251,314..369
PHD	B4E3L9	unreviewed		cDNA FLJ61578, highly similar to Bromodomain-containing protein 1	995	216..262,326..389
PHD	B4E3Q3	unreviewed		cDNA FLJ53388, highly similar to Homo sapiens PHD finger protein 17 (PHF17), transcript variant L, mRNA	755	118..164,227..282
PHD	B5MBX1	unreviewed	JADE2	Jade family PHD finger 2	509	201..247,310..365
PHD	B7Z3V6	unreviewed		PHD-type domain-containing protein	743	376..434,496..552
PHD	B7Z7Y9	unreviewed		cDNA FLJ56421, highly similar to F-box/LRR-repeat protein 19	694	87..149
PHD	B7Z8H3	unreviewed		Zinc finger PHD-type domain-containing protein	465	82..132
PHD	B7ZB05	unreviewed		cDNA, FLJ79369, highly similar to JmjC domain-containing histone demethylation protein 1B	776	101..163
PHD	B7ZM63	unreviewed	JMJD2B	[histone H3]-trimethyl-L-lysine(9) demethylase	1130	765..823,885..941
PHD	B7ZM65	unreviewed	PHRF1	PHD and RING finger domain-containing protein 1	1645	181..227
PHD	B7ZM66	unreviewed	PHRF1	PHRF1 protein	1647	184..230
PHD	C8C3P2	unreviewed	DPF1	D4 zinc and double PHD fingers family 1 variant 4	397	273..326,327..383
PHD	C9J879	unreviewed	KDM4C	PHD-type domain-containing protein	743	376..434,496..552
PHD	C9J929	unreviewed	JADE2	Jade family PHD finger 2	478	201..247,310..365
PHD	C9J9G2	unreviewed	PHF12	PHD-type domain-containing protein	705	58..103,273..319
PHD	C9JGA3	unreviewed	KDM5D	[histone H3]-trimethyl-L-lysine(4) demethylase	425	271..317
PHD	C9JHC0	unreviewed	BRPF1	Bromodomain and PHD finger containing 1	661	275..321,385..448
PHD	C9JNE1	unreviewed	KMT2E	PHD-type domain-containing protein	230	120..164
PHD	C9JWH0	unreviewed	PHF11	PHD-type domain-containing protein	133	41..92
PHD	D2IYK5	unreviewed	TCF19	FHA domain-containing protein	345	296..340
PHD	D6RBP3	unreviewed	NSD1	Nuclear receptor binding SET domain protein 1	910	334..377
PHD	E7ENI9	unreviewed	ZMYND11	Zinc finger MYND-type containing 11	571	102..146
PHD	E7ER40	unreviewed	PHF3	TFIIS central domain-containing protein	860	1..39
PHD	E7ET07	unreviewed	ING3	Inhibitor of growth protein	403	347..392
PHD	E7ET14	unreviewed		Zinc finger PHD-type domain-containing protein	309	1..35
PHD	E7ETD6	unreviewed	BPTF	Bromodomain PHD finger transcription factor	2764	253..296,2587..2634
PHD	E7EV75	unreviewed	ZMYND11	Zinc finger MYND-type containing 11	617	117..161
PHD	E7EVH3	unreviewed	PHF3	PHD finger protein 3	1072	533..584
PHD	E9PDV3	unreviewed	DPF1	Double PHD fingers 1	398	274..327,328..384
PHD	E9PE19	unreviewed	BPTF	Nucleosome-remodeling factor subunit BPTF	2859	290..333,2624..2671,2682..2729
PHD	E9PE34	unreviewed	PHF3	PHD-type domain-containing protein	813	631..682
PHD	E9PFH2	unreviewed	KDM5D	[histone H3]-trimethyl-L-lysine(4) demethylase	1476	275..321,1133..1194
PHD	E9PI60	unreviewed	BRPF3	Bromodomain and PHD finger containing 3	1106	214..260,324..387
PHD	E9PJ24	unreviewed	PHRF1	PHD and ring finger domains 1	1645	181..227
PHD	E9PQT8	unreviewed	PHF1	PHD-type domain-containing protein	419	89..140,188..238
PHD	E9PQZ5	unreviewed	PHF1	PHD-type domain-containing protein	393	89..140,188..238
PHD	E9PSF3	unreviewed	BRPF3	Bromodomain and PHD finger containing 3	821	214..260,324..387
PHD	F2Z2R5	unreviewed	CHD5	DNA helicase	1225	345..388,418..461
PHD	F5GWX5	unreviewed	CHD4	DNA helicase	1905	365..408,444..487
PHD	F5GX24	unreviewed	G2E3	G2/M-phase specific E3 ubiquitin protein ligase	660	34..82,97..147
PHD	F5GX28	unreviewed	KDM4B	[histone H3]-trimethyl-L-lysine(9) demethylase	1130	765..823,885..941
PHD	F5GXF5	unreviewed	BPTF	Nucleosome-remodeling factor subunit BPTF	2457	392..435
PHD	F6XDC4	unreviewed	BRPF3	Bromodomain and PHD finger containing 3	626	214..260,324..387
PHD	F8VU39	unreviewed	BAZ2A	Bromodomain adjacent to zinc finger domain 2A	1903	1676..1722
PHD	F8WEF5	unreviewed	PHRF1	PHD and ring finger domains 1	1647	184..230
PHD	G1FDV2	unreviewed	MLL/AF4 fusion	PHD-type domain-containing protein	176	75..122
PHD	G3V483	unreviewed	G2E3	G2/M-phase specific E3 ubiquitin protein ligase	736	110..158,173..223
PHD	G3XAA4	unreviewed	JADE2 PHF15 hCG_16590	Jade family PHD finger 2	834	201..247,310..365
PHD	H0Y3N9	unreviewed	PHF8	PHD finger protein 8	1049	7..54
PHD	H0Y4R8	unreviewed	SP100	SP100 nuclear antigen	259	78..120
PHD	H0Y4X7	unreviewed	PHF11	PHD-type domain-containing protein	286	64..115
PHD	H0Y5C4	unreviewed	MLLT10	Zinc finger PHD-type domain-containing protein	52	3..38
PHD	H0Y612	unreviewed	TRIM33	Tripartite motif containing 33	888	650..693
PHD	H0Y7B4	unreviewed	BRPF3	Bromodomain and PHD finger containing 3	599	187..233,297..360
PHD	H0Y9U6	unreviewed	NSD2	Nuclear receptor binding SET domain protein 2	284	82..124,157..197
PHD	H0YCM5	unreviewed	PHF21A	PHD-type domain-containing protein	601	443..486
PHD	H0YCN2	unreviewed	RSF1	PHD-type domain-containing protein	803	694..740
PHD	H0YDG9	unreviewed	RSF1	PHD-type domain-containing protein	276	2..48
PHD	H0YEI1	unreviewed	DPF2	PHD-type domain-containing protein	116	55..100
PHD	H0YEK2	unreviewed	PHF21A	PHD-type domain-containing protein	569	444..487
PHD	H0YF52	unreviewed	TRIM66	Tripartite motif-containing protein 66	329	147..190
PHD	H0YI82	unreviewed	ASH1L	Zinc finger PHD-type domain-containing protein	154	73..115
PHD	H3BME1	unreviewed	FBXL19	F-box and leucine rich repeat protein 19	558	67..129
PHD	H3BPZ0	unreviewed	FBXL19	F-box and leucine rich repeat protein 19	674	67..129
PHD	H7BYP4	unreviewed	SP140L	SP140 nuclear body protein like	520	345..387
PHD	H7BZF9	unreviewed	KDM5D	Zinc finger PHD-type domain-containing protein	293	146..207
PHD	H7C112	unreviewed	FBXL19	PHD-type domain-containing protein	586	22..84
PHD	H7C212	unreviewed	KMT2C	PHD-type domain-containing protein	367	75..124,125..171,202..253
PHD	H7C2H0	unreviewed	CHD3	Chromodomain helicase DNA binding protein 3	525	252..295,329..372
PHD	H7C4X9	unreviewed	ZMYND8	Zinc finger MYND-type containing 8	1095	17..58
PHD	I3L1N0	unreviewed	PHF23 hCG_42023	Zinc finger PHD-type domain-containing protein	273	211..255
PHD	I3VM53	unreviewed	KDM2A FBXL11 hCG_21062	F-box and leucine-rich repeat protein 11, isoform CRA_a	1162	619..676
PHD	I3VM54	unreviewed	KDM2A	Lysine demethylase 2A	1145	602..659
PHD	J3KMZ8	unreviewed	DPF2	PHD-type domain-containing protein	405	286..342,343..389
PHD	J3KPG5	unreviewed	BAZ2A	Bromodomain adjacent to zinc finger domain 2A	1875	1648..1694
PHD	J3KQY6	unreviewed	DPF1	Double PHD fingers 1	388	274..327,328..374
PHD	J3KR57	unreviewed	PHF11	PHD-type domain-containing protein	226	70..121
PHD	J3QQK4	unreviewed	BPTF	Nucleosome-remodeling factor subunit BPTF	3158	392..435,2923..2970,2981..3028
PHD	J3QQQ8	unreviewed	BPTF	Bromodomain PHD finger transcription factor	420	195..242,253..300
PHD	J3QQU3	unreviewed	PHF12	PHD-type domain-containing protein	129	58..103
PHD	K7EJ43	unreviewed	PHF12	PHD-type domain-containing protein	215	82..127
PHD	K7EJR0	unreviewed	CXXC1	CXXC finger protein 1	231	28..74
PHD	K7EQ21	unreviewed	CXXC1 hCG_23689	CXXC-type zinc finger protein 1	613	28..74
PHD	K7EQ54	unreviewed	KDM4B	PHD-type domain-containing protein	623	477..535
PHD	K7EQP5	unreviewed	PHF12	PHD-type domain-containing protein	117	76..117
PHD	K7EQZ1	unreviewed	CXXC1	CXXC-type zinc finger protein 1	604	28..74
PHD	M0R0K9	unreviewed	TRIM28	PHD-type domain-containing protein	460	252..295
PHD	O14686	reviewed	KMT2D ALR MLL2 MLL4	Histone-lysine N-methyltransferase 2D	5537	171..218,228..274,275..321,1379..1428,1429..1475,1506..1557,5091..5137
PHD	O15016	reviewed	TRIM66 C11orf29 KIAA0298	Tripartite motif-containing protein 66	1351	108..173,1107..1150
PHD	O15164	reviewed	TRIM24 RNF82 TIF1 TIF1A	Transcription intermediary factor 1-alpha	1050	828..871
PHD	O43189	reviewed	PHF1 PCL1	PHD finger protein 1	567	89..140,188..238
PHD	O43918	reviewed	AIRE APECED	Autoimmune regulator	545	298..341,433..476
PHD	O60697	unreviewed	AF10	Zinc finger PHD-type domain-containing protein	63	2..37
PHD	O60699	unreviewed	AF10	Zinc finger PHD-type domain-containing protein	58	2..37
PHD	O75151	reviewed	PHF2 CENP-35 KIAA0662	Lysine-specific demethylase PHF2	1096	7..54
PHD	O75164	reviewed	KDM4A JHDM3A JMJD2 JMJD2A KIAA0677	Lysine-specific demethylase 4A	1064	709..767,829..885
PHD	O94800	unreviewed	HRIHFB2060	PHD-type domain-containing protein	431	98..142
PHD	O94880	reviewed	PHF14 KIAA0783	PHD finger protein 14	948	321..378,440..499,727..777,870..919
PHD	O94953	reviewed	KDM4B JHDM3B JMJD2B KIAA0876	Lysine-specific demethylase 4B	1096	731..789,851..907
PHD	O95038	unreviewed	MLL5	Inactive histone-lysine N-methyltransferase 2E	574	120..164
PHD	O95696	reviewed	BRD1 BRL BRPF2	Bromodomain-containing protein 1	1058	216..262,326..389
PHD	O96028	reviewed	NSD2 KIAA1090 MMSET TRX5 WHSC1	Histone-lysine N-methyltransferase NSD2	1365	669..711,716..763,833..873,1241..1284
PHD	P29375	reviewed	KDM5A JARID1A RBBP2 RBP2	Lysine-specific demethylase 5A	1690	295..341,1163..1216,1614..1659
PHD	P41229	reviewed	KDM5C DXS1272E JARID1C SMCX XE169	Lysine-specific demethylase 5C	1560	326..372,1187..1248
PHD	P55197	reviewed	MLLT10 AF10	Protein AF-10	1068	24..72,136..195
PHD	P55198	reviewed	MLLT6 AF17	Protein AF-17	1093	7..55,119..178
PHD	P55201	reviewed	BRPF1 BR140	Peregrin	1214	275..321,385..448
PHD	Q03164	reviewed	KMT2A ALL1 CXXC7 HRX HTRX MLL MLL1 TRX1	Histone-lysine N-methyltransferase 2A	3969	1433..1480,1481..1531,1568..1625,1932..1978
PHD	Q0VAI6	unreviewed	PHF12	PHD-type domain-containing protein	704	58..103,273..319
PHD	Q0VGE4	unreviewed	SP140	SP140 protein	807	632..674
PHD	Q12830	reviewed	BPTF FAC1 FALZ	Nucleosome-remodeling factor subunit BPTF	3046	392..435,2869..2916
PHD	Q12873	reviewed	CHD3	Chromodomain-helicase-DNA-binding protein 3	2000	381..424,458..501
PHD	Q13263	reviewed	TRIM28 KAP1 RNF96 TIF1B	Transcription intermediary factor 1-beta	835	627..670
PHD	Q13342	reviewed	SP140 LYSP100	Nuclear body protein SP140	867	692..734
PHD	Q14839	reviewed	CHD4	Chromodomain-helicase-DNA-binding protein 4	1912	372..415,451..494
PHD	Q149N8	reviewed	SHPRH KIAA2023	E3 ubiquitin-protein ligase SHPRH	1683	660..707
PHD	Q15326	reviewed	ZMYND11 BRAM1 BS69	Zinc finger MYND domain-containing protein 11	602	102..146
PHD	Q2HXV5	unreviewed		Protein kinase C-binding protein 1	282	110..151
PHD	Q53EV8	unreviewed		PHD finger protein 7	381	97..145,252..301
PHD	Q569J9	unreviewed	ZMYND8	PHD-type domain-containing protein	154	110..151
PHD	Q59EQ6	unreviewed		Protein AF-10	508	60..119
PHD	Q59FG6	unreviewed		[histone H3]-lysine(4) N-methyltransferase	2704	2258..2304
PHD	Q59G54	unreviewed		Bromodomain adjacent to zinc finger domain protein 1A	1188	756..802
PHD	Q5GRH6	unreviewed	ING2	Inhibitor of growth protein	418	362..407
PHD	Q5JPR8	unreviewed	PHF8	PHD-type domain-containing protein	114	7..54
PHD	Q5JV90	unreviewed	DKFZp564P1772	ZMYND8 protein	934	84..125
PHD	Q5T170	unreviewed	PYGO2 hCG_2039581	PHD-type domain-containing protein	406	329..383
PHD	Q5T171	unreviewed	PYGO2 hCG_2039581	PHD-type domain-containing protein	369	292..346
PHD	Q5T6S3	reviewed	PHF19 PCL3	PHD finger protein 19	580	98..149,197..247
PHD	Q5TH12	unreviewed	ZMYND8	Zinc finger MYND-type containing 8	175	65..106
PHD	Q5VWG9	reviewed	TAF3	Transcription initiation factor TFIID subunit 3	929	867..913
PHD	Q658U6	unreviewed	DKFZp666C163	Histone-lysine N-methyltransferase, H3 lysine-36 and H4 lysine-20 specific	881	305..348
PHD	Q68DS7	unreviewed	DKFZp686E07254	Uncharacterized protein DKFZp686E07254	258	77..119
PHD	Q6IE81	reviewed	JADE1 KIAA1807 PHF17	Protein Jade-1	842	205..251,314..369
PHD	Q6P2C5	unreviewed	PHF2	PHD-type domain-containing protein	332	7..54
PHD	Q6P2C6	unreviewed	MLLT6	MLLT6 protein	325	7..55,119..178
PHD	Q6PCT2	reviewed	FBXL19 FBL19	F-box/LRR-repeat protein 19	694	87..149
PHD	Q6PJ73	unreviewed	DPF1	DPF1 protein	414	300..353,354..400
PHD	Q6PJR5	unreviewed	ZMYND11	ZMYND11 protein	362	62..106
PHD	Q6TU33	unreviewed	AF-9/MLL fusion	PHD-type domain-containing protein	107	12..52,53..103
PHD	Q6ZMK3	unreviewed	FLJ00340	PHD-type domain-containing protein	187	6..48
PHD	Q6ZMT4	reviewed	KDM7A JHDM1D KDM7 KIAA1718	Lysine-specific demethylase 7A	941	39..86
PHD	Q6ZSZ4	unreviewed		DNA helicase	1225	345..388,418..461
PHD	Q71UR7	unreviewed	AF10	PHD-type domain-containing protein	81	2..37
PHD	Q75MN6	unreviewed	MLL3	PHD-type domain-containing protein	2185	20..69,70..116,147..198
PHD	Q7L622	reviewed	G2E3 KIAA1333	G2/M phase-specific E3 ubiquitin-protein ligase	706	80..128,143..193
PHD	Q7Z534	unreviewed		PHD-type domain-containing protein	282	104..155,203..253
PHD	Q7Z5J4	reviewed	RAI1 KIAA1820	Retinoic acid-induced protein 1	1906	1856..1903
PHD	Q86TN2	unreviewed	BPTF	BPTF protein	240	5..52,63..110
PHD	Q86X06	unreviewed	BRD1	BRD1 protein	1189	216..262,326..389
PHD	Q86YI8	reviewed	PHF13	PHD finger protein 13	300	234..278
PHD	Q86YP2	unreviewed	MLL/AF10 fusion	MLL/AF10 fusion protein UPN9610I	203	130..189
PHD	Q8IWS0	reviewed	PHF6 CENP-31 KIAA1823	PHD finger protein 6	365	81..132,279..330
PHD	Q8IZD2	reviewed	KMT2E MLL5	Inactive histone-lysine N-methyltransferase 2E	1858	120..164
PHD	Q8N4T7	unreviewed	BRPF3	BRPF3 protein	602	190..236,300..363
PHD	Q8NBG9	unreviewed		PHD-type domain-containing protein	247	170..224
PHD	Q8NC87	unreviewed		PHD-type domain-containing protein	796	696..742
PHD	Q8NEZ4	reviewed	KMT2C HALR KIAA1506 MLL3	Histone-lysine N-methyltransferase 2C	4911	284..331,343..389,390..436,466..518,959..1008,1009..1055,1086..1137,4461..4507
PHD	Q8NHM5	reviewed	KDM2B CXXC2 FBL10 FBXL10 JHDM1B NDY1 PCCX2	Lysine-specific demethylase 2B	1336	661..723
PHD	Q8NI11	unreviewed		PHD-type domain-containing protein	182	7..86,123..180
PHD	Q8TD97	unreviewed		Zinc finger PHD-type domain-containing protein	145	64..104,105..140
PHD	Q8TDI0	reviewed	CHD5 KIAA0444	Chromodomain-helicase-DNA-binding protein 5	1954	345..388,418..461
PHD	Q8WUB8	reviewed	PHF10 BAF45A	PHD finger protein 10	498	379..434,435..479
PHD	Q8WYB5	reviewed	KAT6B KIAA0383 MORF MOZ2 MYST4	Histone acetyltransferase KAT6B	2073	215..270,271..318
PHD	Q8WYH8	reviewed	ING5	Inhibitor of growth protein 5	240	188..233
PHD	Q92576	reviewed	PHF3 KIAA0244	PHD finger protein 3	2039	719..770
PHD	Q92613	reviewed	JADE3 KIAA0215 PHF16	Protein Jade-3	823	202..248,311..366
PHD	Q92782	reviewed	DPF1 BAF45B NEUD4	Zinc finger protein neuro-d4	387	273..326,327..373
PHD	Q92784	reviewed	DPF3 BAF45C CERD4	Zinc finger protein DPF3	378	261..317,318..364
PHD	Q92785	reviewed	DPF2 BAF45D REQ UBID4	Zinc finger protein ubi-d4	391	272..328,329..375
PHD	Q92794	reviewed	KAT6A MOZ MYST3 RUNXBP2 ZNF220	Histone acetyltransferase KAT6A	2004	208..263,264..311
PHD	Q96BD5	reviewed	PHF21A BHC80 KIAA1696 BM-006	PHD finger protein 21A	680	490..533
PHD	Q96CB8	reviewed	INTS12 PHF22 SBBI22	Integrator complex subunit 12	462	161..213
PHD	Q96DQ7	unreviewed		cDNA FLJ30625 fis, clone CTONG2001820, highly similar to Mus musculus NSD1 protein mRNA	1059	508..550,555..602,603..656,672..712
PHD	Q96EK2	reviewed	PHF21B KIAA1661	PHD finger protein 21B	531	354..397
PHD	Q96L73	reviewed	NSD1 ARA267 KMT3B	Histone-lysine N-methyltransferase, H3 lysine-36 specific	2696	1545..1587,1592..1639,1640..1693,1709..1749,2120..2163
PHD	Q96PU4	reviewed	UHRF2 NIRF RNF107	E3 ubiquitin-protein ligase UHRF2	802	346..393
PHD	Q96QT6	reviewed	PHF12 KIAA1523	PHD finger protein 12	1004	58..103,273..319
PHD	Q96T23	reviewed	RSF1 HBXAP XAP8	Remodeling and spacing factor 1	1441	893..939
PHD	Q96T88	reviewed	UHRF1 ICBP90 NP95 RNF106	E3 ubiquitin-protein ligase UHRF1	793	317..364
PHD	Q9BRQ0	reviewed	PYGO2 PP7910	Pygopus homolog 2	406	329..383
PHD	Q9BTC0	reviewed	DIDO1 C20orf158 DATF1 KIAA0333	Death-inducer obliterator 1	2240	270..320
PHD	Q9BUL5	reviewed	PHF23	PHD finger protein 23	403	341..385
PHD	Q9BVI0	reviewed	PHF20 C20orf104 GLEA2 HCA58 NZF TZP	PHD finger protein 20	1012	654..698
PHD	Q9BWX1	reviewed	PHF7	PHD finger protein 7	381	97..145,252..301
PHD	Q9BY66	reviewed	KDM5D HY HYA JARID1D KIAA0234 SMCY	Lysine-specific demethylase 5D	1539	316..362,1174..1235
PHD	Q9BZ95	reviewed	NSD3 WHSC1L1 DC28	Histone-lysine N-methyltransferase NSD3	1437	703..746,751..798,799..851,916..953,1323..1366
PHD	Q9H160	reviewed	ING2 ING1L	Inhibitor of growth protein 2	280	214..259
PHD	Q9H3R0	reviewed	KDM4C GASC1 JHDM3C JMJD2C KIAA0780	Lysine-specific demethylase 4C	1056	689..747,809..865
PHD	Q9H6B5	unreviewed		cDNA: FLJ22413 fis, clone HRC08475	1069	12..66,82..122,493..536
PHD	Q9H6H8	unreviewed		cDNA: FLJ22263 fis, clone HRC03036	699	123..166
PHD	Q9H930	reviewed	SP140L	Nuclear body protein SP140-like protein	580	405..447
PHD	Q9HB58	reviewed	SP110	Sp110 nuclear body protein	689	536..578
PHD	Q9HB81	unreviewed		Zinc finger PHD-type domain-containing protein	204	105..140,141..198
PHD	Q9NQC1	reviewed	JADE2 KIAA0239 PHF15	E3 ubiquitin-protein ligase Jade-2	790	201..247,310..365
PHD	Q9NR48	reviewed	ASH1L KIAA1420 KMT2H	Histone-lysine N-methyltransferase ASH1L	2969	2587..2629
PHD	Q9NRL2	reviewed	BAZ1A ACF1 WCRF180 HSPC317	Bromodomain adjacent to zinc finger domain protein 1A	1556	1150..1196
PHD	Q9NS29	unreviewed		KMT2E	453	54..98
PHD	Q9NSX7	unreviewed	DKFZp434L1850	PHD finger protein 7	314	6..54,162..211
PHD	Q9NSZ7	unreviewed	DKFZp434I2412	PHD-type domain-containing protein	626	260..304,568..618
PHD	Q9NXR8	reviewed	ING3 HSPC301	Inhibitor of growth protein 3	418	362..407
PHD	Q9P0U4	reviewed	CXXC1 CFP1 CGBP PCCX1 PHF18	CXXC-type zinc finger protein 1	656	28..74
PHD	Q9P1Y6	reviewed	PHRF1 KIAA1542	PHD and RING finger domain-containing protein 1	1649	185..231
PHD	Q9UFC7	unreviewed	DKFZp434D0815	Lysine-specific demethylase 5B	1028	662..706,970..1020
PHD	Q9UFD3	unreviewed	DKFZp434N0335	Lysine-specific demethylase 5B	1350	117..163,984..1028,1292..1342
PHD	Q9UGL1	reviewed	KDM5B JARID1B PLU1 RBBP2H1	Lysine-specific demethylase 5B	1544	311..357,1178..1222,1486..1536
PHD	Q9UGU0	reviewed	TCF20 KIAA0292 SPBP	Transcription factor 20	1960	1886..1933
PHD	Q9UIF8	reviewed	BAZ2B KIAA1476	Bromodomain adjacent to zinc finger domain protein 2B	2168	1933..1979
PHD	Q9UIF9	reviewed	BAZ2A KIAA0314 TIP5	Bromodomain adjacent to zinc finger domain protein 2A	1905	1678..1724
PHD	Q9UIG0	reviewed	BAZ1B WBSC10 WBSCR10 WBSCR9 WSTF	Tyrosine-protein kinase BAZ1B	1483	1186..1232
PHD	Q9UIL8	reviewed	PHF11 BCAP	PHD finger protein 11	331	109..160
PHD	Q9UIW7	unreviewed	DKFZp434I0617	PHD-type domain-containing protein	916	550..594,858..908
PHD	Q9UK53	reviewed	ING1	Inhibitor of growth protein 1	422	355..400
PHD	Q9ULD4	reviewed	BRPF3 KIAA1286	Bromodomain and PHD finger-containing protein 3	1205	214..260,324..387
PHD	Q9ULU4	reviewed	ZMYND8 KIAA1125 PRKCBP1 RACK7	MYND-type zinc finger-containing chromatin reader ZMYND8	1186	90..131
PHD	Q9UMN6	reviewed	KMT2B HRX2 KIAA0304 MLL2 MLL4 TRX2 WBP7	Histone-lysine N-methyltransferase 2B	2715	1203..1250,1251..1301,1337..1394,1640..1686
PHD	Q9UNL4	reviewed	ING4 My036	Inhibitor of growth protein 4	249	198..243
PHD	Q9UPN9	reviewed	TRIM33 KIAA1113 RFG7 TIF1G	E3 ubiquitin-protein ligase TRIM33	1127	124..185,889..932
PHD	Q9UPP1	reviewed	PHF8 KIAA1111 ZNF422	Histone lysine demethylase PHF8	1060	43..90
PHD	Q9Y242	reviewed	TCF19 SC1	Transcription factor 19	345	296..340
PHD	Q9Y2K7	reviewed	KDM2A CXXC8 FBL11 FBL7 FBXL11 JHDM1A KIAA1004	Lysine-specific demethylase 2A	1162	619..676
PHD	Q9Y3Y4	reviewed	PYGO1	Pygopus homolog 1	419	342..396
PHD	Q9Y483	reviewed	MTF2 PCL2	Metal-response element-binding transcription factor 2	593	104..155,203..253
PHD	S4R363	unreviewed	KMT2E	Lysine methyltransferase 2E (inactive)	733	120..164
PHD	S5FMB0	unreviewed		PHD finger protein 10	451	332..387,388..432
PHD	U5Y1J8	unreviewed	SP140L	SP140L-3 protein	511	345..404
PHD	U5Y3L1	unreviewed	SP140L	SP140 nuclear body protein like	555	380..422
PHD	W5ZR30	unreviewed	TCF20 hCG_41553	PHD-type domain-containing protein	1960	1886..1933
PHD	X6RH80	unreviewed	PHF11	PHD-type domain-containing protein	168	70..121
PWWP	A0A087WV57	unreviewed	ZMYND8	Zinc finger MYND-type containing 8	767	250..323
PWWP	A0A087WVZ6	unreviewed	ZMYND8	Zinc finger MYND-type containing 8	1136	270..343
PWWP	A0A087WYS3	unreviewed	ZMYND8	Zinc finger MYND-type containing 8	1087	275..348
PWWP	A0A0A0MRY2	unreviewed	ZMYND11	Zinc finger MYND domain-containing protein 11	482	158..231
PWWP	A0A0C4DG02	unreviewed	DNMT3A	DNA (cytosine-5-)-methyltransferase	689	67..151
PWWP	A0A0D9SEP6	unreviewed	MBD5	PWWP domain-containing protein	77	18..77
PWWP	A0A0D9SF16	unreviewed	MBD5	PWWP domain-containing protein	910	864..910
PWWP	A0A0D9SGD6	unreviewed	ZMYND11	Zinc finger MYND-type containing 11	601	277..350
PWWP	A0A0D9SGJ8	unreviewed	PWWP3A	PWWP domain containing 3A, DNA repair factor	732	410..500
PWWP	A0A0S2Z5E1	unreviewed	ZCWPW1	Zinc finger CW type with PWWP domain 1 isoform 4	404	196..293
PWWP	A0A0S2Z5J5	unreviewed	ZCWPW1	Zinc finger CW type with PWWP domain 1 isoform 2	529	196..293
PWWP	A0A0S2Z5K5	unreviewed	ZCWPW1	Zinc finger CW type with PWWP domain 1 isoform 5	403	195..292
PWWP	A0A0S2Z5N7	unreviewed	ZCWPW1	Zinc finger CW type with PWWP domain 1 isoform 1	477	195..292
PWWP	A0A0S2Z602	unreviewed	ZCWPW1	Zinc finger CW type with PWWP domain 1 isoform 3	522	195..292
PWWP	A0A0S2Z6A9	unreviewed	ZCWPW1	Zinc finger CW type with PWWP domain 1 isoform 6	376	195..264
PWWP	A0A140VJK8	unreviewed		PWWP domain-containing protein	251	9..85
PWWP	A0A1B0GU75	unreviewed		Zinc finger CW-type PWWP domain protein 2	182	98..159
PWWP	A0A1B0GW10	unreviewed	MBD5	Methyl-CpG binding domain protein 5	1507	1383..1478
PWWP	A0A1D8GZ55	unreviewed	NUP98 NSD1 fusion	NUP98/NSD1 fusion protein	1853	911..1002
PWWP	A0A1D8GZ56	unreviewed	NUP98 NSD1 fusion	NUP98/NSD1 fusion protein	1891	949..1040
PWWP	A0A2R8YDL9	unreviewed	MBD5	Methyl-CpG-binding domain protein 5	1727	1618..1642
PWWP	A0A384NPW1	unreviewed		PWWP domain-containing protein	240	10..92
PWWP	A0A494C071	reviewed	PWWP4	PWWP domain-containing DNA repair factor 4	2061	1754..1841
PWWP	A0A494C0M1	unreviewed	MSH6	DNA mismatch repair protein	1261	1..84
PWWP	A0A5F9ZH11	unreviewed	BRPF1	Bromodomain and PHD finger containing 1	1253	1122..1234
PWWP	A0A7I2YQS5	unreviewed	NSD2	Nuclear receptor binding SET domain protein 2	800	220..303
PWWP	A0A7P0P278	unreviewed	NSD2	Histone-lysine N-methyltransferase NSD2	629	220..303
PWWP	A0A804HI52	unreviewed	BRPF1	Peregrin	1248	1117..1229
PWWP	A0A804HIN1	unreviewed	BRPF1	Peregrin	1118	987..1099
PWWP	A0A804HK41	unreviewed	ZCWPW1 hCG_32539	Zinc finger CW-type PWWP domain protein 1	649	316..413
PWWP	A0A804HKY8	unreviewed	BRPF1 hCG_21547	Peregrin	1247	1116..1228
PWWP	A0A804HL48	unreviewed	BRPF1	Peregrin	1124	993..1105
PWWP	A0A804HL99	unreviewed	BRPF1	PWWP domain-containing protein	460	329..441
PWWP	A0A8C8KWW5	unreviewed	BRPF1 hCG_21547	Peregrin	1219	1088..1200
PWWP	A0A8C8L8G4	unreviewed	BRPF1	Peregrin	1164	1082..1164
PWWP	A0A8I5KNQ0	unreviewed	DNMT3A	PWWP domain-containing protein	106	1..76
PWWP	A0A8I5KV31	unreviewed	NSD1	PWWP domain-containing protein	1327	321..408
PWWP	A0A8I5KXG9	unreviewed	DNMT3A	PWWP domain-containing protein	196	106..190
PWWP	A0A8I5QJP2	unreviewed	NSD1	Histone-lysine N-methyltransferase, H3 lysine-36 and H4 lysine-20 specific	2405	30..117,1463..1554
PWWP	A0A8Q3SIG2	unreviewed	DNMT3B	DNA (cytosine-5-)-methyltransferase	790	223..309
PWWP	A0A8Q3SIJ5	unreviewed	DNMT3B	PWWP domain-containing protein	480	223..309
PWWP	A0A8Q3SIL8	unreviewed	DNMT3B	PWWP domain-containing protein	332	181..266
PWWP	A0A8V8TPJ4	unreviewed	MSH6	PWWP domain-containing protein	838	90..183
PWWP	A0A8V8TPR2	unreviewed	MSH6	PWWP domain-containing protein	229	90..183
PWWP	A0A8V8TQJ0	unreviewed	MSH6	DNA mismatch repair protein	1362	90..183
PWWP	A0A994J4C0	unreviewed	ZMYND11	Zinc finger MYND domain-containing protein 11	562	238..311
PWWP	A0A994J4I8	unreviewed	ZMYND11	Zinc finger MYND domain-containing protein 11	500	176..249
PWWP	A0A994J4J2	unreviewed	ZMYND11	Zinc finger MYND domain-containing protein 11	441	117..190
PWWP	A0A994J6Y5	unreviewed	ZMYND11	Zinc finger MYND domain-containing protein 11	579	278..351
PWWP	A4QPE5	unreviewed	NSD1	PWWP domain-containing protein	563	52..139
PWWP	A6H8Y8	unreviewed	ZMYND8	ZMYND8 protein	788	270..343
PWWP	A8K8G0	unreviewed		cDNA FLJ75113	208	7..60
PWWP	B0QZE2	unreviewed	ZMYND11	Zinc finger MYND-type containing 11	522	198..271
PWWP	B2RDE8	unreviewed		PWWP domain-containing protein	240	10..92
PWWP	B2RWP5	unreviewed	NSD1	Nuclear receptor binding SET domain protein 1	2427	52..139,1485..1576
PWWP	B3KQW0	unreviewed		PWWP domain-containing protein	752	643..667
PWWP	B4DHM3	unreviewed		PWWP domain-containing protein	332	181..266
PWWP	B4DSJ7	unreviewed	DNMT3B	PWWP domain-containing protein	318	181..267
PWWP	B4DUZ5	unreviewed		PWWP domain-containing protein	347	181..267
PWWP	B4DXS7	unreviewed		cDNA FLJ57660, highly similar to Homo sapiens zinc finger, CW type with PWWP domain 1 (ZCWPW1), mRNA	609	276..373
PWWP	B4DXS8	unreviewed		PWWP domain-containing protein	176	9..64
PWWP	B4DZ41	unreviewed		cDNA FLJ51158, highly similar to Bromodomain-containing protein 1	746	615..725
PWWP	B4DZC2	unreviewed		cDNA FLJ51161, highly similar to Bromodomain-containing protein 1	649	518..628
PWWP	B7Z2J6	unreviewed		cDNA FLJ50504, highly similar to Mus musculus zinc finger, MYND domain containing 11 (Zmynd11), mRNA	547	223..296
PWWP	B7Z3W2	unreviewed		cDNA FLJ54608, highly similar to Zinc finger MYND domain-containing protein 11	508	184..257
PWWP	B7Z3Z1	unreviewed		cDNA FLJ50414, highly similar to Zinc finger MYND domain-containing protein 11	397	73..146
PWWP	B7Z525	unreviewed		PWWP domain-containing protein	262	10..70
PWWP	B7Z926	unreviewed		cDNA FLJ51191, highly similar to Bromodomain-containing protein 1	784	653..763
PWWP	B7Z958	unreviewed		cDNA FLJ53700, highly similar to Hepatoma-derived growth factor	215	7..60
PWWP	C9J7Y7	unreviewed	MSH6	PWWP domain-containing protein	151	1..84
PWWP	C9J8Y8	unreviewed	MSH6	PWWP domain-containing protein	115	1..84
PWWP	C9JH55	unreviewed	MSH6	PWWP domain-containing protein	101	1..84
PWWP	D6R9V2	unreviewed	NSD2	PWWP domain-containing protein	392	220..303
PWWP	D6RA58	unreviewed	NSD1	PWWP domain-containing protein	393	30..117
PWWP	D6RBP3	unreviewed	NSD1	Nuclear receptor binding SET domain protein 1	910	1..59
PWWP	E7ENI9	unreviewed	ZMYND11	Zinc finger MYND-type containing 11	571	247..320
PWWP	E7EV75	unreviewed	ZMYND11	Zinc finger MYND-type containing 11	617	293..366
PWWP	F8WAX8	unreviewed	MSH6	PWWP domain-containing protein	160	90..155
PWWP	F8WE91	unreviewed	DNMT3A	DNA (cytosine-5-)-methyltransferase	781	290..374
PWWP	H0Y9U6	unreviewed	NSD2	Nuclear receptor binding SET domain protein 2	284	202..271
PWWP	H3BPQ6	unreviewed	HDGFL3	PWWP domain-containing protein	44	12..29
PWWP	H7C087	unreviewed	ZCWPW2	Zinc finger CW-type and PWWP domain containing 2	165	82..142
PWWP	H7C4V9	unreviewed	ZCWPW1	Zinc finger CW-type and PWWP domain containing 1	246	65..134
PWWP	H7C4X9	unreviewed	ZMYND8	Zinc finger MYND-type containing 8	1095	202..275
PWWP	J3KNX4	unreviewed	PWWP3A	PWWP domain containing 3A, DNA repair factor	711	410..500
PWWP	K7ELL0	unreviewed	GLYR1	PWWP domain-containing protein	52	6..52
PWWP	K7EMM8	unreviewed	GLYR1	Cytokine-like nuclear factor N-PAC	524	1..76
PWWP	K7EQB2	unreviewed	GLYR1	PWWP domain-containing protein	185	6..88
PWWP	M0R0J3	unreviewed	HDGFL2	PWWP domain-containing protein	97	5..87
PWWP	O75475	reviewed	PSIP1 DFS70 LEDGF PSIP2	PC4 and SFRS1-interacting protein	530	5..87
PWWP	O95696	reviewed	BRD1 BRL BRPF2	Bromodomain-containing protein 1	1058	927..1037
PWWP	O96028	reviewed	NSD2 KIAA1090 MMSET TRX5 WHSC1	Histone-lysine N-methyltransferase NSD2	1365	220..303,878..969
PWWP	P51858	reviewed	HDGF HMG1L2	Hepatoma-derived growth factor	240	10..92
PWWP	P52701	reviewed	MSH6 GTBP	DNA mismatch repair protein Msh6	1360	90..183
PWWP	P55201	reviewed	BRPF1 BR140	Peregrin	1214	1083..1195
PWWP	Q05CM9	unreviewed	PSIP1	PWWP domain-containing protein	263	5..87
PWWP	Q05CW4	unreviewed	WHSC1	WHSC1 protein	568	159..242
PWWP	Q15326	reviewed	ZMYND11 BRAM1 BS69	Zinc finger MYND domain-containing protein 11	602	278..351
PWWP	Q1L838	unreviewed	GTBP	PWWP domain-containing protein	1068	90..183
PWWP	Q2PJS8	unreviewed	DNMT3B	PWWP domain-containing protein	360	223..309
PWWP	Q2TAK8	reviewed	PWWP3A EXPAND1 MUM1	PWWP domain-containing DNA repair factor 3A	710	409..499
PWWP	Q3SWU9	unreviewed	MSH6	PWWP domain-containing protein	252	90..183
PWWP	Q49A26	reviewed	GLYR1 HIBDL NDF NP60 NPAC	Cytokine-like nuclear factor N-PAC	553	6..88
PWWP	Q504Y3	reviewed	ZCWPW2	Zinc finger CW-type PWWP domain protein 2	356	98..183
PWWP	Q59H79	unreviewed		PWWP domain-containing protein	567	310..396
PWWP	Q59HC6	unreviewed		DNA (cytosine-5-)-methyltransferase	811	320..404
PWWP	Q5BJG6	unreviewed	ZMYND11	ZMYND11 protein	508	184..257
PWWP	Q5CZ83	unreviewed	DKFZp686F0325	PWWP domain-containing protein	237	106..216
PWWP	Q5H9M0	reviewed	PWWP3B MUM1L1	PWWP domain-containing DNA repair factor 3B	696	390..479
PWWP	Q5JV90	unreviewed	DKFZp564P1772	ZMYND8 protein	934	269..342
PWWP	Q5TGJ6	reviewed	HDGFL1 PWWP1	Hepatoma-derived growth factor-like protein 1	251	9..85
PWWP	Q5UGI2	unreviewed	ZMYND11	Zinc finger MYND domain containing 11 transcript variant 3	482	158..231
PWWP	Q6NUJ5	reviewed	PWWP2B PWWP2	PWWP domain-containing protein 2B	590	488..574
PWWP	Q6PJR5	unreviewed	ZMYND11	ZMYND11 protein	362	238..311
PWWP	Q7Z4S4	unreviewed	HDGF	PWWP domain-containing protein	158	9..83
PWWP	Q7Z4S5	unreviewed	HDGF	PWWP domain-containing protein	283	9..83
PWWP	Q7Z4V5	reviewed	HDGFL2 HDGF2 HDGFRP2 HRP2 UNQ785/PRO1604	Hepatoma-derived growth factor-related protein 2	671	5..87
PWWP	Q86X06	unreviewed	BRD1	BRD1 protein	1189	1058..1168
PWWP	Q8N4N4	unreviewed	PSIP1 hCG_27254	PWWP domain-containing protein	50	5..50
PWWP	Q8NFR8	unreviewed		PWWP domain-containing protein	302	9..83
PWWP	Q96DQ7	unreviewed		cDNA FLJ30625 fis, clone CTONG2001820, highly similar to Mus musculus NSD1 protein mRNA	1059	717..808
PWWP	Q96L73	reviewed	NSD1 ARA267 KMT3B	Histone-lysine N-methyltransferase, H3 lysine-36 specific	2696	321..408,1754..1845
PWWP	Q96N64	reviewed	PWWP2A KIAA1935 MST101	PWWP domain-containing protein 2A	755	653..739
PWWP	Q9BZ95	reviewed	NSD3 WHSC1L1 DC28	Histone-lysine N-methyltransferase NSD3	1437	268..349,958..1048
PWWP	Q9H0M4	reviewed	ZCWPW1	Zinc finger CW-type PWWP domain protein 1	648	315..412
PWWP	Q9H6B5	unreviewed		cDNA: FLJ22413 fis, clone HRC08475	1069	127..218
PWWP	Q9P267	reviewed	MBD5 KIAA1461	Methyl-CpG-binding domain protein 5	1494	1385..1409
PWWP	Q9UBC3	reviewed	DNMT3B	DNA (cytosine-5)-methyltransferase 3B	853	223..309
PWWP	Q9ULD4	reviewed	BRPF3 KIAA1286	Bromodomain and PHD finger-containing protein 3	1205	1074..1184
PWWP	Q9ULU4	reviewed	ZMYND8 KIAA1125 PRKCBP1 RACK7	MYND-type zinc finger-containing chromatin reader ZMYND8	1186	275..348
PWWP	Q9Y3E1	reviewed	HDGFL3 HDGF2 HDGFRP3 CGI-142	Hepatoma-derived growth factor-related protein 3	203	9..91
PWWP	Q9Y4Q3	unreviewed	DKFZp434B094	Bromodomain containing 1	715	584..694
PWWP	Q9Y6K1	reviewed	DNMT3A	DNA (cytosine-5)-methyltransferase 3A	912	290..374
SPIN	A0A087X074	unreviewed	SPIN2A	Spindlin family member 2A	157	43..75,76..157
SPIN	A0A1B0GU50	unreviewed	SPIN2B	Spindlin family member 2B	72	30..68
SPIN	A0A1W2PPF7	unreviewed	SPIN3	Spindlin family member 3	130	43..90
SPIN	A0A1W2PPL1	unreviewed	SPIN3	Spindlin family member 3	121	43..81
SPIN	A0A1W2PQU8	unreviewed	SPIN3	Spindlin family member 3	79	43..79
SPIN	A0A1W2PR54	unreviewed	SPIN3	Spindlin family member 3	157	43..76,77..157
SPIN	A0A1W2PRP6	unreviewed	SPIN3	Spindlin family member 3	94	43..77
SPIN	Q56A73	reviewed	SPIN4	Spindlin-4	249	34..249
SPIN	Q5JUX0	reviewed	SPIN3	Spindlin-3	258	43..258
SPIN	Q5JZB7	unreviewed	SPIN2B SPIN-2 hCG_1642309	Spindlin family member 2B	157	43..75,76..157
SPIN	Q5JZB8	unreviewed	SPIN2B	Spindlin-2B	247	43..247
SPIN	Q99865	reviewed	SPIN2A DXF34 SPIN2	Spindlin-2A	258	43..258
SPIN	Q9BPZ2	reviewed	SPIN2B SPIN2	Spindlin-2B	258	43..258
SPIN	Q9Y657	reviewed	SPIN1 OCR SPIN	Spindlin-1	262	47..262
Tudor	A0A024R910	unreviewed	TDRD5 hCG_2024910	Tudor domain-containing protein 5	981	472..594
Tudor	A0A076L8Z0	unreviewed	SMN2	Survival motor neuron protein	211	7..68
Tudor	A0A087X169	unreviewed	PHF19	PHD finger protein 19	599	57..114
Tudor	A0A0A0MQS0	unreviewed	PHF20L1	PHD finger protein 20-like protein 1	991	11..71,85..141
Tudor	A0A0A0MSR6	unreviewed	KDM4C	PHD-type domain-containing protein	354	254..311
Tudor	A0A0A8K9A6	unreviewed	URLC1	PHD finger protein 20-like protein 1	573	11..71,85..141
Tudor	A0A0C4DFL8	unreviewed	KDM4B	[histone H3]-trimethyl-L-lysine(9) demethylase	1096	917..974,975..1031
Tudor	A0A0C4DG74	unreviewed	TDRD5	Tudor domain-containing protein	491	5..50
Tudor	A0A0D9SG14	unreviewed	PHF20L1	PHD finger protein 20-like protein 1	160	11..71,85..141
Tudor	A0A0G2JQN8	unreviewed	SMN1	Survival motor neuron protein	149	8..69
Tudor	A0A0G2JRX5	unreviewed	SMN1	Survival motor neuron protein	143	8..69
Tudor	A0A0G2JRY6	unreviewed	SMN1	Survival motor neuron protein	180	8..69
Tudor	A0A140TA01	unreviewed	PHF1	PHD-type domain-containing protein	393	29..86
Tudor	A0A140VJR4	unreviewed		PHD-type domain-containing protein	457	29..86
Tudor	A0A140VJW6	unreviewed		Testicular tissue protein Li 193	1189	261..382,492..611,712..831,937..1059
Tudor	A0A140VK05	unreviewed		Tudor domain-containing protein	903	705..826
Tudor	A0A140VK49	unreviewed	SND1 hCG_32326	Staphylococcal nuclease domain-containing protein	910	680..797
Tudor	A0A140VKG1	unreviewed		Testis tissue sperm-binding protein Li 78m	996	6..124
Tudor	A0A1U9X8A3	unreviewed		PHD-type domain-containing protein	457	29..86
Tudor	A0A1W2PRK2	unreviewed	TDRD12	CS domain-containing protein	1330	5..128,908..999
Tudor	A0A1W2PRV5	unreviewed		Survival motor neuron protein	282	90..151
Tudor	A0A2R8Y872	unreviewed	TDRD12	CS domain-containing protein	1335	5..128,913..1004
Tudor	A0A384P5M7	unreviewed		Tudor domain-containing protein 7	1098	460..581,650..774,909..1026
Tudor	A0A494C1L1	unreviewed	LBR	Delta(14)-sterol reductase LBR	411	4..62
Tudor	A0A8I5KT93	unreviewed	SETDB1 hCG_39375	Histone-lysine N-methyltransferase SETDB1	1292	256..318,346..401
Tudor	A2AB22	unreviewed	PHF1	PHD-type domain-containing protein	145	29..86
Tudor	A2AB23	unreviewed	PHF1	PHD-type domain-containing protein	227	29..86
Tudor	A2IB45	unreviewed	TDRD6	Tudor domain-containing protein	925	212..330,424..546
Tudor	A4D159	unreviewed	STK31 hCG_37985 tcag7.164	Serine/threonine kinase 31	1019	29..147
Tudor	A4D160	unreviewed	STK31 hCG_37985 tcag7.164	Serine/threonine kinase 31	996	6..124
Tudor	A8K8V9	unreviewed		cDNA FLJ78627, highly similar to Homo sapiens serine/threonine kinase 31, transcript variant 1, mRNA	1019	29..147
Tudor	A8MUE8	unreviewed	PHF20L1	PHD finger protein 20-like protein 1	311	11..71,85..141
Tudor	A8MW92	reviewed	PHF20L1 CGI-72	PHD finger protein 20-like protein 1	1017	11..71,85..141
Tudor	A8MXR8	unreviewed	PHF20L1	PHD finger protein 20-like protein 1	316	11..71,85..141
Tudor	B0QZ72	unreviewed	PHF19	PHD finger protein 19	165	38..95
Tudor	B2R5U1	unreviewed		Staphylococcal nuclease domain-containing protein	885	655..772
Tudor	B3KPI5	unreviewed		Tudor domain-containing protein	557	299..418
Tudor	B3KU67	unreviewed		Staphylococcal nuclease domain-containing protein	900	670..787
Tudor	B3KV88	unreviewed		cDNA FLJ16269 fis, clone MESAN2016552, highly similar to Homo sapiens PHD finger protein 19 (PHF19), transcript variant 1, mRNA	563	38..95
Tudor	B3KX69	unreviewed		cDNA FLJ44906 fis, clone BRAMY3007078, highly similar to JmjC domain-containing histone demethylation protein 3B	854	675..732,733..789
Tudor	B4DGH3	unreviewed		PHD-type domain-containing protein	303	136..193,194..250
Tudor	B4DI51	unreviewed		PHD-type domain-containing protein	419	29..86
Tudor	B4DJ68	unreviewed		Tudor domain-containing protein	337	79..198
Tudor	B4DN86	unreviewed		Tudor domain-containing protein	945	747..868
Tudor	B4DYJ0	unreviewed		Tudor domain-containing protein	167	99..161
Tudor	B4DZR8	unreviewed		Tudor domain-containing protein	561	303..422
Tudor	B4E0Z3	unreviewed		Tudor domain-containing protein	150	4..62
Tudor	B4E239	unreviewed		cDNA FLJ60393, highly similar to JmjC domain-containing histone demethylationprotein 3C	801	622..679,680..736
Tudor	B4E299	unreviewed		Staphylococcal nuclease domain-containing protein	889	659..776
Tudor	B5MCY1	reviewed	TDRD15	Tudor domain-containing protein 15	1934	57..115,239..356,486..600,758..866,963..1083,1293..1412,1528..1641,1734..1852
Tudor	B7Z3V6	unreviewed		PHD-type domain-containing protein	743	564..621,622..678
Tudor	B7Z7R2	unreviewed		Tudor domain-containing protein	1067	276..346,535..653,774..889
Tudor	B7Z7S1	unreviewed		cDNA FLJ61721, highly similar to Homo sapiens ring finger protein 17 (RNF17), mRNA	1619	417..487,676..794,915..1030,1174..1291,1450..1546
Tudor	B7ZM63	unreviewed	JMJD2B	[histone H3]-trimethyl-L-lysine(9) demethylase	1130	951..1008,1009..1065
Tudor	C9J1W3	unreviewed	ARID4A	Tudor domain-containing protein	265	21..77
Tudor	C9J879	unreviewed	KDM4C	PHD-type domain-containing protein	743	564..621,622..678
Tudor	C9JPB1	unreviewed	STK31	Tudor domain-containing protein	140	33..103
Tudor	C9JQW5	unreviewed	STK31	Tudor domain-containing protein	159	6..124
Tudor	C9JXK0	unreviewed	LBR	Tudor domain-containing protein	213	4..62
Tudor	E7EQZ4	unreviewed	SMN1 SMN2	Survival motor neuron protein	294	90..151
Tudor	E9PM57	unreviewed	PHF20L1	PHD finger protein 20-like protein 1	264	11..71,85..141
Tudor	E9PQM8	unreviewed	SETDB1	Tudor domain-containing protein	636	256..318,346..401
Tudor	E9PQT8	unreviewed	PHF1	PHD-type domain-containing protein	419	29..86
Tudor	E9PQZ5	unreviewed	PHF1	PHD-type domain-containing protein	393	29..86
Tudor	E9PRF4	unreviewed	SETDB1	SET domain bifurcated histone lysine methyltransferase 1	1259	256..318,346..401
Tudor	F5GX28	unreviewed	KDM4B	[histone H3]-trimethyl-L-lysine(9) demethylase	1130	951..1008,1009..1065
Tudor	F8W6E7	unreviewed	STK31	Tudor domain-containing protein	93	6..93
Tudor	F8W9L8	unreviewed	PHF20L1	PHD finger protein 20-like protein 1	992	11..71,85..141
Tudor	H0YJJ2	unreviewed	TDRD9	Tudor domain containing 9	918	631..740
Tudor	H7C597	unreviewed	SND1	TNase-like domain-containing protein	231	165..231
Tudor	H9KV62	unreviewed	TDRD1	Tudor domain containing 1	1104	261..382,492..611,712..831,937..1058
Tudor	H9KV63	unreviewed	TDRD1	Tudor domain containing 1	1113	261..382,492..611,712..831,937..1058
Tudor	I2E4T0	unreviewed	SMN2	Survival motor neuron protein	148	7..68
Tudor	I2E4T1	unreviewed	SMN2 SMN1	Survival motor neuron protein	167	7..68
Tudor	I3L0V5	unreviewed	AKAP1	Tudor domain-containing protein	139	1..59
Tudor	I3L3V6	unreviewed	AKAP1	Tudor domain-containing protein	179	1..115
Tudor	I3QJX8	unreviewed	SMN1	Survival motor neuron protein	130	7..68
Tudor	I3QJX9	unreviewed	SMN1	Survival motor neuron protein	179	7..68
Tudor	I6T6Y4	unreviewed	SMN2 SMN1	Survival motor neuron protein	142	7..68
Tudor	O43189	reviewed	PHF1 PCL1	PHD finger protein 1	567	29..86
Tudor	O60522	reviewed	TDRD6	Tudor domain-containing protein 6	2096	43..133,250..380,485..603,770..886,984..1101,1304..1422,1516..1638,2025..2082
Tudor	O75164	reviewed	KDM4A JHDM3A JMJD2 JMJD2A KIAA0677	Lysine-specific demethylase 4A	1064	897..954,955..1011
Tudor	O75940	reviewed	SMNDC1 SMNR SPF30	Survival of motor neuron-related-splicing factor 30	238	71..132
Tudor	O94953	reviewed	KDM4B JHDM3B JMJD2B KIAA0876	Lysine-specific demethylase 4B	1096	917..974,975..1031
Tudor	P29374	reviewed	ARID4A RBBP1 RBP1	AT-rich interactive domain-containing protein 4A	1257	58..114
Tudor	Q05CG0	unreviewed	ARID4A	ARID domain-containing protein	424	58..114
Tudor	Q14739	reviewed	LBR	Delta(14)-sterol reductase LBR	615	4..62
Tudor	Q15047	reviewed	SETDB1 ESET KIAA0067 KMT1E	Histone-lysine N-methyltransferase SETDB1	1291	256..318,346..401
Tudor	Q16637	reviewed	SMN1 SMN SMNT; SMN2 SMNC	Survival motor neuron protein	294	90..151
Tudor	Q4LE39	reviewed	ARID4B BRCAA1 RBBP1L1 RBP1L1 SAP180	AT-rich interactive domain-containing protein 4B	1312	58..114,567..632
Tudor	Q587J7	reviewed	TDRD12 ECAT8	Putative ATP-dependent RNA helicase TDRD12	1177	5..128,908..999
Tudor	Q59FF0	unreviewed		Staphylococcal nuclease domain-containing protein 1	964	734..851
Tudor	Q5JWZ0	unreviewed	PHF20	C2H2-type domain-containing protein	543	11..71,85..141
Tudor	Q5JXL1	unreviewed	PHF20	C2H2-type domain-containing protein	549	11..71,85..141
Tudor	Q5SZR4	unreviewed	TDRKH hCG_16924	Tudor domain-containing protein	557	299..418
Tudor	Q5T2J8	unreviewed	RNF17	Tudor domain-containing protein	855	4..118,239..354,502..619,777..855
Tudor	Q5T6R1	unreviewed	RNF17	Tudor domain-containing protein	633	11..82,230..347,464..560
Tudor	Q5T6S3	reviewed	PHF19 PCL3	PHD finger protein 19	580	38..95
Tudor	Q5VZ19	reviewed	TDRD10 UNQ9380/PRO34205	Tudor domain-containing protein 10	366	209..316
Tudor	Q7KZF4	reviewed	SND1 TDRD11	Staphylococcal nuclease domain-containing protein 1	910	680..797
Tudor	Q7Z534	unreviewed		PHD-type domain-containing protein	282	44..101
Tudor	Q7Z5E2	unreviewed		C2H2-type domain-containing protein	550	11..71,85..141
Tudor	Q8NAT2	reviewed	TDRD5 TUDOR3	Tudor domain-containing protein 5	981	472..594
Tudor	Q8NDG6	reviewed	TDRD9 C14orf75	ATP-dependent RNA helicase TDRD9	1382	904..1013
Tudor	Q8NHU6	reviewed	TDRD7 PCTAIRE2BP	Tudor domain-containing protein 7	1098	460..581,650..774,909..1026
Tudor	Q92667	reviewed	AKAP1 AKAP149 PRKA1	A-kinase anchor protein 1, mitochondrial	903	705..826
Tudor	Q96MA3	unreviewed		Tudor domain-containing protein	648	29..147
Tudor	Q9BVI0	reviewed	PHF20 C20orf104 GLEA2 HCA58 NZF TZP	PHD finger protein 20	1012	11..71,85..141
Tudor	Q9BXT4	reviewed	TDRD1	Tudor domain-containing protein 1	1180	261..382,492..611,712..831,937..1059
Tudor	Q9BXT8	reviewed	RNF17 TDRD4	RING finger protein 17	1623	417..487,676..794,915..1030,1178..1295,1454..1550
Tudor	Q9BXU1	reviewed	STK31 SGK396	Serine/threonine-protein kinase 31	1019	29..147
Tudor	Q9H3R0	reviewed	KDM4C GASC1 JHDM3C JMJD2C KIAA0780	Lysine-specific demethylase 4C	1056	877..934,935..991
Tudor	Q9H7E2	reviewed	TDRD3	Tudor domain-containing protein 3	651	554..615
Tudor	Q9NP73	reviewed	ALG13 CXorf45 GLT28D1 MDS031	Putative bifunctional UDP-N-acetylglucosamine transferase and deubiquitinase ALG13	1137	492..552
Tudor	Q9Y2W6	reviewed	TDRKH TDRD2	Tudor and KH domain-containing protein	561	303..422
Tudor	Q9Y483	reviewed	MTF2 PCL2	Metal-response element-binding transcription factor 2	593	44..101
Tudor	X6RCR8	unreviewed	ARID4B	ARID domain-containing protein	483	58..114
Tudor	X6RER8	unreviewed	PHF19	Tudor domain-containing protein	106	38..95
Tudor like	A0A087WVL8	unreviewed	FMR1	Agenet-like domain-containing protein	548	58..120
Tudor like	A0A087WXI3	unreviewed	FMR1	Agenet-like domain-containing protein	536	58..120
Tudor like	A0A087WY29	unreviewed	FMR1	Agenet-like domain-containing protein	561	58..120
Tudor like	A0A0F7KYT8	unreviewed	FXR1 hCG_2021334	RNA-binding protein FXR1	677	61..126
Tudor like	A0A0F7L0Q8	unreviewed	FXR1	RNA-binding protein FXR1	595	61..126
Tudor like	A0A0F7L1S3	unreviewed	FXR1 hCG_2021334	RNA-binding protein FXR1	648	61..126
Tudor like	A0A0K0MJ24	unreviewed	FMR1	Agenet-like domain-containing protein	295	58..120
Tudor like	A0A8I5KS01	unreviewed	FMR1	Agenet-like domain-containing protein	599	58..120
Tudor like	A0A8I5KT56	unreviewed	FMR1	Agenet-like domain-containing protein	569	58..120
Tudor like	A0A8I5KTZ9	unreviewed	FMR1	Agenet-like domain-containing protein	559	58..120
Tudor like	A0A8I5KWH0	unreviewed	FMR1	Agenet-like domain-containing protein	570	1..55
Tudor like	A0A8I5KYA7	unreviewed	FMR1	Agenet-like domain-containing protein	398	58..120
Tudor like	A0A8I5KZ21	unreviewed	FMR1	Agenet-like domain-containing protein	587	58..120
Tudor like	A0A8V8TMQ1	unreviewed	FXR1 hCG_2021334	RNA-binding protein FXR1	650	61..126
Tudor like	A0A8V8TNP6	unreviewed	FXR1 hCG_2021334	RNA-binding protein FXR1	568	61..126
Tudor like	A0A994J7P9	unreviewed	FXR2	Agenet-like domain-containing protein	746	142..209
Tudor like	A8MQB8	unreviewed	FMR1	Agenet-like domain-containing protein	582	58..120
Tudor like	B4DM21	unreviewed		Agenet-like domain-containing protein	490	17..77
Tudor like	B4DXZ6	unreviewed	FXR1	Agenet-like domain-containing protein	608	48..113
Tudor like	C9JAJ4	unreviewed	FXR1	Agenet-like domain-containing protein	151	65..130
Tudor like	E9PFF5	unreviewed	FXR1	Agenet-like domain-containing protein	490	17..77
Tudor like	G3V0J0	unreviewed	FMR1 hCG_18633	Agenet-like domain-containing protein	592	58..120
Tudor like	H3BN84	unreviewed	SGF29	SGF29 C-terminal domain-containing protein	90	1..90
Tudor like	I3L1Z2	unreviewed	FXR2	Agenet-like domain-containing protein	118	26..93
Tudor like	P51114	reviewed	FXR1	RNA-binding protein FXR1	621	61..126
Tudor like	P51116	reviewed	FXR2 FMR1L2	RNA-binding protein FXR2	673	69..136
Tudor like	Q06787	reviewed	FMR1	Fragile X messenger ribonucleoprotein 1	632	58..120
Tudor like	Q8IXW7	unreviewed	FMR1	Agenet-like domain-containing protein	297	58..120
Tudor like	Q96ES7	reviewed	SGF29 CCDC101	SAGA-associated factor 29	293	152..293
Tudor like	R9WNI0	unreviewed	FMR1	Agenet-like domain-containing protein	544	58..120
Tudor like	R9WPL0	unreviewed	FMR1	Agenet-like domain-containing protein	418	58..120
Tudor like	R9WQY1	unreviewed	FMR1	Agenet-like domain-containing protein	566	58..120
Tudor like	W5ZQ92	unreviewed	FMR1	Agenet-like domain-containing protein	554	58..120
Tudor like	X5D907	unreviewed	FMR1 hCG_18633	Agenet-like domain-containing protein	594	58..120
Tudor like	X5DQX7	unreviewed	FMR1	Agenet-like domain-containing protein	632	58..120
WD40	A0A1W2PR48	reviewed	TLE7	Transducin-like enhancer protein 7	441	148..185,195..276,277..316,401..438
WD40	A2RRH5	reviewed	WDR27	WD repeat-containing protein 27	827	60..100,115..150,153..236,503..541,544..592,644..686,689..739,742..783,786..827
WD40	A2RUS2	reviewed	DENND3 KIAA0870	DENN domain-containing protein 3	1198	932..972,975..1017,1156..1196
WD40	A4D1P6	reviewed	WDR91 HSPC049	WD repeat-containing protein 91	747	392..436,441..479,551..641,700..741
WD40	A6NE52	reviewed	WDR97 KIAA1875	WD repeat-containing protein 97	1622	97..135,280..320,322..370,414..459,586..624,677..717
WD40	A6NGE4	reviewed	DCAF8L1 WDR42B	DDB1- and CUL4-associated factor 8-like protein 1	600	185..224,227..269,278..315,322..363,372..418,424..466,469..509
WD40	B1ANS9	reviewed	WDR64	WD repeat-containing protein 64	1081	151..190,313..351,355..403,447..483,487..537,638..675,762..798,856..895
WD40	O00423	reviewed	EML1 EMAP1 EMAPL EMAPL1	Echinoderm microtubule-associated protein-like 1	815	260..309,312..357,360..399,407..445,448..488,528..571,574..612,615..654,661..700,773..815
WD40	O00628	reviewed	PEX7 PTS2R	Peroxisomal targeting signal 2 receptor	323	57..96,100..186,187..230,231..315
WD40	O14576	reviewed	DYNC1I1 DNCI1 DNCIC1	Cytoplasmic dynein 1 intermediate chain 1	645	330..369,376..419,473..518,521..561,566..606
WD40	O14727	reviewed	APAF1 KIAA0413	Apoptotic protease-activating factor 1	1248	604..780,787..825,828..868,871..910,952..989,993..1031,1033..1115,1116..1164,1167..1203
WD40	O14775	reviewed	GNB5	Guanine nucleotide-binding protein subunit beta-5	395	94..133,136..175,184..395
WD40	O15040	reviewed	TECPR2 KIAA0297 KIAA0329	Tectonin beta-propeller repeat-containing protein 2	1411	21..61,65..105,113..155
WD40	O15143	reviewed	ARPC1B ARC41	Actin-related protein 2/3 complex subunit 1B	372	41..82,85..124,130..170,191..230,233..271,315..358
WD40	O15213	reviewed	WDR46 BING4 C6orf11 FP221	WD repeat-containing protein 46	610	226..263,268..303,348..389,393..427
WD40	O43172	reviewed	PRPF4 PRP4	U4/U6 small nuclear ribonucleoprotein Prp4	522	220..259,262..478,481..522
WD40	O43379	reviewed	WDR62 C19orf14	WD repeat-containing protein 62	1518	100..141,144..185,188..225,284..321,352..387,394..441,481..520,523..565,569..609,614..656,659..701,704..744
WD40	O43660	reviewed	PLRG1	Pleiotropic regulator 1	514	193..399,402..449,452..490
WD40	O43684	reviewed	BUB3	Mitotic checkpoint protein BUB3	328	2..43,46..83,88..124,127..163,214..262,265..302
WD40	O43815	reviewed	STRN	Striatin	780	452..500,505..544,558..597,646..692,695..780
WD40	O43818	reviewed	RRP9 RNU3IP2 U355K	U3 small nucleolar RNA-interacting protein 2	475	135..404
WD40	O60336	reviewed	MAPKBP1 JNKBP1 KIAA0596	Mitogen-activated protein kinase-binding protein 1	1514	79..120,123..164,167..204,268..306,337..372,379..427,468..507,510..552,556..597,604..644,647..689,692..740
WD40	O60508	reviewed	CDC40 EHB3 PRP17 PRPF17	Pre-mRNA-processing factor 17	579	277..318,321..404,407..446,452..489,495..579
WD40	O60907	reviewed	TBL1X TBL1	F-box-like/WD repeat-containing protein TBL1X	577	221..269,271..316,318..398,401..574
WD40	O75037	reviewed	KIF21B KIAA0449	Kinesin-like protein KIF21B	1637	1297..1375,1402..1439,1442..1484,1492..1613
WD40	O75083	reviewed	WDR1	WD repeat-containing protein 1	606	47..134,135..175,178..271,309..392,434..473,478..517,521..603
WD40	O75529	reviewed	TAF5L PAF65B	TAF5-like RNA polymerase II p300/CBP-associated factor-associated factor 65 kDa subunit 5L	589	257..305,331..371,373..541
WD40	O75530	reviewed	EED	Polycomb protein EED	441	81..125,131..176,179..273,295..332,397..438
WD40	O75717	reviewed	WDHD1 AND1	WD repeat and HMG-box DNA-binding protein 1	1129	4..41,83..122,125..173,221..301
WD40	O76071	reviewed	CIAO1 CIA1 WDR39	Probable cytosolic iron-sulfur protein assembly protein CIAO1	339	4..44,49..89,94..178,183..222,240..280,291..339
WD40	O94967	reviewed	WDR47 KIAA0893	WD repeat-containing protein 47	919	596..634,647..689,697..741,744..791,789..872,877..919
WD40	O94979	reviewed	SEC31A KIAA0905 SEC31L1 HSPC275 HSPC334	Protein transport protein Sec31A	1220	56..102,111..160,158..197,200..245,249..289,292..332
WD40	O95170	reviewed	FBXW10B C17orf1 C17orf1A CDRT1 HREP	F-box and WD repeat domain containing protein 10B	752	442..560,563..601,605..641
WD40	O95834	reviewed	EML2 EMAP2 EMAPL2	Echinoderm microtubule-associated protein-like 2	649	94..143,146..191,194..233,239..279,283..322,366..446,449..497,495..543,560..601,607..649
WD40	P0C7V8	reviewed	DCAF8L2 WDR42C	DDB1- and CUL4-associated factor 8-like protein 2	631	217..256,259..301,310..347,354..395,404..450,456..498,501..541
WD40	P16520	reviewed	GNB3	Guanine nucleotide-binding protein G(I)/G(S)/G(T) subunit beta-3	340	44..125,132..298,301..340
WD40	P31146	reviewed	CORO1A CORO1	Coronin-1A	461	67..119,120..204
WD40	P35606	reviewed	COPB2	Coatomer subunit beta'	906	4..85,88..127,131..266
WD40	P35658	reviewed	NUP214 CAIN CAN KIAA0023	Nuclear pore complex protein Nup214	2090	138..178,182..220
WD40	P43034	reviewed	PAFAH1B1 LIS1 MDCR MDS PAFAHA	Platelet-activating factor acetylhydrolase IB subunit beta	410	97..410
WD40	P50851	reviewed	LRBA BGL CDC4L LBA	Lipopolysaccharide-responsive and beige-like anchor protein	2863	2587..2624,2627..2670,2686..2725,2769..2807,2810..2849
WD40	P53621	reviewed	COPA	Coatomer subunit alpha	1224	2..39,40..165,194..318
WD40	P54198	reviewed	HIRA DGCR1 HIR TUPLE1	Protein HIRA	1017	1..44,59..98,120..159,163..202,212..254,257..313,319..356
WD40	P55735	reviewed	SEC13 D3S1231E SEC13A SEC13L1 SEC13R	Protein SEC13 homolog	322	1..133,139..195,201..244,254..290
WD40	P57081	reviewed	WDR4	tRNA (guanine-N(7)-)-methyltransferase non-catalytic subunit WDR4	412	50..89,92..130,133..173,177..226
WD40	P57737	reviewed	CORO7	Coronin-7	925	66..107,115..154,157..205,203..244,534..573,583..674
WD40	P57775	reviewed	FBXW4 FBW4 SHFM3	F-box/WD repeat-containing protein 4	412	152..189,191..233,234..276,283..320,325..365
WD40	P61962	reviewed	DCAF7 HAN11 WDR68	DDB1- and CUL4-associated factor 7	342	58..99,104..149,163..205,211..251,255..304
WD40	P61964	reviewed	WDR5 BIG3	WD repeat-containing protein 5	334	34..331
WD40	P62873	reviewed	GNB1	Guanine nucleotide-binding protein G(I)/G(S)/G(T) subunit beta-1	340	44..125,132..298,301..340
WD40	P62879	reviewed	GNB2	Guanine nucleotide-binding protein G(I)/G(S)/G(T) subunit beta-2	340	44..125,132..340
WD40	P63151	reviewed	PPP2R2A	Serine/threonine-protein phosphatase 2A 55 kDa regulatory subunit B alpha isoform	447	21..56,83..123,165..204,215..255,274..312,339..370,406..443
WD40	P63244	reviewed	RACK1 GNB2L1 HLC7 PIG21	Small ribosomal subunit protein RACK1	317	4..53,52..133,135..260,271..317
WD40	P78406	reviewed	RAE1 MRNP41	mRNA export factor RAE1	368	28..70,76..166,250..310
WD40	Q00005	reviewed	PPP2R2B	Serine/threonine-protein phosphatase 2A 55 kDa regulatory subunit B beta isoform	443	13..52,79..119,161..200,211..251,270..308,402..439
WD40	Q04724	reviewed	TLE1	Transducin-like enhancer protein 1	770	474..511,517..558,563..685,687..726,727..767
WD40	Q04725	reviewed	TLE2	Transducin-like enhancer protein 2	743	447..484,490..531,536..658,660..699,700..740
WD40	Q04726	reviewed	TLE3 KIAA1547	Transducin-like enhancer protein 3	772	476..513,519..560,565..687,689..728,729..769
WD40	Q04727	reviewed	TLE4 GRG4 KIAA1261	Transducin-like enhancer protein 4	773	477..514,520..561,566..688,690..729,730..770
WD40	Q05048	reviewed	CSTF1	Cleavage stimulation factor subunit 1	431	97..138,162..245,248..343,385..425
WD40	Q05BV3	reviewed	EML5	Echinoderm microtubule-associated protein-like 5	1969	50..91,94..136,139..178,184..224,225..264,313..394,397..436,444..479,552..592,716..757,760..802,805..844,892..929,985..1026,1029..1068,1071..1111,1180..1221,1227..1267,1404..1454,1457..1499,1502..1541,1550..1589,1591..1636,1682..1731,1766..1805,1876..1917,1923..1963
WD40	Q09019	reviewed	DMWD DM9	Dystrophia myotonica WD repeat-containing protein	674	206..242,273..312,315..444
WD40	Q09028	reviewed	RBBP4 RBAP48	Histone-binding protein RBBP4	425	112..153,166..208,216..265,262..305,306..355,363..404
WD40	Q12770	reviewed	SCAP KIAA0199 PSEC0227	Sterol regulatory element-binding protein cleavage-activating protein	1279	765..802,955..993,1067..1105,1108..1186,1189..1226
WD40	Q12788	reviewed	TBL3 SAZD	Transducin beta-like protein 3	808	54..94,97..138,140..232,237..275,278..320,323..363,365..413,410..450,468..507,510..633
WD40	Q12834	reviewed	CDC20	Cell division cycle protein 20 homolog	499	169..210,215..294,298..337,344..386,389..429,432..471
WD40	Q13033	reviewed	STRN3 GS2NA SG2NA	Striatin-3	797	469..517,522..562,575..614,618..660,671..709,712..797
WD40	Q13112	reviewed	CHAF1B CAF1A CAF1P60 MPHOSPH7 MPP7	Chromatin assembly factor 1 subunit B	559	3..45,55..103,118..208,337..374
WD40	Q13216	reviewed	ERCC8 CKN1 CSA	DNA excision repair protein ERCC-8	396	35..81,83..137,175..217,234..282,323..362
WD40	Q13347	reviewed	EIF3I EIF3S2 TRIP1	Eukaryotic translation initiation factor 3 subunit I	325	1..89,135..174,177..225,274..313
WD40	Q13409	reviewed	DYNC1I2 DNCI2 DNCIC2	Cytoplasmic dynein 1 intermediate chain 2	638	322..361,368..411,465..510,513..553,558..598
WD40	Q13610	reviewed	PWP1	Periodic tryptophan protein 1 homolog	501	245..371,374..415
WD40	Q13685	reviewed	AAMP	Angio-associated migratory cell protein	434	80..202,204..345,348..434
WD40	Q14137	reviewed	BOP1 KIAA0124	Ribosome biogenesis protein BOP1	746	402..483,522..565,568..606,609..648,652..691,703..746
WD40	Q149M9	reviewed	NWD1	NACHT domain- and WD repeat-containing protein 1	1564	857..985,988..1028,1036..1073,1118..1198,1245..1283,1286..1326,1377..1418,1421..1461
WD40	Q15061	reviewed	WDR43 KIAA0007 UTP5	WD repeat-containing protein 43	677	6..42,45..110,113..157,157..194,197..250
WD40	Q15269	reviewed	PWP2 PWP2H	Periodic tryptophan protein 2 homolog	919	43..83,86..123,133..172,177..216,277..316,319..359,362..401,404..487,490..530,533..571,594..633,692..729
WD40	Q15291	reviewed	RBBP5 RBQ3	Retinoblastoma-binding protein 5	538	14..52,55..103,182..226,241..280,283..322
WD40	Q15334	reviewed	LLGL1 DLG4 HUGL HUGL1	Lethal(2) giant larvae protein homolog 1	1064	18..62,64..103,188..224,227..265,425..461
WD40	Q15542	reviewed	TAF5 TAF2D	Transcription initiation factor TFIID subunit 5	800	459..507,532..574,574..613,616..698,700..739
WD40	Q15751	reviewed	HERC1	Probable E3 ubiquitin-protein ligase HERC1	4861	3417..3465,3572..3610,3615..3654,3659..3704,3736..3784
WD40	Q16576	reviewed	RBBP7 RBAP46	Histone-binding protein RBBP7	425	113..152,165..214,215..264,261..304,305..354,362..403
WD40	Q2TAY7	reviewed	SMU1	WD40 repeat-containing protein SMU1	513	202..251,253..426,428..470,473..513
WD40	Q32P44	reviewed	EML3	Echinoderm microtubule-associated protein-like 3	896	294..343,394..433,449..486,503..542,586..625,669..708,715..755,828..869
WD40	Q3MJ13	reviewed	WDR72	WD repeat-containing protein 72	1102	4..45,51..102,143..188,388..432,450..495,498..543,547..594
WD40	Q3SXM0	reviewed	DCAF4L1 WDR21B	DDB1- and CUL4-associated factor 4-like protein 1	396	260..342
WD40	Q53HC9	reviewed	EIPR1 TSSC1	EARP and GARP complex-interacting protein 1	387	122..163,172..213,216..260,261..301,336..376
WD40	Q562E7	reviewed	WDR81	WD repeat-containing protein 81	1941	1637..1676,1686..1723,1726..1768,1771..1814,1817..1855,1900..1941
WD40	Q58WW2	reviewed	DCAF6 IQWD1 MSTP055	DDB1- and CUL4-associated factor 6	860	40..79,82..124,130..170,184..220,238..281,706..747,750..789
WD40	Q5JSH3	reviewed	WDR44 RPH11	WD repeat-containing protein 44	913	499..542,596..636,637..677,678..720,728..770,773..814
WD40	Q5JTN6	reviewed	WDR38	WD repeat-containing protein 38	314	10..177,181..303
WD40	Q5MNZ6	reviewed	WDR45B WDR45L WIPI3	WD repeat domain phosphoinositide-interacting protein 3	344	174..214,217..258
WD40	Q5MNZ9	reviewed	WIPI1 WIPI49	WD repeat domain phosphoinositide-interacting protein 1	446	175..215,218..260
WD40	Q5QP82	reviewed	DCAF10 WDR32	DDB1- and CUL4-associated factor 10	559	159..196,199..240,242..281,288..327,517..556
WD40	Q5T5C0	reviewed	STXBP5 LLGL3	Syntaxin-binding protein 5	1151	45..85,87..126,131..170,184..224,227..268,385..464,489..529
WD40	Q5T6F0	reviewed	DCAF12 KIAA1892 TCC52 WDR40A	DDB1- and CUL4-associated factor 12	453	77..116,172..220,236..280,328..366
WD40	Q5TAQ9	reviewed	DCAF8 H326 WDR42A	DDB1- and CUL4-associated factor 8	597	182..221,224..266,270..312,320..360,375..415,421..463,466..506
WD40	Q5VTH9	reviewed	DNAI4 WDR78	Dynein axonemal intermediate chain 4	848	526..565,575..622,693..776,780..820
WD40	Q5VU92	reviewed	DCAF12L1 WDR40B	DDB1- and CUL4-associated factor 12-like protein 1	463	183..230,251..290,340..376
WD40	Q5VW00	reviewed	DCAF12L2 WDR40C	DDB1- and CUL4-associated factor 12-like protein 2	463	137..178,183..223,251..290,340..376
WD40	Q5XUX1	reviewed	FBXW9 FBW9	F-box/WD repeat-containing protein 9	458	161..203,210..253,256..292,296..333,377..415,419..458
WD40	Q5XX13	reviewed	FBXW10	F-box/WD repeat-containing protein 10	1052	442..560,563..601,605..641
WD40	Q64LD2	reviewed	WDR25 C14orf67	WD repeat-containing protein 25	544	235..277,281..362,365..411,460..501,504..544
WD40	Q66LE6	reviewed	PPP2R2D KIAA1541	Serine/threonine-protein phosphatase 2A 55 kDa regulatory subunit B delta isoform	453	20..62,89..129,171..210,221..261,280..318,345..376,412..449
WD40	Q676U5	reviewed	ATG16L1 APG16L UNQ9393/PRO34307	Autophagy-related protein 16-1	607	311..351,355..516,519..607
WD40	Q6IA86	reviewed	ELP2 STATIP1	Elongator complex protein 2	826	47..143,148..191,196..238,272..320,330..369,377..416,427..465,556..600,603..642,661..697,767..820
WD40	Q6P1M3	reviewed	LLGL2	LLGL scribble cell polarity complex component 2	1020	24..60,62..101,181..217,220..258,411..451
WD40	Q6P2E9	reviewed	EDC4 HEDLS	Enhancer of mRNA-decapping protein 4	1401	165..205,286..326,333..384
WD40	Q6P4I2	reviewed	WDR73 HSPC264	WD repeat-containing protein 73	378	264..304,320..370
WD40	Q6PCD5	reviewed	RFWD3 RNF201	E3 ubiquitin-protein ligase RFWD3	774	486..526,529..568,733..772
WD40	Q6PJI9	reviewed	WDR59 KIAA1923 FP977	GATOR2 complex protein WDR59	974	41..91,94..176,180..229,271..315
WD40	Q6Q0C0	reviewed	TRAF7 RFWD1 RNF119	E3 ubiquitin-protein ligase TRAF7	670	385..424,428..504,509..545,548..670
WD40	Q6QEF8	reviewed	CORO6 PP1009 PP1782 PP1881	Coronin-6	472	67..119,120..212
WD40	Q6RFH5	reviewed	WDR74 NSA1	WD repeat-containing protein 74	385	26..71,120..159,258..297
WD40	Q6RI45	reviewed	BRWD3	Bromodomain and WD repeat-containing protein 3	1802	169..296,307..346,351..392,412..451,454..541
WD40	Q6UXN9	reviewed	WDR82 SWD2 TMEM113 WDR82A UNQ9342/PRO34047	WD repeat-containing protein 82	313	10..58,96..138,138..175,180..222,225..308
WD40	Q6ZMW3	reviewed	EML6 EML5L	Echinoderm microtubule-associated protein-like 6	1958	49..91,94..136,139..178,184..224,225..263,313..394,397..436,505..546,552..592,716..757,760..802,805..844,856..891,892..929,986..1026,1032..1068,1071..1111,1180..1221,1227..1267,1404..1447,1450..1492,1495..1534,1543..1582,1584..1629,1675..1758,1759..1798,1869..1910,1916..1958
WD40	Q6ZMY6	reviewed	WDR88 PQWD	WD repeat-containing protein 88	472	91..215,218..310,310..400
WD40	Q6ZNJ1	reviewed	NBEAL2 KIAA0540 UNQ253/PRO290	Neurobeachin-like protein 2	2754	2443..2488,2491..2531,2542..2590
WD40	Q6ZQQ6	reviewed	WDR87	WD repeat-containing protein 87	2873	189..230,233..281,406..451,556..595
WD40	Q6ZS30	reviewed	NBEAL1 ALS2CR16 ALS2CR17	Neurobeachin-like protein 1	2694	2430..2469,2481..2529,2610..2655
WD40	Q6ZS81	reviewed	WDFY4 C10orf64 KIAA1607	WD repeat- and FYVE domain-containing protein 4	3184	2921..2961,2971..3051,3053..3109,3146..3181
WD40	Q7Z4S6	reviewed	KIF21A KIAA1708 KIF2	Kinesin-like protein KIF21A	1674	1336..1414,1440..1478,1481..1523,1531..1615,1615..1655
WD40	Q7Z5U6	reviewed	WDR53	WD repeat-containing protein 53	358	1..37,41..79,83..122,125..174,178..225,228..278
WD40	Q86TI4	reviewed	WDR86	WD repeat-containing protein 86	376	4..301,304..343
WD40	Q86VZ2	reviewed	WDR5B	WD repeat-containing protein 5B	330	30..327
WD40	Q86W42	reviewed	THOC6 WDR58 PSEC0006	THO complex subunit 6 homolog	341	65..101,157..205,248..284
WD40	Q86Y33	reviewed	CDC20B G6VTS76519	Cell division cycle protein 20 homolog B	519	266..341,345..383,391..432,478..519
WD40	Q8IV35	reviewed	CFAP337 WDR49	WD repeat-containing protein 49	697	8..47,51..99,137..222,273..319,355..405,408..448,464..505
WD40	Q8IWA0	reviewed	WDR75 UTP17	WD repeat-containing protein 75	830	3..43,46..95,192..231,240..276,279..318,432..474,487..525,528..569
WD40	Q8IWB7	reviewed	WDFY1 FENS1 KIAA1435 WDF1 ZFYVE17	WD repeat and FYVE domain-containing protein 1	410	13..52,56..96,103..142,145..183,188..228,231..279,355..394
WD40	Q8IWG1	reviewed	DNAI3 WDR63	Dynein axonemal intermediate chain 3	891	387..426,467..524,661..700
WD40	Q8IZQ1	reviewed	WDFY3 KIAA0993	WD repeat and FYVE domain-containing protein 3	3526	3072..3106,3116..3196,3201..3245,3399..3438
WD40	Q8IZU2	reviewed	WDR17	WD repeat-containing protein 17	1322	72..121,159..202,205..252,255..298,383..465,468..509,511..550,555..682
WD40	Q8N0X2	reviewed	SPAG16 PF20	Sperm-associated antigen 16 protein	631	341..380,383..550,551..590,592..631
WD40	Q8N122	reviewed	RPTOR KIAA1303 RAPTOR	Regulatory-associated protein of mTOR	1335	1012..1050,1052..1097,1105..1151,1154..1194,1200..1240,1246..1281,1283..1329
WD40	Q8N136	reviewed	DAW1 ODA16 WDR69	Dynein assembly factor with WD repeat domains 1	415	81..415
WD40	Q8N157	reviewed	AHI1	Jouberin	1196	598..640,643..682,687..735,733..772,834..919
WD40	Q8N1V2	reviewed	CFAP52 WDR16 WDRPUH	Cilia- and flagella-associated protein 52	620	53..97,100..142,149..186,280..318,321..360,363..402,405..446,450..490,492..530,533..620
WD40	Q8N3P4	reviewed	VPS8 KIAA0804	Vacuolar protein sorting-associated protein 8 homolog	1428	195..236
WD40	Q8N3Y1	reviewed	FBXW8 FBW6 FBW8 FBX29 FBXO29 FBXW6	F-box/WD repeat-containing protein 8	598	198..236,239..285,289..326,425..461,464..510
WD40	Q8N5D0	reviewed	WDTC1 KIAA1037	WD and tetratricopeptide repeats protein 1	677	36..75,79..163,177..213,523..608
WD40	Q8N9V3	reviewed	WDSUB1 WDSAM1	WD repeat, SAM and U-box domain-containing protein 1	476	1..38,43..167,169..218,228..311
WD40	Q8NA23	reviewed	WDR31	WD repeat-containing protein 31	367	50..89,92..216,267..352
WD40	Q8NA75	reviewed	DCAF4L2 WDR21C	DDB1- and CUL4-associated factor 4-like protein 2	395	260..342
WD40	Q8NAA4	reviewed	ATG16L2 WDR80	Protein Atg16l2	619	325..365,369..489,492..530,535..619
WD40	Q8NBT0	reviewed	POC1A WDR51A	POC1 centriolar protein homolog A	407	8..89,92..299
WD40	Q8NEZ3	reviewed	WDR19 IFT144 KIAA1638	WD repeat-containing protein 19	1342	6..42,44..83,85..125,128..166,264..302
WD40	Q8NFH3	reviewed	NUP43	Nucleoporin Nup43	380	64..101,124..157,160..199,206..299
WD40	Q8NFH4	reviewed	NUP37	Nucleoporin Nup37	326	62..108,113..194
WD40	Q8NFP9	reviewed	NBEA BCL8B KIAA1544 LYST2	Neurobeachin	2946	2669..2706,2709..2752,2769..2808,2852..2890,2893..2932
WD40	Q8NHV4	reviewed	NEDD1	Protein NEDD1	660	21..63,67..147,149..191,194..235,238..276
WD40	Q8NHY2	reviewed	COP1 RFWD2 RNF200	E3 ubiquitin-protein ligase COP1	731	410..449,460..499,502..584,588..668
WD40	Q8NI36	reviewed	WDR36	WD repeat-containing protein 36	951	151..188,236..275,282..318,321..361,368..408,525..576,611..654,653..692
WD40	Q8TAF3	reviewed	WDR48 KIAA1449 UAF1	WD repeat-containing protein 48	677	14..60,64..154,157..280,350..388
WD40	Q8TBC3	reviewed	SHKBP1 SB1 PP203	SH3KBP1-binding protein 1	707	277..313,419..457,527..577
WD40	Q8TBY9	reviewed	CFAP251 WDR66	Cilia- and flagella-associated protein 251	1149	288..329,332..376,435..474,493..527,595..634,639..677,682..721,730..773,880..920
WD40	Q8TBZ3	reviewed	WDR20	WD repeat-containing protein 20	569	140..178,209..248,251..290,293..382
WD40	Q8TC44	reviewed	POC1B WDR51B	POC1 centriolar protein homolog B	478	7..88,91..298
WD40	Q8TDJ6	reviewed	DMXL2 KIAA0856	DmX-like protein 2	3036	43..84,100..136,159..198,221..269,742..794,987..1028,1235..1272,2756..2791,2795..2834,2841..2883,2889..2979,2983..3021
WD40	Q8TEB1	reviewed	DCAF11 WDR23 GL014 PRO2389	DDB1- and CUL4-associated factor 11	546	154..200,205..246,252..293,296..336,344..385,424..469,472..520
WD40	Q8TED0	reviewed	UTP15	U3 small nucleolar RNA-associated protein 15 homolog	518	31..66,69..108,111..193,196..233,237..285
WD40	Q8TEQ6	reviewed	GEMIN5	Gem-associated protein 5	1508	53..138,140..180,184..264,316..365,368..408,415..455,460..511,529..564,567..613,628..668,671..711
WD40	Q8WUA4	reviewed	GTF3C2 KIAA0011	General transcription factor 3C polypeptide 2	911	456..512,534..584,602..644,825..865
WD40	Q8WV16	reviewed	DCAF4 WDR21 WDR21A	DDB1- and CUL4-associated factor 4	495	360..442
WD40	Q8WVS4	reviewed	DYNC2I1 WDR60	Cytoplasmic dynein 2 intermediate chain 1	1066	686..725,901..938,941..983
WD40	Q8WWQ0	reviewed	PHIP DCAF14 WDR11	PH-interacting protein	1821	172..299,310..349,354..395,408..452,455..542
WD40	Q92466	reviewed	DDB2	DNA damage-binding protein 2	427	100..140,144..185,187..229,231..280,278..316
WD40	Q92636	reviewed	NSMAF FAN	Protein FAN	917	619..658,661..700,703..740,753..872,875..917
WD40	Q92747	reviewed	ARPC1A SOP2L	Actin-related protein 2/3 complex subunit 1A	370	41..80,85..124,134..170,191..232,235..273,312..356
WD40	Q92828	reviewed	CORO2A IR10 WDR2	Coronin-2A	525	68..112,121..170,169..254
WD40	Q969H0	reviewed	FBXW7 FBW7 FBX30 SEL10	F-box/WD repeat-containing protein 7	707	369..701
WD40	Q969U6	reviewed	FBXW5 FBW5 PP3971	F-box/WD repeat-containing protein 5	566	81..120,453..497,500..539
WD40	Q969X6	reviewed	UTP4 CIRH1A cPERP-E KIAA1988	U3 small nucleolar RNA-associated protein 4 homolog	686	5..44,48..87,90..129,134..172,181..222,225..264,276..313,426..465,470..512,515..554
WD40	Q96BP3	reviewed	PPWD1 KIAA0073	Peptidylprolyl isomerase domain and WD repeat-containing protein 1	646	80..117,122..170,211..251,269..308
WD40	Q96DI7	reviewed	SNRNP40 PRP8BP SFP38 WDR57	U5 small nuclear ribonucleoprotein 40 kDa protein	357	55..95,98..265,270..357
WD40	Q96DN5	reviewed	TBC1D31 WDR67	TBC1 domain family member 31	1066	39..70,72..112,115..153,156..196,209..242,245..292,295..334
WD40	Q96EE3	reviewed	SEH1L SEC13L SEH1	Nucleoporin SEH1	360	1..40,46..87,102..143,152..201,267..306
WD40	Q96EX3	reviewed	DYNC2I2 WDR34	Cytoplasmic dynein 2 intermediate chain 2	536	207..246,255..299,381..421,424..464,471..511
WD40	Q96FK6	reviewed	WDR89 C14orf150 MSTP050	WD repeat-containing protein 89	387	20..56,59..107,158..208,206..245,309..349
WD40	Q96J01	reviewed	THOC3	THO complex subunit 3	351	44..169,213..254,255..294,297..346
WD40	Q96JK2	reviewed	DCAF5 BCRG2 KIAA1824 WDR22	DDB1- and CUL4-associated factor 5	942	42..91,90..129,132..173,179..216,264..308,322..361
WD40	Q96KV7	reviewed	WDR90 C16orf15 C16orf16 C16orf17 C16orf18 C16orf19 KIAA1924	WD repeat-containing protein 90	1748	398..439,442..485,492..532,607..645,648..686,688..770,773..812,916..955,960..997,1147..1192,1195..1236,1290..1327,1330..1367,1424..1511,1515..1553,1556..1605,1666..1704,1706..1744
WD40	Q96MR6	reviewed	CFAP57 WDR65	Cilia- and flagella-associated protein 57	1250	140..181,330..367,378..457,501..582,627..667
WD40	Q96MT7	reviewed	CFAP44 WDR52	Cilia- and flagella-associated protein 44	1854	216..258,261..300,355..402,459..507,564..605,844..886
WD40	Q96MX6	reviewed	DNAAF10 WDR92	Dynein axonemal assembly factor 10	357	55..96,100..145,246..288,310..350
WD40	Q96P53	reviewed	WDFY2 WDF2 ZFYVE22	WD repeat and FYVE domain-containing protein 2	400	13..52,103..142,188..228,231..279,355..395
WD40	Q96RY7	reviewed	IFT140 KIAA0590 WDTC2	Intraflagellar transport protein 140 homolog	1462	55..89,91..140,314..352
WD40	Q96S15	reviewed	WDR24 C16orf21 JFP7	GATOR2 complex protein WDR24	790	68..103,109..192,196..245,244..282,286..327
WD40	Q99570	reviewed	PIK3R4 VPS15	Phosphoinositide 3-kinase regulatory subunit 4	1358	982..1030,1031..1070,1132..1169,1171..1214,1228..1269,1317..1358
WD40	Q99698	reviewed	LYST CHS CHS1	Lysosomal-trafficking regulator	3801	3553..3593,3605..3646,3647..3690,3738..3779
WD40	Q99973	reviewed	TEP1 TLP1 TP1	Telomerase protein component 1	2627	1664..1704,1707..1745,1748..1787,1788..1828,1831..1870,1873..1912,1918..1955,1958..1996,2001..2038,2050..2174,2176..2224,2227..2267,2269..2308,2309..2346,2359..2398,2544..2581
WD40	Q9BQ67	reviewed	GRWD1 GRWD KIAA1942 WDR28	Glutamate-rich WD repeat-containing protein 1	446	203..243,249..292,297..338,342..383
WD40	Q9BQ87	reviewed	TBL1Y TBL1	F-box-like/WD repeat-containing protein TBL1Y	522	168..216,218..263,265..345,348..521
WD40	Q9BQA1	reviewed	WDR77 MEP50 WD45 HKMT1069 Nbla10071	Methylosome protein WDR77	342	70..107,115..198,202..241,244..284,286..326
WD40	Q9BR76	reviewed	CORO1B	Coronin-1B	489	68..112,121..204
WD40	Q9BRP4	reviewed	PAAF1 WDR71	Proteasomal ATPase-associated factor 1	392	77..204,270..307,311..348,350..388
WD40	Q9BRX9	reviewed	WDR83 MORG1	WD repeat domain-containing protein 83	315	14..179,182..219,222..263,266..304
WD40	Q9BSC4	reviewed	NOL10	Nucleolar protein 10	688	42..81,165..204,223..257,260..299,302..340
WD40	Q9BTV6	reviewed	DPH7 C9orf112 WDR85	Diphthine methyltransferase	452	184..224,228..311
WD40	Q9BUR4	reviewed	WRAP53 TCAB1 WDR79	Telomerase Cajal body protein 1	548	160..197,261..304,311..355,356..398,400..441
WD40	Q9BV38	reviewed	WDR18	WD repeat-containing protein 18	432	70..107,110..150,161..211,258..306
WD40	Q9BVA0	reviewed	KATNB1	Katanin p80 WD40 repeat-containing subunit B1	655	9..258
WD40	Q9BVC4	reviewed	MLST8 GBL LST8	Target of rapamycin complex subunit LST8	326	31..69,74..156,159..198,209..307
WD40	Q9BYB4	reviewed	GNB1L GY2 KIAA1645 WDR14 FKSG1	Guanine nucleotide-binding protein subunit beta-like protein 1	327	9..53,56..96,155..194,197..236,242..281,284..327
WD40	Q9BZH6	reviewed	WDR11 BRWD2 KIAA1351 WDR15	WD repeat-containing protein 11	1224	50..99,102..145,553..596,697..736,738..778,781..822
WD40	Q9BZK7	reviewed	TBL1XR1 IRA1 TBLR1	F-box-like/WD repeat-containing protein TBL1XR1	514	158..206,208..253,255..335,338..511
WD40	Q9C0C7	reviewed	AMBRA1 DCAF3 KIAA1736	Activating molecule in BECN1-regulated autophagy protein 1	1298	50..81,84..125,126..164
WD40	Q9C0J8	reviewed	WDR33 WDC146	pre-mRNA 3' end processing protein WDR33	1336	107..147,150..189,191..230,233..274,277..361,364..403
WD40	Q9GZL7	reviewed	WDR12	Ribosome biogenesis protein WDR12	423	91..127,129..171,178..217,246..325,331..374,375..413
WD40	Q9GZS0	reviewed	DNAI2	Dynein axonemal intermediate chain 2	605	206..245,248..293,353..392,396..436,441..480
WD40	Q9GZS3	reviewed	SKIC8 WDR61	Superkiller complex protein 8	305	4..48,53..134,137..305
WD40	Q9H1Z4	reviewed	WDR13	WD repeat-containing protein 13	485	160..201,206..289,392..437,442..485
WD40	Q9H2Y7	reviewed	ZNF106 SH3BP3 ZFP106 ZNF474	Zinc finger protein 106	1883	1520..1611,1644..1686,1689..1726,1729..1766,1769..1806
WD40	Q9H6Y2	reviewed	WDR55	WD repeat-containing protein 55	383	30..66,73..154,157..196,201..238,283..332
WD40	Q9H7D7	reviewed	WDR26 CDW2 MIP2 PRO0852	WD repeat-containing protein 26	661	344..392,390..431,434..474,557..599,602..642
WD40	Q9H808	reviewed	TLE6	Transducin-like enhancer protein 6	572	276..313,326..363,368..407,410..447,490..529,532..569
WD40	Q9H967	reviewed	WDR76	WD repeat-containing protein 76	626	302..343,349..389,392..432,484..524,580..621
WD40	Q9H977	reviewed	WDR54	WD repeat-containing protein 54	334	153..197,201..238,241..282
WD40	Q9HAD4	reviewed	WDR41 MSTP048	WD repeat-containing protein 41	459	32..159,211..249,311..359,394..432
WD40	Q9HAV0	reviewed	GNB4	Guanine nucleotide-binding protein subunit beta-4	340	44..125,132..340
WD40	Q9HBG6	reviewed	IFT122 SPG WDR10 WDR140	Intraflagellar transport protein 122 homolog	1241	1..39,42..81,83..120,122..160,269..308,310..349,507..542
WD40	Q9HC35	reviewed	EML4 C2orf2 EMAPL4	Echinoderm microtubule-associated protein-like 4	981	298..347,398..437,446..483,498..537,581..620,623..661,664..703,710..758,823..864
WD40	Q9HCU5	reviewed	PREB SEC12	Prolactin regulatory element-binding protein	417	143..223,289..328,331..382
WD40	Q9NNW5	reviewed	WDR6	tRNA (34-2'-O)-methyltransferase regulator WDR6	1121	198..238,247..284,286..326,479..519,900..945,969..1011,1031..1072
WD40	Q9NQW1	reviewed	SEC31B SEC31L2	Protein transport protein Sec31B	1179	110..159,157..197,200..245,249..289,292..332
WD40	Q9NRG9	reviewed	AAAS ADRACALA GL003	Aladin	546	136..179,181..221,232..315
WD40	Q9NRJ4	reviewed	TULP4 KIAA1397 TUBL4 TUSP	Tubby-related protein 4	1543	71..110,159..195
WD40	Q9NRL3	reviewed	STRN4 ZIN	Striatin-4	753	427..475,480..520,533..572,577..619,622..665,668..753
WD40	Q9NSI6	reviewed	BRWD1 C21orf107 WDR9	Bromodomain and WD repeat-containing protein 1	2320	175..302,311..352,357..398,419..506,504..544
WD40	Q9NV06	reviewed	DCAF13 WDSOF1 HSPC064	DDB1- and CUL4-associated factor 13	445	55..137,185..225,271..362
WD40	Q9NVX2	reviewed	NLE1 HUSSY-07	Notchless protein homolog 1	485	103..273,276..357,361..485
WD40	Q9NW82	reviewed	WDR70	WD repeat-containing protein 70	654	171..210,217..257,269..321,321..360,364..408,460..499
WD40	Q9NWT1	reviewed	PAK1IP1 PIP1 WDR84	p21-activated protein kinase-interacting protein 1	392	29..70,71..160,194..231,234..284
WD40	Q9NXC5	reviewed	MIOS	GATOR2 complex protein MIOS	875	101..146,174..212,214..252,256..297
WD40	Q9NYS7	reviewed	WSB2	WD repeat and SOCS box-containing protein 2	404	81..184,186..323,324..361
WD40	Q9NZJ0	reviewed	DTL CDT2 CDW1 DCAF2 L2DTL RAMP	Denticleless protein homolog	730	35..80,87..171,205..253,304..348,349..398
WD40	Q9P2H3	reviewed	IFT80 KIAA1374 WDR56	Intraflagellar transport protein 80 homolog	777	4..41,95..134,136..176,177..216,218..256,258..297,496..533
WD40	Q9P2L0	reviewed	WDR35 IFT121 KIAA1336	WD repeat-containing protein 35	1181	4..42,60..99,104..143,147..184,493..530
WD40	Q9P2S5	reviewed	WRAP73 WDR8	WD repeat-containing protein WRAP73	460	167..208,210..251,319..360,363..401
WD40	Q9UFC0	reviewed	LRWD1 CENP-33 ORCA	Leucine-rich repeat and WD repeat-containing protein 1	647	272..325,381..422,540..581
WD40	Q9UG01	reviewed	IFT172 KIAA1179	Intraflagellar transport protein 172 homolog	1749	2..44,55..94,102..139,141..180,186..223,225..267,279..314
WD40	Q9UI46	reviewed	DNAI1	Dynein axonemal intermediate chain 1	699	373..412,421..464,529..569,574..611
WD40	Q9UKB1	reviewed	FBXW11 BTRCP2 FBW1B FBXW1B KIAA0696	F-box/WD repeat-containing protein 11	542	229..471,481..518
WD40	Q9UKT8	reviewed	FBXW2 FBW2 FWD2	F-box/WD repeat-containing protein 2	454	137..212,215..305,311..351
WD40	Q9ULI1	reviewed	NWD2 KIAA1239	NACHT and WD repeat domain-containing protein 2	1742	939..995,998..1037,1263..1302,1347..1385,1386..1425
WD40	Q9ULV4	reviewed	CORO1C CRN2 CRNN4	Coronin-1C	474	66..118,119..211
WD40	Q9UM11	reviewed	FZR1 CDH1 FYR FZR KIAA1242	Fizzy-related protein homolog	496	218..297,302..386,389..429,432..480
WD40	Q9UMS4	reviewed	PRPF19 NMP200 PRP19 SNEV	Pre-mRNA-processing factor 19	504	206..250,253..334,337..463,464..504
WD40	Q9UNX4	reviewed	WDR3	WD repeat-containing protein 3	943	54..228,400..482,485..526,539..577,580..703
WD40	Q9UQ03	reviewed	CORO2B KIAA0925	Coronin-2B	480	73..125,126..254
WD40	Q9Y263	reviewed	PLAA PLAP	Phospholipase A-2-activating protein	795	7..47,54..98,101..139,140..179,180..218,220..259,260..298
WD40	Q9Y297	reviewed	BTRC BTRCP FBW1A FBXW1A	F-box/WD repeat-containing protein 1A	605	292..329,332..533,544..590
WD40	Q9Y2I8	reviewed	WDR37 KIAA0982	WD repeat-containing protein 37	494	145..227,270..403,443..484
WD40	Q9Y2K9	reviewed	STXBP5L KIAA1006 LLGL4	Syntaxin-binding protein 5-like	1186	59..98,100..148,198..237,241..287,398..477,502..542
WD40	Q9Y2T4	reviewed	PPP2R2C	Serine/threonine-protein phosphatase 2A 55 kDa regulatory subunit B gamma isoform	447	13..52,79..119,161..200,211..251,270..308,402..439
WD40	Q9Y2X0	reviewed	MED16 DRIP92 THRAP5	Mediator of RNA polymerase II transcription subunit 16	877	69..110
WD40	Q9Y3F4	reviewed	STRAP MAWD UNRIP	Serine-threonine kinase receptor-associated protein	350	3..45,48..210,213..251,254..293
WD40	Q9Y484	reviewed	WDR45 WDRX1 WDRXI4 WIPI4 JM5	WD repeat domain phosphoinositide-interacting protein 4	360	1..33,92..127,181..221,224..265
WD40	Q9Y485	reviewed	DMXL1 XL1	DmX-like protein 1	3027	100..136,158..197,220..268,468..507,959..1001,2737..2772,2775..2815,2827..2869,2875..2914,2917..2965
WD40	Q9Y4E6	reviewed	WDR7 KIAA0541 TRAG	WD repeat-containing protein 7	1490	5..49,53..95,208..242,453..546,549..597,1383..1426
WD40	Q9Y4P3	reviewed	TBL2 WBSCR13 UNQ563/PRO1125	Transducin beta-like protein 2	447	79..118,177..218,218..257,268..307,361..400
WD40	Q9Y4P8	reviewed	WIPI2 CGI-50	WD repeat domain phosphoinositide-interacting protein 2	454	191..231,234..276,316..358
WD40	Q9Y597	reviewed	KCTD3	BTB/POZ domain-containing protein KCTD3	815	268..304,410..448,518..568
WD40	Q9Y5J1	reviewed	UTP18 WDR50 CDABP0061 CGI-48	U3 small nucleolar RNA-associated protein 18 homolog	556	239..279,284..324,329..369,372..453,462..503,511..549
WD40	Q9Y6I7	reviewed	WSB1 SWIP1	WD repeat and SOCS box-containing protein 1	421	117..293,300..379

## Sheet: no isoform
Domain	Accession	Source Database	Gene Symbol	Name	Length	Matches
BAH	Q9NR48	reviewed	ASH1L KIAA1420 KMT2H	Histone-lysine N-methyltransferase ASH1L	2969	2661..2798
BAH	Q9P281	reviewed	BAHCC1 BAHD2 KIAA1447	BAH and coiled-coil domain-containing protein 1	2639	2513..2633
BAH	Q8TBE0	reviewed	BAHD1 KIAA0945	Bromo adjacent homology domain-containing 1 protein	780	624..779
BAH	P26358	reviewed	DNMT1 AIM CXXC9 DNMT	DNA (cytosine-5)-methyltransferase 1	1616	755..880,931..1100
BAH	Q13330	reviewed	MTA1	Metastasis-associated protein MTA1	715	4..164
BAH	O94776	reviewed	MTA2 MTA1L1 PID	Metastasis-associated protein MTA2	668	4..144
BAH	Q9BTC8	reviewed	MTA3 KIAA1266	Metastasis-associated protein MTA3	594	4..147
BAH	Q13415	reviewed	ORC1 ORC1L PARC1	Origin recognition complex subunit 1	861	45..171
BAH	Q5EBM5	unreviewed	PB1	PB1 protein	425	1..63
BAH	Q86U86	reviewed	PBRM1 BAF180 PB1	Protein polybromo-1	1689	956..1074,1156..1272
BAH	Q9P2R6	reviewed	RERE ARG ARP ATN1L KIAA0458	Arginine-glutamic acid dipeptide repeats protein	1566	103..283
BAH	O15417	reviewed	TNRC18 CAGL79 KIAA1856	Trinucleotide repeat-containing gene 18 protein	2968	2817..2962
BAH	Q9NUX9	unreviewed		BAH domain-containing protein	289	113..231
Chromo and chromo shadow	P29374	reviewed	ARID4A RBBP1 RBP1	AT-rich interactive domain-containing protein 4A	1257	588..640
Chromo and chromo shadow	P83916	reviewed	CBX1	Chromobox protein homolog 1	185	20..79,116..175
Chromo and chromo shadow	Q14781	reviewed	CBX2	Chromobox protein homolog 2	532	11..70
Chromo and chromo shadow	Q13185	reviewed	CBX3	Chromobox protein homolog 3	183	29..88,120..179
Chromo and chromo shadow	O00257	reviewed	CBX4	E3 SUMO-protein ligase CBX4	560	10..69
Chromo and chromo shadow	P45973	reviewed	CBX5 HP1A	Chromobox protein homolog 5	191	19..78,120..179
Chromo and chromo shadow	O95503	reviewed	CBX6	Chromobox protein homolog 6	412	10..69
Chromo and chromo shadow	O95931	reviewed	CBX7	Chromobox protein homolog 7	251	10..69
Chromo and chromo shadow	Q9HC52	reviewed	CBX8 PC3 RC1	Chromobox protein homolog 8	389	10..69
Chromo and chromo shadow	Q9Y6F8	reviewed	CDY1 CDY1A; CDY1B	Testis-specific chromodomain protein Y 1	540	5..66
Chromo and chromo shadow	Q9Y6F7	reviewed	CDY2A CDY2; CDY2B	Testis-specific chromodomain protein Y 2	541	5..66
Chromo and chromo shadow	A1L473	unreviewed	CDY2B	Chromo domain-containing protein	541	5..66
Chromo and chromo shadow	Q9Y232	reviewed	CDYL CDYL1	Chromodomain Y-like protein	598	60..121
Chromo and chromo shadow	Q8N8U2	reviewed	CDYL2	Chromodomain Y-like protein 2	506	6..67
Chromo and chromo shadow	O14646	reviewed	CHD1	Chromodomain-helicase-DNA-binding protein 1	1710	270..364,387..452
Chromo and chromo shadow	O14647	reviewed	CHD2	Chromodomain-helicase-DNA-binding protein 2	1828	260..353,376..456
Chromo and chromo shadow	Q12873	reviewed	CHD3	Chromodomain-helicase-DNA-binding protein 3	2000	506..593,629..678
Chromo and chromo shadow	Q14839	reviewed	CHD4	Chromodomain-helicase-DNA-binding protein 4	1912	499..586,620..677
Chromo and chromo shadow	Q8TDI0	reviewed	CHD5 KIAA0444	Chromodomain-helicase-DNA-binding protein 5	1954	466..554,590..646
Chromo and chromo shadow	Q8TD26	reviewed	CHD6 CHD5 KIAA1335 RIGB	Chromodomain-helicase-DNA-binding protein 6	2715	290..356,373..431
Chromo and chromo shadow	Q9P2D1	reviewed	CHD7 KIAA1416	Chromodomain-helicase-DNA-binding protein 7	2997	799..867,880..947
Chromo and chromo shadow	Q9HCK8	reviewed	CHD8 HELSNF1 KIAA1564	Chromodomain-helicase-DNA-binding protein 8	2581	640..706,722..790
Chromo and chromo shadow	Q3L8U1	reviewed	CHD9 KIAA0308 KISH2 PRIC320 AD-013 x0008	Chromodomain-helicase-DNA-binding protein 9	2897	688..754,771..839
Chromo and chromo shadow	Q6AI05	unreviewed	DKFZp781D1727	Chromo domain-containing protein	351	260..351
Chromo and chromo shadow	V9HWG0	unreviewed	HEL25	Epididymis luminal protein 25	191	19..78,120..179
Chromo and chromo shadow	Q92993	reviewed	KAT5 HTATIP TIP60	Histone acetyltransferase KAT5	513	25..76
Chromo and chromo shadow	Q9H7Z6	reviewed	KAT8 MOF MYST1 PP7073	Histone acetyltransferase KAT8	458	69..123
Chromo and chromo shadow	B3KTM8	unreviewed	MORF4L1	Chromo domain-containing protein	348	35..103
Chromo and chromo shadow	Q99549	reviewed	MPHOSPH8 MPP8	M-phase phosphoprotein 8	860	58..111
Chromo and chromo shadow	Q8N5Y2	reviewed	MSL3 MSL3L1	Male-specific lethal 3 homolog	521	32..90
Chromo and chromo shadow	Q92922	reviewed	SMARCC1 BAF155	SWI/SNF complex subunit SMARCC1	1105	215..261
Chromo and chromo shadow	Q8TAQ2	reviewed	SMARCC2 BAF170	SWI/SNF complex subunit SMARCC2	1214	186..235
Chromo and chromo shadow	O43463	reviewed	SUV39H1 KMT1A SUV39H	Histone-lysine N-methyltransferase SUV39H1	412	42..94
Chromo and chromo shadow	Q9H5I1	reviewed	SUV39H2 KMT1B	Histone-lysine N-methyltransferase SUV39H2	410	46..105
Chromo and chromo shadow	A0A2R8Y445	unreviewed		DNA helicase	1671	492..579,613..670
Chromo and chromo shadow	A8K8F3	unreviewed		Chromo domain-containing protein	554	5..66
Chromo and chromo shadow	A8K8L0	unreviewed		Chromo domain-containing protein	540	5..66
Chromo and chromo shadow	A8K9Y5	unreviewed		DNA helicase	1049	260..353,376..456
Chromo and chromo shadow	B2R8A7	unreviewed		Histone acetyltransferase	513	25..76
Chromo and chromo shadow	B3KRD4	unreviewed		DNA helicase	979	12..70,106..162
Chromo and chromo shadow	B3KS10	unreviewed		Chromo domain-containing protein	602	58..111
Chromo and chromo shadow	B3KT27	unreviewed		Chromo domain-containing protein	130	10..69
Chromo and chromo shadow	B3KY63	unreviewed		DNA helicase	1886	473..560,594..651
Chromo and chromo shadow	B4DLD8	unreviewed		DNA helicase	1014	268..334,351..409
Chromo and chromo shadow	B4DR07	unreviewed		DNA helicase	1108	214..280,297..365
Chromo and chromo shadow	Q3YLD5	unreviewed		Chromo domain-containing protein	120	1..45,68..120
Chromo and chromo shadow	Q3YLD6	unreviewed		Chromo domain-containing protein	135	1..45,68..135
Chromo and chromo shadow	Q4PNR6	unreviewed		Chromo domain-containing protein	158	10..69
Chromo and chromo shadow	Q59EJ8	unreviewed		Histone acetyltransferase	448	12..63
Chromo and chromo shadow	Q6ZSZ4	unreviewed		DNA helicase	1225	466..554,590..646
CW	Q8NB78	reviewed	KDM1B AOF1 C6orf193 LSD2	Lysine-specific histone demethylase 2	822	133..193
CW	Q86VD1	reviewed	MORC1 MORC	MORC family CW-type zinc finger protein 1	984	477..531
CW	Q9Y6X9	reviewed	MORC2 KIAA0852 ZCWCC1	ATPase MORC2	1032	490..544
CW	Q14149	reviewed	MORC3 KIAA0136 NXP2 ZCWCC3	MORC family CW-type zinc finger protein 3	939	404..454
CW	Q8TE76	reviewed	MORC4 ZCW4 ZCWCC2	MORC family CW-type zinc finger protein 4	937	420..472
CW	Q9H0M4	reviewed	ZCWPW1	Zinc finger CW-type PWWP domain protein 1	648	250..304
CW	Q504Y3	reviewed	ZCWPW2	Zinc finger CW-type PWWP domain protein 2	356	24..79
CW	B4DHJ4	unreviewed		CW-type domain-containing protein	868	333..383
CW	B4DTP6	unreviewed		CW-type domain-containing protein	808	328..380
MBT	Q9Y468	reviewed	L3MBTL1 KIAA0681 L3MBT L3MBTL	Lethal(3)malignant brain tumor-like protein 1	840	513..587
MBT	A0A0S2Z5X6	unreviewed	L3MBTL2 hCG_41118	Lethal(3)malignant brain tumor-like protein 2	705	207..308
MBT	A0A590UK80	unreviewed		RRM domain-containing protein	1090	763..837
PHD	Q6TU33	unreviewed	AF-9/MLL fusion	PHD-type domain-containing protein	107	12..52,53..103
PHD	O43918	reviewed	AIRE APECED	Autoimmune regulator	545	298..341,433..476
PHD	Q9NR48	reviewed	ASH1L KIAA1420 KMT2H	Histone-lysine N-methyltransferase ASH1L	2969	2587..2629
PHD	Q9NRL2	reviewed	BAZ1A ACF1 WCRF180 HSPC317	Bromodomain adjacent to zinc finger domain protein 1A	1556	1150..1196
PHD	Q9UIG0	reviewed	BAZ1B WBSC10 WBSCR10 WBSCR9 WSTF	Tyrosine-protein kinase BAZ1B	1483	1186..1232
PHD	Q9UIF9	reviewed	BAZ2A KIAA0314 TIP5	Bromodomain adjacent to zinc finger domain protein 2A	1905	1678..1724
PHD	Q9UIF8	reviewed	BAZ2B KIAA1476	Bromodomain adjacent to zinc finger domain protein 2B	2168	1933..1979
PHD	Q12830	reviewed	BPTF FAC1 FALZ	Nucleosome-remodeling factor subunit BPTF	3046	392..435,2869..2916
PHD	O95696	reviewed	BRD1 BRL BRPF2	Bromodomain-containing protein 1	1058	216..262,326..389
PHD	P55201	reviewed	BRPF1 BR140	Peregrin	1214	275..321,385..448
PHD	Q9ULD4	reviewed	BRPF3 KIAA1286	Bromodomain and PHD finger-containing protein 3	1205	214..260,324..387
PHD	Q12873	reviewed	CHD3	Chromodomain-helicase-DNA-binding protein 3	2000	381..424,458..501
PHD	Q14839	reviewed	CHD4	Chromodomain-helicase-DNA-binding protein 4	1912	372..415,451..494
PHD	Q8TDI0	reviewed	CHD5 KIAA0444	Chromodomain-helicase-DNA-binding protein 5	1954	345..388,418..461
PHD	Q9P0U4	reviewed	CXXC1 CFP1 CGBP PCCX1 PHF18	CXXC-type zinc finger protein 1	656	28..74
PHD	Q9BTC0	reviewed	DIDO1 C20orf158 DATF1 KIAA0333	Death-inducer obliterator 1	2240	270..320
PHD	Q9UIW7	unreviewed	DKFZp434I0617	PHD-type domain-containing protein	916	550..594,858..908
PHD	Q9NSZ7	unreviewed	DKFZp434I2412	PHD-type domain-containing protein	626	260..304,568..618
PHD	Q658U6	unreviewed	DKFZp666C163	Histone-lysine N-methyltransferase, H3 lysine-36 and H4 lysine-20 specific	881	305..348
PHD	Q68DS7	unreviewed	DKFZp686E07254	Uncharacterized protein DKFZp686E07254	258	77..119
PHD	Q92782	reviewed	DPF1 BAF45B NEUD4	Zinc finger protein neuro-d4	387	273..326,327..373
PHD	Q92785	reviewed	DPF2 BAF45D REQ UBID4	Zinc finger protein ubi-d4	391	272..328,329..375
PHD	Q92784	reviewed	DPF3 BAF45C CERD4	Zinc finger protein DPF3	378	261..317,318..364
PHD	Q6PCT2	reviewed	FBXL19 FBL19	F-box/LRR-repeat protein 19	694	87..149
PHD	Q6ZMK3	unreviewed	FLJ00340	PHD-type domain-containing protein	187	6..48
PHD	Q7L622	reviewed	G2E3 KIAA1333	G2/M phase-specific E3 ubiquitin-protein ligase	706	80..128,143..193
PHD	O94800	unreviewed	HRIHFB2060	PHD-type domain-containing protein	431	98..142
PHD	Q9UK53	reviewed	ING1	Inhibitor of growth protein 1	422	355..400
PHD	Q9H160	reviewed	ING2 ING1L	Inhibitor of growth protein 2	280	214..259
PHD	Q9NXR8	reviewed	ING3 HSPC301	Inhibitor of growth protein 3	418	362..407
PHD	Q9UNL4	reviewed	ING4 My036	Inhibitor of growth protein 4	249	198..243
PHD	Q8WYH8	reviewed	ING5	Inhibitor of growth protein 5	240	188..233
PHD	Q96CB8	reviewed	INTS12 PHF22 SBBI22	Integrator complex subunit 12	462	161..213
PHD	Q6IE81	reviewed	JADE1 KIAA1807 PHF17	Protein Jade-1	842	205..251,314..369
PHD	Q9NQC1	reviewed	JADE2 KIAA0239 PHF15	E3 ubiquitin-protein ligase Jade-2	790	201..247,310..365
PHD	Q92613	reviewed	JADE3 KIAA0215 PHF16	Protein Jade-3	823	202..248,311..366
PHD	A6N6J7	unreviewed	JARID1C	[histone H3]-trimethyl-L-lysine(4) demethylase	1440	326..372,1187..1248
PHD	Q92794	reviewed	KAT6A MOZ MYST3 RUNXBP2 ZNF220	Histone acetyltransferase KAT6A	2004	208..263,264..311
PHD	Q8WYB5	reviewed	KAT6B KIAA0383 MORF MOZ2 MYST4	Histone acetyltransferase KAT6B	2073	215..270,271..318
PHD	Q9Y2K7	reviewed	KDM2A CXXC8 FBL11 FBL7 FBXL11 JHDM1A KIAA1004	Lysine-specific demethylase 2A	1162	619..676
PHD	Q8NHM5	reviewed	KDM2B CXXC2 FBL10 FBXL10 JHDM1B NDY1 PCCX2	Lysine-specific demethylase 2B	1336	661..723
PHD	O75164	reviewed	KDM4A JHDM3A JMJD2 JMJD2A KIAA0677	Lysine-specific demethylase 4A	1064	709..767,829..885
PHD	O94953	reviewed	KDM4B JHDM3B JMJD2B KIAA0876	Lysine-specific demethylase 4B	1096	731..789,851..907
PHD	Q9H3R0	reviewed	KDM4C GASC1 JHDM3C JMJD2C KIAA0780	Lysine-specific demethylase 4C	1056	689..747,809..865
PHD	P29375	reviewed	KDM5A JARID1A RBBP2 RBP2	Lysine-specific demethylase 5A	1690	295..341,1163..1216,1614..1659
PHD	Q9UGL1	reviewed	KDM5B JARID1B PLU1 RBBP2H1	Lysine-specific demethylase 5B	1544	311..357,1178..1222,1486..1536
PHD	P41229	reviewed	KDM5C DXS1272E JARID1C SMCX XE169	Lysine-specific demethylase 5C	1560	326..372,1187..1248
PHD	Q9BY66	reviewed	KDM5D HY HYA JARID1D KIAA0234 SMCY	Lysine-specific demethylase 5D	1539	316..362,1174..1235
PHD	Q6ZMT4	reviewed	KDM7A JHDM1D KDM7 KIAA1718	Lysine-specific demethylase 7A	941	39..86
PHD	Q03164	reviewed	KMT2A ALL1 CXXC7 HRX HTRX MLL MLL1 TRX1	Histone-lysine N-methyltransferase 2A	3969	1433..1480,1481..1531,1568..1625,1932..1978
PHD	Q9UMN6	reviewed	KMT2B HRX2 KIAA0304 MLL2 MLL4 TRX2 WBP7	Histone-lysine N-methyltransferase 2B	2715	1203..1250,1251..1301,1337..1394,1640..1686
PHD	Q8NEZ4	reviewed	KMT2C HALR KIAA1506 MLL3	Histone-lysine N-methyltransferase 2C	4911	284..331,343..389,390..436,466..518,959..1008,1009..1055,1086..1137,4461..4507
PHD	O14686	reviewed	KMT2D ALR MLL2 MLL4	Histone-lysine N-methyltransferase 2D	5537	171..218,228..274,275..321,1379..1428,1429..1475,1506..1557,5091..5137
PHD	Q8IZD2	reviewed	KMT2E MLL5	Inactive histone-lysine N-methyltransferase 2E	1858	120..164
PHD	G1FDV2	unreviewed	MLL/AF4 fusion	PHD-type domain-containing protein	176	75..122
PHD	P55197	reviewed	MLLT10 AF10	Protein AF-10	1068	24..72,136..195
PHD	P55198	reviewed	MLLT6 AF17	Protein AF-17	1093	7..55,119..178
PHD	Q9Y483	reviewed	MTF2 PCL2	Metal-response element-binding transcription factor 2	593	104..155,203..253
PHD	A5PKX7	unreviewed	MYST3	Histone acetyltransferase	1149	208..263,264..311
PHD	B2RWN8	unreviewed	MYST4	histone acetyltransferase	2073	215..270,271..318
PHD	Q96L73	reviewed	NSD1 ARA267 KMT3B	Histone-lysine N-methyltransferase, H3 lysine-36 specific	2696	1545..1587,1592..1639,1640..1693,1709..1749,2120..2163
PHD	O96028	reviewed	NSD2 KIAA1090 MMSET TRX5 WHSC1	Histone-lysine N-methyltransferase NSD2	1365	669..711,716..763,833..873,1241..1284
PHD	Q9BZ95	reviewed	NSD3 WHSC1L1 DC28	Histone-lysine N-methyltransferase NSD3	1437	703..746,751..798,799..851,916..953,1323..1366
PHD	A0A1D8GZ56	unreviewed	NUP98 NSD1 fusion	NUP98/NSD1 fusion protein	1891	740..782,787..834,835..888,904..944,1315..1358
PHD	O43189	reviewed	PHF1 PCL1	PHD finger protein 1	567	89..140,188..238
PHD	Q8WUB8	reviewed	PHF10 BAF45A	PHD finger protein 10	498	379..434,435..479
PHD	Q9UIL8	reviewed	PHF11 BCAP	PHD finger protein 11	331	109..160
PHD	Q96QT6	reviewed	PHF12 KIAA1523	PHD finger protein 12	1004	58..103,273..319
PHD	Q86YI8	reviewed	PHF13	PHD finger protein 13	300	234..278
PHD	O94880	reviewed	PHF14 KIAA0783	PHD finger protein 14	948	321..378,440..499,727..777,870..919
PHD	B3KPL2	unreviewed	PHF15 hCG_16590	PHD finger protein 15, isoform CRA_a	850	217..263,326..381
PHD	Q5T6S3	reviewed	PHF19 PCL3	PHD finger protein 19	580	98..149,197..247
PHD	O75151	reviewed	PHF2 CENP-35 KIAA0662	Lysine-specific demethylase PHF2	1096	7..54
PHD	Q9BVI0	reviewed	PHF20 C20orf104 GLEA2 HCA58 NZF TZP	PHD finger protein 20	1012	654..698
PHD	Q96BD5	reviewed	PHF21A BHC80 KIAA1696 BM-006	PHD finger protein 21A	680	490..533
PHD	Q96EK2	reviewed	PHF21B KIAA1661	PHD finger protein 21B	531	354..397
PHD	Q9BUL5	reviewed	PHF23	PHD finger protein 23	403	341..385
PHD	Q92576	reviewed	PHF3 KIAA0244	PHD finger protein 3	2039	719..770
PHD	Q8IWS0	reviewed	PHF6 CENP-31 KIAA1823	PHD finger protein 6	365	81..132,279..330
PHD	Q9BWX1	reviewed	PHF7	PHD finger protein 7	381	97..145,252..301
PHD	Q9UPP1	reviewed	PHF8 KIAA1111 ZNF422	Histone lysine demethylase PHF8	1060	43..90
PHD	Q9P1Y6	reviewed	PHRF1 KIAA1542	PHD and RING finger domain-containing protein 1	1649	185..231
PHD	Q9Y3Y4	reviewed	PYGO1	Pygopus homolog 1	419	342..396
PHD	Q9BRQ0	reviewed	PYGO2 PP7910	Pygopus homolog 2	406	329..383
PHD	Q7Z5J4	reviewed	RAI1 KIAA1820	Retinoic acid-induced protein 1	1906	1856..1903
PHD	Q96T23	reviewed	RSF1 HBXAP XAP8	Remodeling and spacing factor 1	1441	893..939
PHD	Q149N8	reviewed	SHPRH KIAA2023	E3 ubiquitin-protein ligase SHPRH	1683	660..707
PHD	Q9HB58	reviewed	SP110	Sp110 nuclear body protein	689	536..578
PHD	Q13342	reviewed	SP140 LYSP100	Nuclear body protein SP140	867	692..734
PHD	Q9H930	reviewed	SP140L	Nuclear body protein SP140-like protein	580	405..447
PHD	A0A158RFV6	unreviewed	SPOC1	Zinc finger PHD-type domain-containing protein	300	234..278
PHD	Q5VWG9	reviewed	TAF3	Transcription initiation factor TFIID subunit 3	929	867..913
PHD	Q9Y242	reviewed	TCF19 SC1	Transcription factor 19	345	296..340
PHD	Q9UGU0	reviewed	TCF20 KIAA0292 SPBP	Transcription factor 20	1960	1886..1933
PHD	O15164	reviewed	TRIM24 RNF82 TIF1 TIF1A	Transcription intermediary factor 1-alpha	1050	828..871
PHD	Q13263	reviewed	TRIM28 KAP1 RNF96 TIF1B	Transcription intermediary factor 1-beta	835	627..670
PHD	Q9UPN9	reviewed	TRIM33 KIAA1113 RFG7 TIF1G	E3 ubiquitin-protein ligase TRIM33	1127	124..185,889..932
PHD	O15016	reviewed	TRIM66 C11orf29 KIAA0298	Tripartite motif-containing protein 66	1351	108..173,1107..1150
PHD	Q96T88	reviewed	UHRF1 ICBP90 NP95 RNF106	E3 ubiquitin-protein ligase UHRF1	793	317..364
PHD	Q96PU4	reviewed	UHRF2 NIRF RNF107	E3 ubiquitin-protein ligase UHRF2	802	346..393
PHD	Q15326	reviewed	ZMYND11 BRAM1 BS69	Zinc finger MYND domain-containing protein 11	602	102..146
PHD	Q9ULU4	reviewed	ZMYND8 KIAA1125 PRKCBP1 RACK7	MYND-type zinc finger-containing chromatin reader ZMYND8	1186	90..131
PHD	A0A140VJR4	unreviewed		PHD-type domain-containing protein	457	89..140,188..238
PHD	A0A142I7X2	unreviewed		Zinc finger PHD-type domain-containing protein	845	802..845
PHD	A0A1U9X8A3	unreviewed		PHD-type domain-containing protein	457	89..140,188..238
PHD	A0A1U9X8M7	unreviewed		FHA domain-containing protein	345	296..340
PHD	A0A1U9X8N8	unreviewed		FHA domain-containing protein	345	296..340
PHD	A0A2R8Y445	unreviewed		DNA helicase	1671	365..408,444..487
PHD	A0A346JFI8	unreviewed		PHD-type domain-containing protein	143	62..109
PHD	A8K376	unreviewed		PHD-type domain-containing protein	869	719..770
PHD	B0AZS7	unreviewed		PHD-type domain-containing protein	715	533..584
PHD	B2RA15	unreviewed		Inhibitor of growth protein	280	214..259
PHD	B3KMS2	unreviewed		PHD-type domain-containing protein	403	37..81,345..395
PHD	B3KP41	unreviewed		PHD-type domain-containing protein	822	672..723
PHD	B3KUL4	unreviewed		Zinc finger PHD-type domain-containing protein	424	66..110
PHD	B3KXF6	unreviewed		Zinc finger PHD-type domain-containing protein	702	504..565
PHD	B3KY63	unreviewed		DNA helicase	1886	346..389,425..468
PHD	B4DDF2	unreviewed		Inhibitor of growth protein	197	146..191
PHD	B4DDL5	unreviewed		PHD-type domain-containing protein	182	109..160
PHD	B4DEL2	unreviewed		Inhibitor of growth protein	403	347..392
PHD	B4DGH3	unreviewed		PHD-type domain-containing protein	303	68..124
PHD	B4DI51	unreviewed		PHD-type domain-containing protein	419	89..140,188..238
PHD	B4DIF9	unreviewed		PHD-type domain-containing protein	259	34..82,97..147
PHD	B4DNX8	unreviewed		PHD-type domain-containing protein	416	349..394
PHD	B4DQ09	unreviewed		TFIIS central domain-containing protein	861	1..39
PHD	B4DVM9	unreviewed		[histone H3]-trimethyl-L-lysine(4) demethylase	1049	254..300
PHD	B4DZ69	unreviewed		PHD-type domain-containing protein	286	2..53,101..151
PHD	B4E142	unreviewed		JmjC domain-containing protein	629	508..566
PHD	B4E1Y0	unreviewed		[histone H3]-trimethyl-L-lysine(4) demethylase	888	316..362
PHD	B7Z3V6	unreviewed		PHD-type domain-containing protein	743	376..434,496..552
PHD	B7Z8H3	unreviewed		Zinc finger PHD-type domain-containing protein	465	82..132
PHD	E7ET14	unreviewed		Zinc finger PHD-type domain-containing protein	309	1..35
PHD	Q2HXV5	unreviewed		Protein kinase C-binding protein 1	282	110..151
PHD	Q59FG6	unreviewed		[histone H3]-lysine(4) N-methyltransferase	2704	2258..2304
PHD	Q59G54	unreviewed		Bromodomain adjacent to zinc finger domain protein 1A	1188	756..802
PHD	Q6ZSZ4	unreviewed		DNA helicase	1225	345..388,418..461
PHD	Q7Z534	unreviewed		PHD-type domain-containing protein	282	104..155,203..253
PHD	Q8NBG9	unreviewed		PHD-type domain-containing protein	247	170..224
PHD	Q8NC87	unreviewed		PHD-type domain-containing protein	796	696..742
PHD	Q8NI11	unreviewed		PHD-type domain-containing protein	182	7..86,123..180
PHD	Q8TD97	unreviewed		Zinc finger PHD-type domain-containing protein	145	64..104,105..140
PHD	Q9HB81	unreviewed		Zinc finger PHD-type domain-containing protein	204	105..140,141..198
PWWP	O95696	reviewed	BRD1 BRL BRPF2	Bromodomain-containing protein 1	1058	927..1037
PWWP	P55201	reviewed	BRPF1 BR140	Peregrin	1214	1083..1195
PWWP	Q9ULD4	reviewed	BRPF3 KIAA1286	Bromodomain and PHD finger-containing protein 3	1205	1074..1184
PWWP	Q9Y4Q3	unreviewed	DKFZp434B094	Bromodomain containing 1	715	584..694
PWWP	Q5CZ83	unreviewed	DKFZp686F0325	PWWP domain-containing protein	237	106..216
PWWP	Q9Y6K1	reviewed	DNMT3A	DNA (cytosine-5)-methyltransferase 3A	912	290..374
PWWP	Q9UBC3	reviewed	DNMT3B	DNA (cytosine-5)-methyltransferase 3B	853	223..309
PWWP	Q49A26	reviewed	GLYR1 HIBDL NDF NP60 NPAC	Cytokine-like nuclear factor N-PAC	553	6..88
PWWP	Q1L838	unreviewed	GTBP	PWWP domain-containing protein	1068	90..183
PWWP	P51858	reviewed	HDGF HMG1L2	Hepatoma-derived growth factor	240	10..92
PWWP	Q5TGJ6	reviewed	HDGFL1 PWWP1	Hepatoma-derived growth factor-like protein 1	251	9..85
PWWP	Q7Z4V5	reviewed	HDGFL2 HDGF2 HDGFRP2 HRP2 UNQ785/PRO1604	Hepatoma-derived growth factor-related protein 2	671	5..87
PWWP	Q9Y3E1	reviewed	HDGFL3 HDGF2 HDGFRP3 CGI-142	Hepatoma-derived growth factor-related protein 3	203	9..91
PWWP	Q9P267	reviewed	MBD5 KIAA1461	Methyl-CpG-binding domain protein 5	1494	1385..1409
PWWP	P52701	reviewed	MSH6 GTBP	DNA mismatch repair protein Msh6	1360	90..183
PWWP	Q96L73	reviewed	NSD1 ARA267 KMT3B	Histone-lysine N-methyltransferase, H3 lysine-36 specific	2696	321..408,1754..1845
PWWP	O96028	reviewed	NSD2 KIAA1090 MMSET TRX5 WHSC1	Histone-lysine N-methyltransferase NSD2	1365	220..303,878..969
PWWP	Q9BZ95	reviewed	NSD3 WHSC1L1 DC28	Histone-lysine N-methyltransferase NSD3	1437	268..349,958..1048
PWWP	A0A1D8GZ56	unreviewed	NUP98 NSD1 fusion	NUP98/NSD1 fusion protein	1891	949..1040
PWWP	O75475	reviewed	PSIP1 DFS70 LEDGF PSIP2	PC4 and SFRS1-interacting protein	530	5..87
PWWP	Q96N64	reviewed	PWWP2A KIAA1935 MST101	PWWP domain-containing protein 2A	755	653..739
PWWP	Q6NUJ5	reviewed	PWWP2B PWWP2	PWWP domain-containing protein 2B	590	488..574
PWWP	Q2TAK8	reviewed	PWWP3A EXPAND1 MUM1	PWWP domain-containing DNA repair factor 3A	710	409..499
PWWP	Q5H9M0	reviewed	PWWP3B MUM1L1	PWWP domain-containing DNA repair factor 3B	696	390..479
PWWP	A0A494C071	reviewed	PWWP4	PWWP domain-containing DNA repair factor 4	2061	1754..1841
PWWP	Q05CW4	unreviewed	WHSC1	WHSC1 protein	568	159..242
PWWP	Q9H0M4	reviewed	ZCWPW1	Zinc finger CW-type PWWP domain protein 1	648	315..412
PWWP	Q504Y3	reviewed	ZCWPW2	Zinc finger CW-type PWWP domain protein 2	356	98..183
PWWP	Q15326	reviewed	ZMYND11 BRAM1 BS69	Zinc finger MYND domain-containing protein 11	602	278..351
PWWP	Q9ULU4	reviewed	ZMYND8 KIAA1125 PRKCBP1 RACK7	MYND-type zinc finger-containing chromatin reader ZMYND8	1186	275..348
PWWP	A0A140VJK8	unreviewed		PWWP domain-containing protein	251	9..85
PWWP	A0A384NPW1	unreviewed		PWWP domain-containing protein	240	10..92
PWWP	B2RDE8	unreviewed		PWWP domain-containing protein	240	10..92
PWWP	B3KQW0	unreviewed		PWWP domain-containing protein	752	643..667
PWWP	B4DHM3	unreviewed		PWWP domain-containing protein	332	181..266
PWWP	B4DUZ5	unreviewed		PWWP domain-containing protein	347	181..267
PWWP	B4DXS8	unreviewed		PWWP domain-containing protein	176	9..64
PWWP	B7Z525	unreviewed		PWWP domain-containing protein	262	10..70
PWWP	Q59H79	unreviewed		PWWP domain-containing protein	567	310..396
PWWP	Q59HC6	unreviewed		DNA (cytosine-5-)-methyltransferase	811	320..404
PWWP	Q8NFR8	unreviewed		PWWP domain-containing protein	302	9..83
SPIN	Q9Y657	reviewed	SPIN1 OCR SPIN	Spindlin-1	262	47..262
SPIN	Q99865	reviewed	SPIN2A DXF34 SPIN2	Spindlin-2A	258	43..258
SPIN	Q9BPZ2	reviewed	SPIN2B SPIN2	Spindlin-2B	258	43..258
SPIN	Q5JUX0	reviewed	SPIN3	Spindlin-3	258	43..258
SPIN	Q56A73	reviewed	SPIN4	Spindlin-4	249	34..249
Tudor	Q92667	reviewed	AKAP1 AKAP149 PRKA1	A-kinase anchor protein 1, mitochondrial	903	705..826
Tudor	Q9NP73	reviewed	ALG13 CXorf45 GLT28D1 MDS031	Putative bifunctional UDP-N-acetylglucosamine transferase and deubiquitinase ALG13	1137	492..552
Tudor	P29374	reviewed	ARID4A RBBP1 RBP1	AT-rich interactive domain-containing protein 4A	1257	58..114
Tudor	Q4LE39	reviewed	ARID4B BRCAA1 RBBP1L1 RBP1L1 SAP180	AT-rich interactive domain-containing protein 4B	1312	58..114,567..632
Tudor	O75164	reviewed	KDM4A JHDM3A JMJD2 JMJD2A KIAA0677	Lysine-specific demethylase 4A	1064	897..954,955..1011
Tudor	O94953	reviewed	KDM4B JHDM3B JMJD2B KIAA0876	Lysine-specific demethylase 4B	1096	917..974,975..1031
Tudor	Q9H3R0	reviewed	KDM4C GASC1 JHDM3C JMJD2C KIAA0780	Lysine-specific demethylase 4C	1056	877..934,935..991
Tudor	Q14739	reviewed	LBR	Delta(14)-sterol reductase LBR	615	4..62
Tudor	Q9Y483	reviewed	MTF2 PCL2	Metal-response element-binding transcription factor 2	593	44..101
Tudor	O43189	reviewed	PHF1 PCL1	PHD finger protein 1	567	29..86
Tudor	Q5T6S3	reviewed	PHF19 PCL3	PHD finger protein 19	580	38..95
Tudor	Q9BVI0	reviewed	PHF20 C20orf104 GLEA2 HCA58 NZF TZP	PHD finger protein 20	1012	11..71,85..141
Tudor	A8MW92	reviewed	PHF20L1 CGI-72	PHD finger protein 20-like protein 1	1017	11..71,85..141
Tudor	Q9BXT8	reviewed	RNF17 TDRD4	RING finger protein 17	1623	417..487,676..794,915..1030,1178..1295,1454..1550
Tudor	Q15047	reviewed	SETDB1 ESET KIAA0067 KMT1E	Histone-lysine N-methyltransferase SETDB1	1291	256..318,346..401
Tudor	Q16637	reviewed	SMN1 SMN SMNT; SMN2 SMNC	Survival motor neuron protein	294	90..151
Tudor	O75940	reviewed	SMNDC1 SMNR SPF30	Survival of motor neuron-related-splicing factor 30	238	71..132
Tudor	Q7KZF4	reviewed	SND1 TDRD11	Staphylococcal nuclease domain-containing protein 1	910	680..797
Tudor	Q9BXU1	reviewed	STK31 SGK396	Serine/threonine-protein kinase 31	1019	29..147
Tudor	Q9BXT4	reviewed	TDRD1	Tudor domain-containing protein 1	1180	261..382,492..611,712..831,937..1059
Tudor	Q5VZ19	reviewed	TDRD10 UNQ9380/PRO34205	Tudor domain-containing protein 10	366	209..316
Tudor	Q587J7	reviewed	TDRD12 ECAT8	Putative ATP-dependent RNA helicase TDRD12	1177	5..128,908..999
Tudor	B5MCY1	reviewed	TDRD15	Tudor domain-containing protein 15	1934	57..115,239..356,486..600,758..866,963..1083,1293..1412,1528..1641,1734..1852
Tudor	Q9H7E2	reviewed	TDRD3	Tudor domain-containing protein 3	651	554..615
Tudor	Q8NAT2	reviewed	TDRD5 TUDOR3	Tudor domain-containing protein 5	981	472..594
Tudor	O60522	reviewed	TDRD6	Tudor domain-containing protein 6	2096	43..133,250..380,485..603,770..886,984..1101,1304..1422,1516..1638,2025..2082
Tudor	Q8NHU6	reviewed	TDRD7 PCTAIRE2BP	Tudor domain-containing protein 7	1098	460..581,650..774,909..1026
Tudor	Q8NDG6	reviewed	TDRD9 C14orf75	ATP-dependent RNA helicase TDRD9	1382	904..1013
Tudor	Q9Y2W6	reviewed	TDRKH TDRD2	Tudor and KH domain-containing protein	561	303..422
Tudor	A0A0A8K9A6	unreviewed	URLC1	PHD finger protein 20-like protein 1	573	11..71,85..141
Tudor	A0A140VJR4	unreviewed		PHD-type domain-containing protein	457	29..86
Tudor	A0A140VJW6	unreviewed		Testicular tissue protein Li 193	1189	261..382,492..611,712..831,937..1059
Tudor	A0A140VK05	unreviewed		Tudor domain-containing protein	903	705..826
Tudor	A0A140VKG1	unreviewed		Testis tissue sperm-binding protein Li 78m	996	6..124
Tudor	A0A1U9X8A3	unreviewed		PHD-type domain-containing protein	457	29..86
Tudor	A0A1W2PRV5	unreviewed		Survival motor neuron protein	282	90..151
Tudor	A0A384P5M7	unreviewed		Tudor domain-containing protein 7	1098	460..581,650..774,909..1026
Tudor	B2R5U1	unreviewed		Staphylococcal nuclease domain-containing protein	885	655..772
Tudor	B3KPI5	unreviewed		Tudor domain-containing protein	557	299..418
Tudor	B3KU67	unreviewed		Staphylococcal nuclease domain-containing protein	900	670..787
Tudor	B4DGH3	unreviewed		PHD-type domain-containing protein	303	136..193,194..250
Tudor	B4DI51	unreviewed		PHD-type domain-containing protein	419	29..86
Tudor	B4DJ68	unreviewed		Tudor domain-containing protein	337	79..198
Tudor	B4DN86	unreviewed		Tudor domain-containing protein	945	747..868
Tudor	B4DYJ0	unreviewed		Tudor domain-containing protein	167	99..161
Tudor	B4DZR8	unreviewed		Tudor domain-containing protein	561	303..422
Tudor	B4E0Z3	unreviewed		Tudor domain-containing protein	150	4..62
Tudor	B4E299	unreviewed		Staphylococcal nuclease domain-containing protein	889	659..776
Tudor	B7Z3V6	unreviewed		PHD-type domain-containing protein	743	564..621,622..678
Tudor	B7Z7R2	unreviewed		Tudor domain-containing protein	1067	276..346,535..653,774..889
Tudor	Q59FF0	unreviewed		Staphylococcal nuclease domain-containing protein 1	964	734..851
Tudor	Q7Z534	unreviewed		PHD-type domain-containing protein	282	44..101
Tudor	Q7Z5E2	unreviewed		C2H2-type domain-containing protein	550	11..71,85..141
Tudor	Q96MA3	unreviewed		Tudor domain-containing protein	648	29..147
Tudor like	Q06787	reviewed	FMR1	Fragile X messenger ribonucleoprotein 1	632	58..120
Tudor like	P51114	reviewed	FXR1	RNA-binding protein FXR1	621	61..126
Tudor like	P51116	reviewed	FXR2 FMR1L2	RNA-binding protein FXR2	673	69..136
Tudor like	Q96ES7	reviewed	SGF29 CCDC101	SAGA-associated factor 29	293	152..293
Tudor like	B4DM21	unreviewed		Agenet-like domain-containing protein	490	17..77
WD40	Q9NRG9	reviewed	AAAS ADRACALA GL003	Aladin	546	136..179,181..221,232..315
WD40	Q13685	reviewed	AAMP	Angio-associated migratory cell protein	434	80..202,204..345,348..434
WD40	Q8N157	reviewed	AHI1	Jouberin	1196	598..640,643..682,687..735,733..772,834..919
WD40	Q9C0C7	reviewed	AMBRA1 DCAF3 KIAA1736	Activating molecule in BECN1-regulated autophagy protein 1	1298	50..81,84..125,126..164
WD40	O14727	reviewed	APAF1 KIAA0413	Apoptotic protease-activating factor 1	1248	604..780,787..825,828..868,871..910,952..989,993..1031,1033..1115,1116..1164,1167..1203
WD40	Q92747	reviewed	ARPC1A SOP2L	Actin-related protein 2/3 complex subunit 1A	370	41..80,85..124,134..170,191..232,235..273,312..356
WD40	O15143	reviewed	ARPC1B ARC41	Actin-related protein 2/3 complex subunit 1B	372	41..82,85..124,130..170,191..230,233..271,315..358
WD40	Q676U5	reviewed	ATG16L1 APG16L UNQ9393/PRO34307	Autophagy-related protein 16-1	607	311..351,355..516,519..607
WD40	Q8NAA4	reviewed	ATG16L2 WDR80	Protein Atg16l2	619	325..365,369..489,492..530,535..619
WD40	Q14137	reviewed	BOP1 KIAA0124	Ribosome biogenesis protein BOP1	746	402..483,522..565,568..606,609..648,652..691,703..746
WD40	Q9NSI6	reviewed	BRWD1 C21orf107 WDR9	Bromodomain and WD repeat-containing protein 1	2320	175..302,311..352,357..398,419..506,504..544
WD40	Q6RI45	reviewed	BRWD3	Bromodomain and WD repeat-containing protein 3	1802	169..296,307..346,351..392,412..451,454..541
WD40	Q9Y297	reviewed	BTRC BTRCP FBW1A FBXW1A	F-box/WD repeat-containing protein 1A	605	292..329,332..533,544..590
WD40	O43684	reviewed	BUB3	Mitotic checkpoint protein BUB3	328	2..43,46..83,88..124,127..163,214..262,265..302
WD40	Q12834	reviewed	CDC20	Cell division cycle protein 20 homolog	499	169..210,215..294,298..337,344..386,389..429,432..471
WD40	Q86Y33	reviewed	CDC20B G6VTS76519	Cell division cycle protein 20 homolog B	519	266..341,345..383,391..432,478..519
WD40	O60508	reviewed	CDC40 EHB3 PRP17 PRPF17	Pre-mRNA-processing factor 17	579	277..318,321..404,407..446,452..489,495..579
WD40	Q8TBY9	reviewed	CFAP251 WDR66	Cilia- and flagella-associated protein 251	1149	288..329,332..376,435..474,493..527,595..634,639..677,682..721,730..773,880..920
WD40	Q8IV35	reviewed	CFAP337 WDR49	WD repeat-containing protein 49	697	8..47,51..99,137..222,273..319,355..405,408..448,464..505
WD40	Q96MT7	reviewed	CFAP44 WDR52	Cilia- and flagella-associated protein 44	1854	216..258,261..300,355..402,459..507,564..605,844..886
WD40	Q8N1V2	reviewed	CFAP52 WDR16 WDRPUH	Cilia- and flagella-associated protein 52	620	53..97,100..142,149..186,280..318,321..360,363..402,405..446,450..490,492..530,533..620
WD40	Q96MR6	reviewed	CFAP57 WDR65	Cilia- and flagella-associated protein 57	1250	140..181,330..367,378..457,501..582,627..667
WD40	Q13112	reviewed	CHAF1B CAF1A CAF1P60 MPHOSPH7 MPP7	Chromatin assembly factor 1 subunit B	559	3..45,55..103,118..208,337..374
WD40	O76071	reviewed	CIAO1 CIA1 WDR39	Probable cytosolic iron-sulfur protein assembly protein CIAO1	339	4..44,49..89,94..178,183..222,240..280,291..339
WD40	Q8NHY2	reviewed	COP1 RFWD2 RNF200	E3 ubiquitin-protein ligase COP1	731	410..449,460..499,502..584,588..668
WD40	P53621	reviewed	COPA	Coatomer subunit alpha	1224	2..39,40..165,194..318
WD40	P35606	reviewed	COPB2	Coatomer subunit beta'	906	4..85,88..127,131..266
WD40	P31146	reviewed	CORO1A CORO1	Coronin-1A	461	67..119,120..204
WD40	Q9BR76	reviewed	CORO1B	Coronin-1B	489	68..112,121..204
WD40	Q9ULV4	reviewed	CORO1C CRN2 CRNN4	Coronin-1C	474	66..118,119..211
WD40	Q92828	reviewed	CORO2A IR10 WDR2	Coronin-2A	525	68..112,121..170,169..254
WD40	Q9UQ03	reviewed	CORO2B KIAA0925	Coronin-2B	480	73..125,126..254
WD40	Q6QEF8	reviewed	CORO6 PP1009 PP1782 PP1881	Coronin-6	472	67..119,120..212
WD40	P57737	reviewed	CORO7	Coronin-7	925	66..107,115..154,157..205,203..244,534..573,583..674
WD40	Q05048	reviewed	CSTF1	Cleavage stimulation factor subunit 1	431	97..138,162..245,248..343,385..425
WD40	Q8N136	reviewed	DAW1 ODA16 WDR69	Dynein assembly factor with WD repeat domains 1	415	81..415
WD40	Q5QP82	reviewed	DCAF10 WDR32	DDB1- and CUL4-associated factor 10	559	159..196,199..240,242..281,288..327,517..556
WD40	Q8TEB1	reviewed	DCAF11 WDR23 GL014 PRO2389	DDB1- and CUL4-associated factor 11	546	154..200,205..246,252..293,296..336,344..385,424..469,472..520
WD40	Q5T6F0	reviewed	DCAF12 KIAA1892 TCC52 WDR40A	DDB1- and CUL4-associated factor 12	453	77..116,172..220,236..280,328..366
WD40	Q5VU92	reviewed	DCAF12L1 WDR40B	DDB1- and CUL4-associated factor 12-like protein 1	463	183..230,251..290,340..376
WD40	Q5VW00	reviewed	DCAF12L2 WDR40C	DDB1- and CUL4-associated factor 12-like protein 2	463	137..178,183..223,251..290,340..376
WD40	Q9NV06	reviewed	DCAF13 WDSOF1 HSPC064	DDB1- and CUL4-associated factor 13	445	55..137,185..225,271..362
WD40	Q8WV16	reviewed	DCAF4 WDR21 WDR21A	DDB1- and CUL4-associated factor 4	495	360..442
WD40	Q3SXM0	reviewed	DCAF4L1 WDR21B	DDB1- and CUL4-associated factor 4-like protein 1	396	260..342
WD40	Q8NA75	reviewed	DCAF4L2 WDR21C	DDB1- and CUL4-associated factor 4-like protein 2	395	260..342
WD40	Q96JK2	reviewed	DCAF5 BCRG2 KIAA1824 WDR22	DDB1- and CUL4-associated factor 5	942	42..91,90..129,132..173,179..216,264..308,322..361
WD40	Q58WW2	reviewed	DCAF6 IQWD1 MSTP055	DDB1- and CUL4-associated factor 6	860	40..79,82..124,130..170,184..220,238..281,706..747,750..789
WD40	P61962	reviewed	DCAF7 HAN11 WDR68	DDB1- and CUL4-associated factor 7	342	58..99,104..149,163..205,211..251,255..304
WD40	Q5TAQ9	reviewed	DCAF8 H326 WDR42A	DDB1- and CUL4-associated factor 8	597	182..221,224..266,270..312,320..360,375..415,421..463,466..506
WD40	A6NGE4	reviewed	DCAF8L1 WDR42B	DDB1- and CUL4-associated factor 8-like protein 1	600	185..224,227..269,278..315,322..363,372..418,424..466,469..509
WD40	P0C7V8	reviewed	DCAF8L2 WDR42C	DDB1- and CUL4-associated factor 8-like protein 2	631	217..256,259..301,310..347,354..395,404..450,456..498,501..541
WD40	Q92466	reviewed	DDB2	DNA damage-binding protein 2	427	100..140,144..185,187..229,231..280,278..316
WD40	A2RUS2	reviewed	DENND3 KIAA0870	DENN domain-containing protein 3	1198	932..972,975..1017,1156..1196
WD40	Q09019	reviewed	DMWD DM9	Dystrophia myotonica WD repeat-containing protein	674	206..242,273..312,315..444
WD40	Q9Y485	reviewed	DMXL1 XL1	DmX-like protein 1	3027	100..136,158..197,220..268,468..507,959..1001,2737..2772,2775..2815,2827..2869,2875..2914,2917..2965
WD40	Q8TDJ6	reviewed	DMXL2 KIAA0856	DmX-like protein 2	3036	43..84,100..136,159..198,221..269,742..794,987..1028,1235..1272,2756..2791,2795..2834,2841..2883,2889..2979,2983..3021
WD40	Q96MX6	reviewed	DNAAF10 WDR92	Dynein axonemal assembly factor 10	357	55..96,100..145,246..288,310..350
WD40	Q9UI46	reviewed	DNAI1	Dynein axonemal intermediate chain 1	699	373..412,421..464,529..569,574..611
WD40	Q9GZS0	reviewed	DNAI2	Dynein axonemal intermediate chain 2	605	206..245,248..293,353..392,396..436,441..480
WD40	Q8IWG1	reviewed	DNAI3 WDR63	Dynein axonemal intermediate chain 3	891	387..426,467..524,661..700
WD40	Q5VTH9	reviewed	DNAI4 WDR78	Dynein axonemal intermediate chain 4	848	526..565,575..622,693..776,780..820
WD40	Q9BTV6	reviewed	DPH7 C9orf112 WDR85	Diphthine methyltransferase	452	184..224,228..311
WD40	Q9NZJ0	reviewed	DTL CDT2 CDW1 DCAF2 L2DTL RAMP	Denticleless protein homolog	730	35..80,87..171,205..253,304..348,349..398
WD40	O14576	reviewed	DYNC1I1 DNCI1 DNCIC1	Cytoplasmic dynein 1 intermediate chain 1	645	330..369,376..419,473..518,521..561,566..606
WD40	Q13409	reviewed	DYNC1I2 DNCI2 DNCIC2	Cytoplasmic dynein 1 intermediate chain 2	638	322..361,368..411,465..510,513..553,558..598
WD40	Q8WVS4	reviewed	DYNC2I1 WDR60	Cytoplasmic dynein 2 intermediate chain 1	1066	686..725,901..938,941..983
WD40	Q96EX3	reviewed	DYNC2I2 WDR34	Cytoplasmic dynein 2 intermediate chain 2	536	207..246,255..299,381..421,424..464,471..511
WD40	Q6P2E9	reviewed	EDC4 HEDLS	Enhancer of mRNA-decapping protein 4	1401	165..205,286..326,333..384
WD40	O75530	reviewed	EED	Polycomb protein EED	441	81..125,131..176,179..273,295..332,397..438
WD40	Q13347	reviewed	EIF3I EIF3S2 TRIP1	Eukaryotic translation initiation factor 3 subunit I	325	1..89,135..174,177..225,274..313
WD40	Q53HC9	reviewed	EIPR1 TSSC1	EARP and GARP complex-interacting protein 1	387	122..163,172..213,216..260,261..301,336..376
WD40	Q6IA86	reviewed	ELP2 STATIP1	Elongator complex protein 2	826	47..143,148..191,196..238,272..320,330..369,377..416,427..465,556..600,603..642,661..697,767..820
WD40	O00423	reviewed	EML1 EMAP1 EMAPL EMAPL1	Echinoderm microtubule-associated protein-like 1	815	260..309,312..357,360..399,407..445,448..488,528..571,574..612,615..654,661..700,773..815
WD40	O95834	reviewed	EML2 EMAP2 EMAPL2	Echinoderm microtubule-associated protein-like 2	649	94..143,146..191,194..233,239..279,283..322,366..446,449..497,495..543,560..601,607..649
WD40	Q32P44	reviewed	EML3	Echinoderm microtubule-associated protein-like 3	896	294..343,394..433,449..486,503..542,586..625,669..708,715..755,828..869
WD40	Q9HC35	reviewed	EML4 C2orf2 EMAPL4	Echinoderm microtubule-associated protein-like 4	981	298..347,398..437,446..483,498..537,581..620,623..661,664..703,710..758,823..864
WD40	Q05BV3	reviewed	EML5	Echinoderm microtubule-associated protein-like 5	1969	50..91,94..136,139..178,184..224,225..264,313..394,397..436,444..479,552..592,716..757,760..802,805..844,892..929,985..1026,1029..1068,1071..1111,1180..1221,1227..1267,1404..1454,1457..1499,1502..1541,1550..1589,1591..1636,1682..1731,1766..1805,1876..1917,1923..1963
WD40	Q6ZMW3	reviewed	EML6 EML5L	Echinoderm microtubule-associated protein-like 6	1958	49..91,94..136,139..178,184..224,225..263,313..394,397..436,505..546,552..592,716..757,760..802,805..844,856..891,892..929,986..1026,1032..1068,1071..1111,1180..1221,1227..1267,1404..1447,1450..1492,1495..1534,1543..1582,1584..1629,1675..1758,1759..1798,1869..1910,1916..1958
WD40	Q13216	reviewed	ERCC8 CKN1 CSA	DNA excision repair protein ERCC-8	396	35..81,83..137,175..217,234..282,323..362
WD40	Q5XX13	reviewed	FBXW10	F-box/WD repeat-containing protein 10	1052	442..560,563..601,605..641
WD40	O95170	reviewed	FBXW10B C17orf1 C17orf1A CDRT1 HREP	F-box and WD repeat domain containing protein 10B	752	442..560,563..601,605..641
WD40	Q9UKB1	reviewed	FBXW11 BTRCP2 FBW1B FBXW1B KIAA0696	F-box/WD repeat-containing protein 11	542	229..471,481..518
WD40	Q9UKT8	reviewed	FBXW2 FBW2 FWD2	F-box/WD repeat-containing protein 2	454	137..212,215..305,311..351
WD40	P57775	reviewed	FBXW4 FBW4 SHFM3	F-box/WD repeat-containing protein 4	412	152..189,191..233,234..276,283..320,325..365
WD40	Q969U6	reviewed	FBXW5 FBW5 PP3971	F-box/WD repeat-containing protein 5	566	81..120,453..497,500..539
WD40	Q969H0	reviewed	FBXW7 FBW7 FBX30 SEL10	F-box/WD repeat-containing protein 7	707	369..701
WD40	Q8N3Y1	reviewed	FBXW8 FBW6 FBW8 FBX29 FBXO29 FBXW6	F-box/WD repeat-containing protein 8	598	198..236,239..285,289..326,425..461,464..510
WD40	Q5XUX1	reviewed	FBXW9 FBW9	F-box/WD repeat-containing protein 9	458	161..203,210..253,256..292,296..333,377..415,419..458
WD40	Q9UM11	reviewed	FZR1 CDH1 FYR FZR KIAA1242	Fizzy-related protein homolog	496	218..297,302..386,389..429,432..480
WD40	Q8TEQ6	reviewed	GEMIN5	Gem-associated protein 5	1508	53..138,140..180,184..264,316..365,368..408,415..455,460..511,529..564,567..613,628..668,671..711
WD40	P62873	reviewed	GNB1	Guanine nucleotide-binding protein G(I)/G(S)/G(T) subunit beta-1	340	44..125,132..298,301..340
WD40	Q9BYB4	reviewed	GNB1L GY2 KIAA1645 WDR14 FKSG1	Guanine nucleotide-binding protein subunit beta-like protein 1	327	9..53,56..96,155..194,197..236,242..281,284..327
WD40	P62879	reviewed	GNB2	Guanine nucleotide-binding protein G(I)/G(S)/G(T) subunit beta-2	340	44..125,132..340
WD40	P16520	reviewed	GNB3	Guanine nucleotide-binding protein G(I)/G(S)/G(T) subunit beta-3	340	44..125,132..298,301..340
WD40	Q9HAV0	reviewed	GNB4	Guanine nucleotide-binding protein subunit beta-4	340	44..125,132..340
WD40	O14775	reviewed	GNB5	Guanine nucleotide-binding protein subunit beta-5	395	94..133,136..175,184..395
WD40	Q9BQ67	reviewed	GRWD1 GRWD KIAA1942 WDR28	Glutamate-rich WD repeat-containing protein 1	446	203..243,249..292,297..338,342..383
WD40	Q8WUA4	reviewed	GTF3C2 KIAA0011	General transcription factor 3C polypeptide 2	911	456..512,534..584,602..644,825..865
WD40	Q15751	reviewed	HERC1	Probable E3 ubiquitin-protein ligase HERC1	4861	3417..3465,3572..3610,3615..3654,3659..3704,3736..3784
WD40	P54198	reviewed	HIRA DGCR1 HIR TUPLE1	Protein HIRA	1017	1..44,59..98,120..159,163..202,212..254,257..313,319..356
WD40	Q9HBG6	reviewed	IFT122 SPG WDR10 WDR140	Intraflagellar transport protein 122 homolog	1241	1..39,42..81,83..120,122..160,269..308,310..349,507..542
WD40	Q96RY7	reviewed	IFT140 KIAA0590 WDTC2	Intraflagellar transport protein 140 homolog	1462	55..89,91..140,314..352
WD40	Q9UG01	reviewed	IFT172 KIAA1179	Intraflagellar transport protein 172 homolog	1749	2..44,55..94,102..139,141..180,186..223,225..267,279..314
WD40	Q9P2H3	reviewed	IFT80 KIAA1374 WDR56	Intraflagellar transport protein 80 homolog	777	4..41,95..134,136..176,177..216,218..256,258..297,496..533
WD40	Q9BVA0	reviewed	KATNB1	Katanin p80 WD40 repeat-containing subunit B1	655	9..258
WD40	Q9Y597	reviewed	KCTD3	BTB/POZ domain-containing protein KCTD3	815	268..304,410..448,518..568
WD40	Q7Z4S6	reviewed	KIF21A KIAA1708 KIF2	Kinesin-like protein KIF21A	1674	1336..1414,1440..1478,1481..1523,1531..1615,1615..1655
WD40	O75037	reviewed	KIF21B KIAA0449	Kinesin-like protein KIF21B	1637	1297..1375,1402..1439,1442..1484,1492..1613
WD40	Q15334	reviewed	LLGL1 DLG4 HUGL HUGL1	Lethal(2) giant larvae protein homolog 1	1064	18..62,64..103,188..224,227..265,425..461
WD40	Q6P1M3	reviewed	LLGL2	LLGL scribble cell polarity complex component 2	1020	24..60,62..101,181..217,220..258,411..451
WD40	P50851	reviewed	LRBA BGL CDC4L LBA	Lipopolysaccharide-responsive and beige-like anchor protein	2863	2587..2624,2627..2670,2686..2725,2769..2807,2810..2849
WD40	Q9UFC0	reviewed	LRWD1 CENP-33 ORCA	Leucine-rich repeat and WD repeat-containing protein 1	647	272..325,381..422,540..581
WD40	Q99698	reviewed	LYST CHS CHS1	Lysosomal-trafficking regulator	3801	3553..3593,3605..3646,3647..3690,3738..3779
WD40	O60336	reviewed	MAPKBP1 JNKBP1 KIAA0596	Mitogen-activated protein kinase-binding protein 1	1514	79..120,123..164,167..204,268..306,337..372,379..427,468..507,510..552,556..597,604..644,647..689,692..740
WD40	Q9Y2X0	reviewed	MED16 DRIP92 THRAP5	Mediator of RNA polymerase II transcription subunit 16	877	69..110
WD40	Q9NXC5	reviewed	MIOS	GATOR2 complex protein MIOS	875	101..146,174..212,214..252,256..297
WD40	Q9BVC4	reviewed	MLST8 GBL LST8	Target of rapamycin complex subunit LST8	326	31..69,74..156,159..198,209..307
WD40	Q8NFP9	reviewed	NBEA BCL8B KIAA1544 LYST2	Neurobeachin	2946	2669..2706,2709..2752,2769..2808,2852..2890,2893..2932
WD40	Q6ZS30	reviewed	NBEAL1 ALS2CR16 ALS2CR17	Neurobeachin-like protein 1	2694	2430..2469,2481..2529,2610..2655
WD40	Q6ZNJ1	reviewed	NBEAL2 KIAA0540 UNQ253/PRO290	Neurobeachin-like protein 2	2754	2443..2488,2491..2531,2542..2590
WD40	Q8NHV4	reviewed	NEDD1	Protein NEDD1	660	21..63,67..147,149..191,194..235,238..276
WD40	Q9NVX2	reviewed	NLE1 HUSSY-07	Notchless protein homolog 1	485	103..273,276..357,361..485
WD40	Q9BSC4	reviewed	NOL10	Nucleolar protein 10	688	42..81,165..204,223..257,260..299,302..340
WD40	Q92636	reviewed	NSMAF FAN	Protein FAN	917	619..658,661..700,703..740,753..872,875..917
WD40	P35658	reviewed	NUP214 CAIN CAN KIAA0023	Nuclear pore complex protein Nup214	2090	138..178,182..220
WD40	Q8NFH4	reviewed	NUP37	Nucleoporin Nup37	326	62..108,113..194
WD40	Q8NFH3	reviewed	NUP43	Nucleoporin Nup43	380	64..101,124..157,160..199,206..299
WD40	Q149M9	reviewed	NWD1	NACHT domain- and WD repeat-containing protein 1	1564	857..985,988..1028,1036..1073,1118..1198,1245..1283,1286..1326,1377..1418,1421..1461
WD40	Q9ULI1	reviewed	NWD2 KIAA1239	NACHT and WD repeat domain-containing protein 2	1742	939..995,998..1037,1263..1302,1347..1385,1386..1425
WD40	Q9BRP4	reviewed	PAAF1 WDR71	Proteasomal ATPase-associated factor 1	392	77..204,270..307,311..348,350..388
WD40	P43034	reviewed	PAFAH1B1 LIS1 MDCR MDS PAFAHA	Platelet-activating factor acetylhydrolase IB subunit beta	410	97..410
WD40	Q9NWT1	reviewed	PAK1IP1 PIP1 WDR84	p21-activated protein kinase-interacting protein 1	392	29..70,71..160,194..231,234..284
WD40	O00628	reviewed	PEX7 PTS2R	Peroxisomal targeting signal 2 receptor	323	57..96,100..186,187..230,231..315
WD40	Q8WWQ0	reviewed	PHIP DCAF14 WDR11	PH-interacting protein	1821	172..299,310..349,354..395,408..452,455..542
WD40	Q99570	reviewed	PIK3R4 VPS15	Phosphoinositide 3-kinase regulatory subunit 4	1358	982..1030,1031..1070,1132..1169,1171..1214,1228..1269,1317..1358
WD40	Q9Y263	reviewed	PLAA PLAP	Phospholipase A-2-activating protein	795	7..47,54..98,101..139,140..179,180..218,220..259,260..298
WD40	O43660	reviewed	PLRG1	Pleiotropic regulator 1	514	193..399,402..449,452..490
WD40	Q8NBT0	reviewed	POC1A WDR51A	POC1 centriolar protein homolog A	407	8..89,92..299
WD40	Q8TC44	reviewed	POC1B WDR51B	POC1 centriolar protein homolog B	478	7..88,91..298
WD40	P63151	reviewed	PPP2R2A	Serine/threonine-protein phosphatase 2A 55 kDa regulatory subunit B alpha isoform	447	21..56,83..123,165..204,215..255,274..312,339..370,406..443
WD40	Q00005	reviewed	PPP2R2B	Serine/threonine-protein phosphatase 2A 55 kDa regulatory subunit B beta isoform	443	13..52,79..119,161..200,211..251,270..308,402..439
WD40	Q9Y2T4	reviewed	PPP2R2C	Serine/threonine-protein phosphatase 2A 55 kDa regulatory subunit B gamma isoform	447	13..52,79..119,161..200,211..251,270..308,402..439
WD40	Q66LE6	reviewed	PPP2R2D KIAA1541	Serine/threonine-protein phosphatase 2A 55 kDa regulatory subunit B delta isoform	453	20..62,89..129,171..210,221..261,280..318,345..376,412..449
WD40	Q96BP3	reviewed	PPWD1 KIAA0073	Peptidylprolyl isomerase domain and WD repeat-containing protein 1	646	80..117,122..170,211..251,269..308
WD40	Q9HCU5	reviewed	PREB SEC12	Prolactin regulatory element-binding protein	417	143..223,289..328,331..382
WD40	Q9UMS4	reviewed	PRPF19 NMP200 PRP19 SNEV	Pre-mRNA-processing factor 19	504	206..250,253..334,337..463,464..504
WD40	O43172	reviewed	PRPF4 PRP4	U4/U6 small nuclear ribonucleoprotein Prp4	522	220..259,262..478,481..522
WD40	Q13610	reviewed	PWP1	Periodic tryptophan protein 1 homolog	501	245..371,374..415
WD40	Q15269	reviewed	PWP2 PWP2H	Periodic tryptophan protein 2 homolog	919	43..83,86..123,133..172,177..216,277..316,319..359,362..401,404..487,490..530,533..571,594..633,692..729
WD40	P63244	reviewed	RACK1 GNB2L1 HLC7 PIG21	Small ribosomal subunit protein RACK1	317	4..53,52..133,135..260,271..317
WD40	P78406	reviewed	RAE1 MRNP41	mRNA export factor RAE1	368	28..70,76..166,250..310
WD40	Q09028	reviewed	RBBP4 RBAP48	Histone-binding protein RBBP4	425	112..153,166..208,216..265,262..305,306..355,363..404
WD40	Q15291	reviewed	RBBP5 RBQ3	Retinoblastoma-binding protein 5	538	14..52,55..103,182..226,241..280,283..322
WD40	Q16576	reviewed	RBBP7 RBAP46	Histone-binding protein RBBP7	425	113..152,165..214,215..264,261..304,305..354,362..403
WD40	Q6PCD5	reviewed	RFWD3 RNF201	E3 ubiquitin-protein ligase RFWD3	774	486..526,529..568,733..772
WD40	Q8N122	reviewed	RPTOR KIAA1303 RAPTOR	Regulatory-associated protein of mTOR	1335	1012..1050,1052..1097,1105..1151,1154..1194,1200..1240,1246..1281,1283..1329
WD40	O43818	reviewed	RRP9 RNU3IP2 U355K	U3 small nucleolar RNA-interacting protein 2	475	135..404
WD40	Q12770	reviewed	SCAP KIAA0199 PSEC0227	Sterol regulatory element-binding protein cleavage-activating protein	1279	765..802,955..993,1067..1105,1108..1186,1189..1226
WD40	P55735	reviewed	SEC13 D3S1231E SEC13A SEC13L1 SEC13R	Protein SEC13 homolog	322	1..133,139..195,201..244,254..290
WD40	O94979	reviewed	SEC31A KIAA0905 SEC31L1 HSPC275 HSPC334	Protein transport protein Sec31A	1220	56..102,111..160,158..197,200..245,249..289,292..332
WD40	Q9NQW1	reviewed	SEC31B SEC31L2	Protein transport protein Sec31B	1179	110..159,157..197,200..245,249..289,292..332
WD40	Q96EE3	reviewed	SEH1L SEC13L SEH1	Nucleoporin SEH1	360	1..40,46..87,102..143,152..201,267..306
WD40	Q8TBC3	reviewed	SHKBP1 SB1 PP203	SH3KBP1-binding protein 1	707	277..313,419..457,527..577
WD40	Q9GZS3	reviewed	SKIC8 WDR61	Superkiller complex protein 8	305	4..48,53..134,137..305
WD40	Q2TAY7	reviewed	SMU1	WD40 repeat-containing protein SMU1	513	202..251,253..426,428..470,473..513
WD40	Q96DI7	reviewed	SNRNP40 PRP8BP SFP38 WDR57	U5 small nuclear ribonucleoprotein 40 kDa protein	357	55..95,98..265,270..357
WD40	Q8N0X2	reviewed	SPAG16 PF20	Sperm-associated antigen 16 protein	631	341..380,383..550,551..590,592..631
WD40	Q9Y3F4	reviewed	STRAP MAWD UNRIP	Serine-threonine kinase receptor-associated protein	350	3..45,48..210,213..251,254..293
WD40	O43815	reviewed	STRN	Striatin	780	452..500,505..544,558..597,646..692,695..780
WD40	Q13033	reviewed	STRN3 GS2NA SG2NA	Striatin-3	797	469..517,522..562,575..614,618..660,671..709,712..797
WD40	Q9NRL3	reviewed	STRN4 ZIN	Striatin-4	753	427..475,480..520,533..572,577..619,622..665,668..753
WD40	Q5T5C0	reviewed	STXBP5 LLGL3	Syntaxin-binding protein 5	1151	45..85,87..126,131..170,184..224,227..268,385..464,489..529
WD40	Q9Y2K9	reviewed	STXBP5L KIAA1006 LLGL4	Syntaxin-binding protein 5-like	1186	59..98,100..148,198..237,241..287,398..477,502..542
WD40	Q15542	reviewed	TAF5 TAF2D	Transcription initiation factor TFIID subunit 5	800	459..507,532..574,574..613,616..698,700..739
WD40	O75529	reviewed	TAF5L PAF65B	TAF5-like RNA polymerase II p300/CBP-associated factor-associated factor 65 kDa subunit 5L	589	257..305,331..371,373..541
WD40	Q96DN5	reviewed	TBC1D31 WDR67	TBC1 domain family member 31	1066	39..70,72..112,115..153,156..196,209..242,245..292,295..334
WD40	O60907	reviewed	TBL1X TBL1	F-box-like/WD repeat-containing protein TBL1X	577	221..269,271..316,318..398,401..574
WD40	Q9BZK7	reviewed	TBL1XR1 IRA1 TBLR1	F-box-like/WD repeat-containing protein TBL1XR1	514	158..206,208..253,255..335,338..511
WD40	Q9BQ87	reviewed	TBL1Y TBL1	F-box-like/WD repeat-containing protein TBL1Y	522	168..216,218..263,265..345,348..521
WD40	Q9Y4P3	reviewed	TBL2 WBSCR13 UNQ563/PRO1125	Transducin beta-like protein 2	447	79..118,177..218,218..257,268..307,361..400
WD40	Q12788	reviewed	TBL3 SAZD	Transducin beta-like protein 3	808	54..94,97..138,140..232,237..275,278..320,323..363,365..413,410..450,468..507,510..633
WD40	O15040	reviewed	TECPR2 KIAA0297 KIAA0329	Tectonin beta-propeller repeat-containing protein 2	1411	21..61,65..105,113..155
WD40	Q99973	reviewed	TEP1 TLP1 TP1	Telomerase protein component 1	2627	1664..1704,1707..1745,1748..1787,1788..1828,1831..1870,1873..1912,1918..1955,1958..1996,2001..2038,2050..2174,2176..2224,2227..2267,2269..2308,2309..2346,2359..2398,2544..2581
WD40	Q96J01	reviewed	THOC3	THO complex subunit 3	351	44..169,213..254,255..294,297..346
WD40	Q86W42	reviewed	THOC6 WDR58 PSEC0006	THO complex subunit 6 homolog	341	65..101,157..205,248..284
WD40	Q04724	reviewed	TLE1	Transducin-like enhancer protein 1	770	474..511,517..558,563..685,687..726,727..767
WD40	Q04725	reviewed	TLE2	Transducin-like enhancer protein 2	743	447..484,490..531,536..658,660..699,700..740
WD40	Q04726	reviewed	TLE3 KIAA1547	Transducin-like enhancer protein 3	772	476..513,519..560,565..687,689..728,729..769
WD40	Q04727	reviewed	TLE4 GRG4 KIAA1261	Transducin-like enhancer protein 4	773	477..514,520..561,566..688,690..729,730..770
WD40	Q9H808	reviewed	TLE6	Transducin-like enhancer protein 6	572	276..313,326..363,368..407,410..447,490..529,532..569
WD40	A0A1W2PR48	reviewed	TLE7	Transducin-like enhancer protein 7	441	148..185,195..276,277..316,401..438
WD40	Q6Q0C0	reviewed	TRAF7 RFWD1 RNF119	E3 ubiquitin-protein ligase TRAF7	670	385..424,428..504,509..545,548..670
WD40	Q9NRJ4	reviewed	TULP4 KIAA1397 TUBL4 TUSP	Tubby-related protein 4	1543	71..110,159..195
WD40	Q8TED0	reviewed	UTP15	U3 small nucleolar RNA-associated protein 15 homolog	518	31..66,69..108,111..193,196..233,237..285
WD40	Q9Y5J1	reviewed	UTP18 WDR50 CDABP0061 CGI-48	U3 small nucleolar RNA-associated protein 18 homolog	556	239..279,284..324,329..369,372..453,462..503,511..549
WD40	Q969X6	reviewed	UTP4 CIRH1A cPERP-E KIAA1988	U3 small nucleolar RNA-associated protein 4 homolog	686	5..44,48..87,90..129,134..172,181..222,225..264,276..313,426..465,470..512,515..554
WD40	Q8N3P4	reviewed	VPS8 KIAA0804	Vacuolar protein sorting-associated protein 8 homolog	1428	195..236
WD40	Q8IWB7	reviewed	WDFY1 FENS1 KIAA1435 WDF1 ZFYVE17	WD repeat and FYVE domain-containing protein 1	410	13..52,56..96,103..142,145..183,188..228,231..279,355..394
WD40	Q96P53	reviewed	WDFY2 WDF2 ZFYVE22	WD repeat and FYVE domain-containing protein 2	400	13..52,103..142,188..228,231..279,355..395
WD40	Q8IZQ1	reviewed	WDFY3 KIAA0993	WD repeat and FYVE domain-containing protein 3	3526	3072..3106,3116..3196,3201..3245,3399..3438
WD40	Q6ZS81	reviewed	WDFY4 C10orf64 KIAA1607	WD repeat- and FYVE domain-containing protein 4	3184	2921..2961,2971..3051,3053..3109,3146..3181
WD40	O75717	reviewed	WDHD1 AND1	WD repeat and HMG-box DNA-binding protein 1	1129	4..41,83..122,125..173,221..301
WD40	O75083	reviewed	WDR1	WD repeat-containing protein 1	606	47..134,135..175,178..271,309..392,434..473,478..517,521..603
WD40	Q9BZH6	reviewed	WDR11 BRWD2 KIAA1351 WDR15	WD repeat-containing protein 11	1224	50..99,102..145,553..596,697..736,738..778,781..822
WD40	Q9GZL7	reviewed	WDR12	Ribosome biogenesis protein WDR12	423	91..127,129..171,178..217,246..325,331..374,375..413
WD40	Q9H1Z4	reviewed	WDR13	WD repeat-containing protein 13	485	160..201,206..289,392..437,442..485
WD40	Q8IZU2	reviewed	WDR17	WD repeat-containing protein 17	1322	72..121,159..202,205..252,255..298,383..465,468..509,511..550,555..682
WD40	Q9BV38	reviewed	WDR18	WD repeat-containing protein 18	432	70..107,110..150,161..211,258..306
WD40	Q8NEZ3	reviewed	WDR19 IFT144 KIAA1638	WD repeat-containing protein 19	1342	6..42,44..83,85..125,128..166,264..302
WD40	Q8TBZ3	reviewed	WDR20	WD repeat-containing protein 20	569	140..178,209..248,251..290,293..382
WD40	Q96S15	reviewed	WDR24 C16orf21 JFP7	GATOR2 complex protein WDR24	790	68..103,109..192,196..245,244..282,286..327
WD40	Q64LD2	reviewed	WDR25 C14orf67	WD repeat-containing protein 25	544	235..277,281..362,365..411,460..501,504..544
WD40	Q9H7D7	reviewed	WDR26 CDW2 MIP2 PRO0852	WD repeat-containing protein 26	661	344..392,390..431,434..474,557..599,602..642
WD40	A2RRH5	reviewed	WDR27	WD repeat-containing protein 27	827	60..100,115..150,153..236,503..541,544..592,644..686,689..739,742..783,786..827
WD40	Q9UNX4	reviewed	WDR3	WD repeat-containing protein 3	943	54..228,400..482,485..526,539..577,580..703
WD40	Q8NA23	reviewed	WDR31	WD repeat-containing protein 31	367	50..89,92..216,267..352
WD40	Q9C0J8	reviewed	WDR33 WDC146	pre-mRNA 3' end processing protein WDR33	1336	107..147,150..189,191..230,233..274,277..361,364..403
WD40	Q9P2L0	reviewed	WDR35 IFT121 KIAA1336	WD repeat-containing protein 35	1181	4..42,60..99,104..143,147..184,493..530
WD40	Q8NI36	reviewed	WDR36	WD repeat-containing protein 36	951	151..188,236..275,282..318,321..361,368..408,525..576,611..654,653..692
WD40	Q9Y2I8	reviewed	WDR37 KIAA0982	WD repeat-containing protein 37	494	145..227,270..403,443..484
WD40	Q5JTN6	reviewed	WDR38	WD repeat-containing protein 38	314	10..177,181..303
WD40	P57081	reviewed	WDR4	tRNA (guanine-N(7)-)-methyltransferase non-catalytic subunit WDR4	412	50..89,92..130,133..173,177..226
WD40	Q9HAD4	reviewed	WDR41 MSTP048	WD repeat-containing protein 41	459	32..159,211..249,311..359,394..432
WD40	Q15061	reviewed	WDR43 KIAA0007 UTP5	WD repeat-containing protein 43	677	6..42,45..110,113..157,157..194,197..250
WD40	Q5JSH3	reviewed	WDR44 RPH11	WD repeat-containing protein 44	913	499..542,596..636,637..677,678..720,728..770,773..814
WD40	Q9Y484	reviewed	WDR45 WDRX1 WDRXI4 WIPI4 JM5	WD repeat domain phosphoinositide-interacting protein 4	360	1..33,92..127,181..221,224..265
WD40	Q5MNZ6	reviewed	WDR45B WDR45L WIPI3	WD repeat domain phosphoinositide-interacting protein 3	344	174..214,217..258
WD40	O15213	reviewed	WDR46 BING4 C6orf11 FP221	WD repeat-containing protein 46	610	226..263,268..303,348..389,393..427
WD40	O94967	reviewed	WDR47 KIAA0893	WD repeat-containing protein 47	919	596..634,647..689,697..741,744..791,789..872,877..919
WD40	Q8TAF3	reviewed	WDR48 KIAA1449 UAF1	WD repeat-containing protein 48	677	14..60,64..154,157..280,350..388
WD40	P61964	reviewed	WDR5 BIG3	WD repeat-containing protein 5	334	34..331
WD40	Q7Z5U6	reviewed	WDR53	WD repeat-containing protein 53	358	1..37,41..79,83..122,125..174,178..225,228..278
WD40	Q9H977	reviewed	WDR54	WD repeat-containing protein 54	334	153..197,201..238,241..282
WD40	Q9H6Y2	reviewed	WDR55	WD repeat-containing protein 55	383	30..66,73..154,157..196,201..238,283..332
WD40	Q6PJI9	reviewed	WDR59 KIAA1923 FP977	GATOR2 complex protein WDR59	974	41..91,94..176,180..229,271..315
WD40	Q86VZ2	reviewed	WDR5B	WD repeat-containing protein 5B	330	30..327
WD40	Q9NNW5	reviewed	WDR6	tRNA (34-2'-O)-methyltransferase regulator WDR6	1121	198..238,247..284,286..326,479..519,900..945,969..1011,1031..1072
WD40	O43379	reviewed	WDR62 C19orf14	WD repeat-containing protein 62	1518	100..141,144..185,188..225,284..321,352..387,394..441,481..520,523..565,569..609,614..656,659..701,704..744
WD40	B1ANS9	reviewed	WDR64	WD repeat-containing protein 64	1081	151..190,313..351,355..403,447..483,487..537,638..675,762..798,856..895
WD40	Q9Y4E6	reviewed	WDR7 KIAA0541 TRAG	WD repeat-containing protein 7	1490	5..49,53..95,208..242,453..546,549..597,1383..1426
WD40	Q9NW82	reviewed	WDR70	WD repeat-containing protein 70	654	171..210,217..257,269..321,321..360,364..408,460..499
WD40	Q3MJ13	reviewed	WDR72	WD repeat-containing protein 72	1102	4..45,51..102,143..188,388..432,450..495,498..543,547..594
WD40	Q6P4I2	reviewed	WDR73 HSPC264	WD repeat-containing protein 73	378	264..304,320..370
WD40	Q6RFH5	reviewed	WDR74 NSA1	WD repeat-containing protein 74	385	26..71,120..159,258..297
WD40	Q8IWA0	reviewed	WDR75 UTP17	WD repeat-containing protein 75	830	3..43,46..95,192..231,240..276,279..318,432..474,487..525,528..569
WD40	Q9H967	reviewed	WDR76	WD repeat-containing protein 76	626	302..343,349..389,392..432,484..524,580..621
WD40	Q9BQA1	reviewed	WDR77 MEP50 WD45 HKMT1069 Nbla10071	Methylosome protein WDR77	342	70..107,115..198,202..241,244..284,286..326
WD40	Q562E7	reviewed	WDR81	WD repeat-containing protein 81	1941	1637..1676,1686..1723,1726..1768,1771..1814,1817..1855,1900..1941
WD40	Q6UXN9	reviewed	WDR82 SWD2 TMEM113 WDR82A UNQ9342/PRO34047	WD repeat-containing protein 82	313	10..58,96..138,138..175,180..222,225..308
WD40	Q9BRX9	reviewed	WDR83 MORG1	WD repeat domain-containing protein 83	315	14..179,182..219,222..263,266..304
WD40	Q86TI4	reviewed	WDR86	WD repeat-containing protein 86	376	4..301,304..343
WD40	Q6ZQQ6	reviewed	WDR87	WD repeat-containing protein 87	2873	189..230,233..281,406..451,556..595
WD40	Q6ZMY6	reviewed	WDR88 PQWD	WD repeat-containing protein 88	472	91..215,218..310,310..400
WD40	Q96FK6	reviewed	WDR89 C14orf150 MSTP050	WD repeat-containing protein 89	387	20..56,59..107,158..208,206..245,309..349
WD40	Q96KV7	reviewed	WDR90 C16orf15 C16orf16 C16orf17 C16orf18 C16orf19 KIAA1924	WD repeat-containing protein 90	1748	398..439,442..485,492..532,607..645,648..686,688..770,773..812,916..955,960..997,1147..1192,1195..1236,1290..1327,1330..1367,1424..1511,1515..1553,1556..1605,1666..1704,1706..1744
WD40	A4D1P6	reviewed	WDR91 HSPC049	WD repeat-containing protein 91	747	392..436,441..479,551..641,700..741
WD40	A6NE52	reviewed	WDR97 KIAA1875	WD repeat-containing protein 97	1622	97..135,280..320,322..370,414..459,586..624,677..717
WD40	Q8N9V3	reviewed	WDSUB1 WDSAM1	WD repeat, SAM and U-box domain-containing protein 1	476	1..38,43..167,169..218,228..311
WD40	Q8N5D0	reviewed	WDTC1 KIAA1037	WD and tetratricopeptide repeats protein 1	677	36..75,79..163,177..213,523..608
WD40	Q5MNZ9	reviewed	WIPI1 WIPI49	WD repeat domain phosphoinositide-interacting protein 1	446	175..215,218..260
WD40	Q9Y4P8	reviewed	WIPI2 CGI-50	WD repeat domain phosphoinositide-interacting protein 2	454	191..231,234..276,316..358
WD40	Q9BUR4	reviewed	WRAP53 TCAB1 WDR79	Telomerase Cajal body protein 1	548	160..197,261..304,311..355,356..398,400..441
WD40	Q9P2S5	reviewed	WRAP73 WDR8	WD repeat-containing protein WRAP73	460	167..208,210..251,319..360,363..401
WD40	Q9Y6I7	reviewed	WSB1 SWIP1	WD repeat and SOCS box-containing protein 1	421	117..293,300..379
WD40	Q9NYS7	reviewed	WSB2	WD repeat and SOCS box-containing protein 2	404	81..184,186..323,324..361
WD40	Q9H2Y7	reviewed	ZNF106 SH3BP3 ZFP106 ZNF474	Zinc finger protein 106	1883	1520..1611,1644..1686,1689..1726,1729..1766,1769..1806
