# Supplementary material for: Development of Dimethylsulfonium Probes for Broad Profiling of Methyllysine Reader Proteins
Source: Adv Sci (Weinh). 2025 Nov 29;13(9):e17751. doi: 10.1002/advs.202517751 (PMC12904088; doi:10.1002/advs.202517751)
Supplement: Supplementary file 3 — Supporting Information [file ADVS-13-e17751-s002.xlsx]

## Sheet: Summary table_Figure 4B
Checked	Protein FDR Confidence: Combined	Master	Accession	Description	Exp. q-value: Combined	Sum PEP Score	Coverage [%]	# Peptides	# PSMs	# Unique Peptides	# AAs	MW [kDa]	calc. pI	Score Sequest HT: Sequest HT	# Peptides (by Search Engine): Sequest HT	Biological Process	Cellular Component	Molecular Function	Pfam IDs	Entrez Gene ID	Ensembl Gene ID	Gene Symbol	Gene ID	WikiPathways	Reactome Pathways	# Protein Pathway Groups	# Razor Peptides	Abundance Ratio: (A) / (B)	log2(A/B)	Abundances (Normalized): F95: n/a, Sample, n/a, 1, n/a, A	Abundances (Normalized): F96: n/a, Sample, n/a, 2, n/a, A	Abundances (Normalized): F97: n/a, Sample, n/a, 3, n/a, A	Abundances (Normalized): F98: n/a, Sample, n/a, 1, n/a, B	Abundances (Normalized): F99: n/a, Sample, n/a, 2, n/a, B	Abundances (Normalized): F100: n/a, Sample, n/a, 3, n/a, B	P value	-log10(P value)	Found in Sample: [S96] F95: n/a, Sample, n/a, 1, n/a, A	Found in Sample: [S97] F96: n/a, Sample, n/a, 2, n/a, A	Found in Sample: [S98] F97: n/a, Sample, n/a, 3, n/a, A	Found in Sample: [S99] F98: n/a, Sample, n/a, 1, n/a, B	Found in Sample: [S100] F99: n/a, Sample, n/a, 2, n/a, B	Found in Sample: [S101] F100: n/a, Sample, n/a, 3, n/a, B	# Protein Groups	Modifications
FALSE	High	Master Protein	Q15149	Plectin OS=Homo sapiens OX=9606 GN=PLEC PE=1 SV=3	0	1840.39	56	261	3995	252	4684	531.5	5.96	7536.99	261	cell cycle OR cell proliferation;cell organization and biogenesis;other metabolic processes;stress response;developmental processes;other biological processes	plasma membrane;other membranes;cytosol;cytoskeleton;mitochondrion;other cell component	cytoskeletal activity;other molecular function	Pf00307, Pf00681, Pf03501, Pf17902, Pf18373, Pf21019, Pf21020, Pf21097	5339	ENSG00000178209	PLEC	hsa:5339; Q15148; Q15149; Q16640; Q6S376; Q6S377; Q6S378; Q6S379; Q6S380; Q6S381; Q6S382; Q6S383	Envelope proteins and their potential roles in EDMD physiopathology	Assembly of collagen fibrils and other multimeric structures; Caspase-mediated cleavage of cytoskeletal proteins; Type I hemidesmosome assembly	4	10	1.067	0.0935602	6.12059e+09	5.76824e+09	5.87546e+09	5.8214e+09	5.43048e+09	5.448e+09	0.0975188	1.01091	High	High	High	High	High	High	1	Met-loss [N-Term]
FALSE	High	Master Protein	Q09666	Neuroblast differentiation-associated protein AHNAK OS=Homo sapiens OX=9606 GN=AHNAK PE=1 SV=2	0	1761.16	72	267	2840	267	5890	628.7	6.15	4379.34	267	other biological processes	non-structural extracellular;plasma membrane;other membranes;cytosol;cytoskeleton;nucleus;other cell component	other molecular function		79026	ENSG00000124942	AHNAK	A1A586; hsa:79026; Q09666			0	0	1.111	0.151859	2.22016e+09	2.26848e+09	2.49601e+09	2.15621e+09	2.06888e+09	1.94425e+09	0.060725	1.21663	High	High	High	High	High	High	1
FALSE	High	Master Protein	P21333	Filamin-A OS=Homo sapiens OX=9606 GN=FLNA PE=1 SV=4	0	904.335	57	111	1189	3	2647	280.6	6.06	2314.42	111	cell cycle OR cell proliferation;cell organization and biogenesis;protein metabolism;RNA metabolism OR transcription;other metabolic processes;stress response;transport;developmental processes;signal transduction;other biological processes	non-structural extracellular;plasma membrane;other membranes;cytosol;cytoskeleton;ER/Golgi;nucleus;other cell component	signal transduction activity or receptor binding;cytoskeletal activity;other molecular function	Pf00307, Pf00630	2316	ENSG00000196924	FLNA	E9KL45; hsa:2316; P21333; Q5HY53; Q5HY55; Q8NF52	Androgen receptor signaling pathway; Prolactin signaling pathway; Focal adhesion; Hypothesized pathways in pathogenesis of cardiovascular disease; MAPK signaling pathway; IL-4 signaling pathway; Ebola virus infection in host; Joubert syndrome; NPHP1 deletion syndrome	OAS antiviral response; Platelet degranulation ; RHO GTPases activate PAKs; GP1b-IX-V activation signalling; Cell-extracellular matrix interactions	14	110	1.004	0.00575927	1.3433e+09	1.3661e+09	1.31833e+09	1.44418e+09	1.31135e+09	1.21689e+09	0.797892	0.0980558	High	High	High	High	High	Not Found	1
FALSE	High	Master Protein	Q60FE5	Filamin A OS=Homo sapiens OX=9606 GN=FLNA PE=1 SV=1	0	892.673	57	110	1184	2	2620	278.1	6.06	2292.19	110	cell organization and biogenesis	plasma membrane;other membranes;cytosol;cytoskeleton	cytoskeletal activity	Pf00307, Pf00630	2316	ENSG00000196924	FLNA	E9PHF0; hsa:2316; Q60FE5	Androgen receptor signaling pathway; Prolactin signaling pathway; Focal adhesion; Hypothesized pathways in pathogenesis of cardiovascular disease; MAPK signaling pathway; IL-4 signaling pathway; Ebola virus infection in host; Joubert syndrome; NPHP1 deletion syndrome		9	0	1.055	0.077243	4111910	3.76861e+06	3.79516e+06	5.02229e+06	3.33683e+06	3.68346e+06	0.827419	0.0822743	High	High	High	High	High	High	1	Met-loss [N-Term]
FALSE	High	Master Protein	P58107	Epiplakin OS=Homo sapiens OX=9606 GN=EPPK1 PE=1 SV=3	0	884.747	60	117	1523	2	5088	555.3	5.62	3352.14	117	cell organization and biogenesis;stress response;other biological processes	plasma membrane;other membranes;cytoskeleton;nucleus;other cell component	other molecular function	Pf00681	83481	ENSG00000261150	EPPK1	A0A087X1U6; hsa:83481; P58107; Q76E58; Q9NSU9			0	105	1.084	0.116365	1.26834e+09	1.19248e+09	1.25779e+09	1.21655e+09	1.10734e+09	1.08053e+09	0.0940176	1.02679	High	High	High	High	High	High	1	Met-loss+Acetyl [N-Term]
FALSE	High	Master Protein	A0A075B730	Epiplakin 1 OS=Homo sapiens OX=9606 GN=EPPK1 PE=1 SV=2	0	878.84	60	116	1506	1	5063	552.8	5.6	3325.56	116	cell organization and biogenesis	cytoskeleton		Pf00681		ENSG00000261150	EPPK1	A0A075B730			0	0	1.218	0.284514		902498	1.11706e+06	881265	782529	771590	0.119866	0.921302	Not Found	Peak Found	Peak Found	High	High	High	1	Met-loss+Acetyl [N-Term]
FALSE	High	Master Protein	Q9NZM1	Myoferlin OS=Homo sapiens OX=9606 GN=MYOF PE=1 SV=1	0	850.847	60	113	1663	48	2061	234.6	6.18	3086.86	113	cell organization and biogenesis;stress response;other biological processes	plasma membrane;other membranes;cytoskeleton;ER/Golgi;nucleus;other cell component	other molecular function	Pf00168, Pf08150, Pf08151, Pf08165, Pf16165	26509	ENSG00000138119	MYOF	B3KQN5; hsa:26509; Q5VWW2; Q5VWW3; Q5VWW4; Q5VWW5; Q7Z642; Q8IWH0; Q9HBU3; Q9NZM0; Q9NZM1; Q9ULL3; Q9Y4U4	Aryl hydrocarbon receptor pathway; Nuclear receptors meta-pathway; Hepatitis C and hepatocellular carcinoma		3	70	1.076	0.105678	1.79234e+09	1.79133e+09	1.84298e+09	1.64857e+09	1.72752e+09	1.60394e+09	0.0203589	1.69124	High	High	High	High	High	High	1
FALSE	High	Master Protein	Q13813	Spectrin alpha chain, non-erythrocytic 1 OS=Homo sapiens OX=9606 GN=SPTAN1 PE=1 SV=3	0	806.324	57	114	1086	1	2472	284.4	5.35	2165.36	114	cell organization and biogenesis	non-structural extracellular;plasma membrane;other membranes;cytosol;cytoskeleton;other cell component	cytoskeletal activity;other molecular function	Pf00018, Pf00435, Pf08726, Pf13499	6709	ENSG00000197694	SPTAN1	hsa:6709; Q13186; Q13813; Q15324; Q16606; Q59EF1; Q5VXV5; Q5VXV6; Q7Z6M5; Q9P0V0	Fas ligand pathway and stress induction of heat shock proteins	Sensory processing of sound by inner hair cells of the cochlea; Sensory processing of sound by outer hair cells of the cochlea; COPI-mediated anterograde transport; RHOV GTPase cycle; Neutrophil degranulation; RHOU GTPase cycle; Nephrin family interactions; RAF/MAP kinase cascade; NCAM signaling for neurite out-growth; Interaction between L1 and Ankyrins; Caspase-mediated cleavage of cytoskeletal…	12	0	1.054	0.0758749	9953803	1.04212e+07	1.0726e+07	9.88589e+06	1.1092e+07	7.36165e+06	0.45796	0.339172	Peak Found	Peak Found	High	High	High	High	1
FALSE	High	Master Protein	A0A0D9SGF6	Spectrin alpha, non-erythrocytic 1 OS=Homo sapiens OX=9606 GN=SPTAN1 PE=1 SV=1	0	800.776	56	114	1085	1	2498	287.4	5.36	2157.88	114	cell organization and biogenesis	cytoskeleton;other cell component	cytoskeletal activity;other molecular function	Pf00018, Pf00435, Pf08726, Pf13499		ENSG00000197694	SPTAN1	A0A0D9SGF6			0	111	1.097	0.133564	4.60658e+08	4.71881e+08	4.89e+08	4.36871e+08	4.37465e+08	3.97424e+08	0.0329059	1.48273	High	Peak Found	High	Peak Found	High	Peak Found	1
FALSE	High	Master Protein	P78527	DNA-dependent protein kinase catalytic subunit OS=Homo sapiens OX=9606 GN=PRKDC PE=1 SV=3	0	791.239	40	146	1221	146	4128	468.8	7.12	1920.42	146	cell cycle OR cell proliferation;cell organization and biogenesis;protein metabolism;DNA metabolism;RNA metabolism OR transcription;other metabolic processes;stress response;developmental processes;signal transduction;other biological processes	cytosol;nucleus;other cell component	nucleic acid binding activity;kinase activity;other molecular function	Pf00454, Pf02259, Pf02260, Pf08163, Pf19704, Pf20502	5591	ENSG00000253729	PRKDC	hsa:5591; P78527; P78528; Q13327; Q13337; Q14175; Q59H99; Q7Z611; Q96SE6; Q9UME3	miRNA regulation of DNA damage response; Cell cycle; Retinoblastoma gene in cancer; Fas ligand pathway and stress induction of heat shock proteins; Pathways affected in adenoid cystic carcinoma; Non-homologous end joining; Osteoblast differentiation and related diseases; DNA repair pathways, full network; DNA damage response	E3 ubiquitin ligases ubiquitinate target proteins; Cytosolic sensors of pathogen-associated DNA ; Nonhomologous End-Joining (NHEJ); IRF3-mediated induction of type I IFN	13	0	0.997	-0.00433459	4.65995e+08	4.64464e+08	4.29552e+08	4.67075e+08	4.57817e+08	4.28485e+08	0.900699	0.0454203	High	High	High	High	High	High	1
FALSE	High	Master Protein	Q01082	Spectrin beta chain, non-erythrocytic 1 OS=Homo sapiens OX=9606 GN=SPTBN1 PE=1 SV=2	0	774.371	54	103	944	97	2364	274.4	5.57	1901.96	103	cell cycle OR cell proliferation;cell organization and biogenesis;transport;developmental processes;other biological processes	plasma membrane;other membranes;cytosol;cytoskeleton;nucleus;other cell component	cytoskeletal activity;other molecular function	Pf00169, Pf00307, Pf00435	6711	ENSG00000115306	SPTBN1	B2RP63; hsa:6711; O60837; Q01082; Q16057; Q53R99; Q59ER3; Q8IX99	TGF-beta signaling pathway; Sudden infant death syndrome (SIDS) susceptibility pathways	Sensory processing of sound by inner hair cells of the cochlea; Sensory processing of sound by outer hair cells of the cochlea; COPI-mediated anterograde transport; RHOV GTPase cycle; RHOU GTPase cycle; Nephrin family interactions; RAF/MAP kinase cascade; NCAM signaling for neurite out-growth; Interaction between L1 and Ankyrins; Signaling by FLT3 fusion proteins	12	6	1.115	0.157044	4.95075e+08	4.89958e+08	5.30509e+08	4.59261e+08	4.64094e+08	3.94422e+08	0.0631502	1.19962	High	High	High	High	High	High	1
FALSE	High	Master Protein	A0A3B3ITU8	Inositol 1,4,5-trisphosphate receptor OS=Homo sapiens OX=9606 GN=ITPR1 PE=1 SV=1	0	680.458	44	96	1076	1	2744	312.1	6.15	1842.29	96	transport;signal transduction	other membranes;ER/Golgi	transporter activity;other molecular function	Pf00520, Pf01365, Pf02815, Pf08454, Pf08709		ENSG00000150995	ITPR1	A0A3B3ITU8	Alzheimer's disease and miRNA effects; Cell-type dependent selectivity of CCK2R signaling; Fragile X syndrome; MFAP5 effect on permeability and motility of endothelial cells via cytoskeleton rearrangement; Vitamin D-sensitive calcium signaling in depression; PKC-gamma calcium signaling pathway in ataxia; Type I collagen synthesis in the context of osteogenesis imperfecta; GPR143 in melanocytes an…		12	99	1.108	0.147958	6.04324e+08	5.87393e+08	6.22631e+08	5.18572e+08	5.51914e+08	5.76351e+08	0.0464107	1.33338	Not Found	Not Found	High	Peak Found	Peak Found	Peak Found	1
FALSE	High	Master Protein	A0A3F2YNW8	Inositol 1,4,5-trisphosphate receptor OS=Homo sapiens OX=9606 GN=ITPR1 PE=1 SV=1	0	679.236	44	96	1076	1	2750	312.8	6.04	1842.29	96	transport;signal transduction	other membranes;ER/Golgi	transporter activity;other molecular function	Pf00520, Pf01365, Pf02815, Pf08454, Pf08709		ENSG00000150995	ITPR1	A0A3F2YNW8	Alzheimer's disease and miRNA effects; Cell-type dependent selectivity of CCK2R signaling; Fragile X syndrome; MFAP5 effect on permeability and motility of endothelial cells via cytoskeleton rearrangement; Vitamin D-sensitive calcium signaling in depression; PKC-gamma calcium signaling pathway in ataxia; Type I collagen synthesis in the context of osteogenesis imperfecta; GPR143 in melanocytes an…		12	0		#VALUE!							#DIV/0!	#DIV/0!	Not Found	Not Found	High	Not Found	Not Found	Not Found	1
FALSE	High	Master Protein	O75643	U5 small nuclear ribonucleoprotein 200 kDa helicase OS=Homo sapiens OX=9606 GN=SNRNP200 PE=1 SV=2	0	670.217	51	90	1036	90	2136	244.4	6.06	2121.12	90	cell organization and biogenesis;RNA metabolism OR transcription;other metabolic processes	nucleus	other molecular function	Pf00270, Pf00271, Pf02889, Pf18149, Pf21188	23020	ENSG00000144028	SNRNP200	hsa:23020; O75643; O94884; Q6NZY0; Q6PX59; Q8NBE6; Q96IF2; Q9H7S0	2q11.2 copy number variation syndrome	mRNA Splicing - Major Pathway; mRNA Splicing - Minor Pathway	3	0	1.07	0.0976108	9.22388e+08	9.42152e+08	1.00104e+09	8.87342e+08	8.98693e+08	8.85574e+08	0.054284	1.26533	High	High	High	High	High	High	1
FALSE	High	Master Protein	Q6P2Q9	Pre-mRNA-processing-splicing factor 8 OS=Homo sapiens OX=9606 GN=PRPF8 PE=1 SV=2	0	654.024	45	93	1363	92	2335	273.4	8.84	2250.4	93	cell organization and biogenesis;RNA metabolism OR transcription;other metabolic processes;other biological processes	nucleus	nucleic acid binding activity;other molecular function	Pf01398, Pf08082, Pf08083, Pf08084, Pf10596, Pf10597, Pf10598, Pf12134	10594	ENSG00000174231; ENSG00000274442	PRPF8	hsa:10594; O14547; O75965; Q6P2Q9	mRNA processing	mRNA Splicing - Major Pathway; mRNA Splicing - Minor Pathway	3	1	1.046	0.0648829	1.00194e+09	9.89067e+08	1.04496e+09	9.87454e+08	9.40272e+08	1.02929e+09	0.440565	0.35599	High	High	High	High	High	High	1	Met-loss+Acetyl [N-Term]
FALSE	High	Master Protein	P49792	E3 SUMO-protein ligase RanBP2 OS=Homo sapiens OX=9606 GN=RANBP2 PE=1 SV=2	0	635.531	42	97	722	64	3224	358	6.2	1181.3	97	protein metabolism;other metabolic processes;transport;other biological processes	other membranes;cytosol;nucleus;other cell component	nucleic acid binding activity;other molecular function	Pf00160, Pf00638, Pf00641, Pf12185	5903	ENSG00000153201	RANBP2	hsa:5903; P49792; Q13074; Q15280; Q53TE2; Q59FH7		RHO GTPases Activate Formins; HCMV Late Events; Separation of Sister Chromatids; Resolution of Sister Chromatid Cohesion; HCMV Early Events; EML4 and NUDC in mitotic spindle formation; ISG15 antiviral mechanism; Transport of the SLBP independent Mature mRNA; Transport of the SLBP Dependant Mature mRNA; Transport of Mature mRNA Derived from an Intronless Transcript; Transport of Mature mRNA derive…	35	32	1.015	0.0214797	3.28414e+08	3.39356e+08	3.50081e+08	3.36189e+08	3.44617e+08	3.24947e+08	0.6585	0.181444	High	High	High	High	High	High	1
FALSE	High	Master Protein	Q14573	Inositol 1,4,5-trisphosphate receptor type 3 OS=Homo sapiens OX=9606 GN=ITPR3 PE=1 SV=2	0	606.082	45	92	837	83	2671	303.9	6.48	1403.14	92	transport;signal transduction;other biological processes	plasma membrane;other membranes;cytosol;ER/Golgi;nucleus;other cell component	transporter activity;other molecular function	Pf00520, Pf01365, Pf02815, Pf08454, Pf08709	3710	ENSG00000096433	ITPR3	hsa:3710; Q14573; Q14649; Q5TAQ2	Alzheimer's disease and miRNA effects; Myometrial relaxation and contraction pathways; MFAP5-mediated ovarian cancer cell motility and invasiveness; GPR40 pathway; Vitamin D-sensitive calcium signaling in depression; Airway smooth muscle cell contraction; Pleural mesothelioma; Alzheimer's disease; GDNF signaling; Calcium regulation in cardiac cells	Effects of PIP2 hydrolysis; Role of phospholipids in phagocytosis; FCERI mediated Ca+2 mobilization; FCGR3A-mediated IL10 synthesis; Antigen activates B Cell Receptor (BCR) leading to generation of second messengers; Sensory perception of sweet, bitter, and umami (glutamate) taste; Ion homeostasis; Glucagon-like Peptide-1 (GLP1) regulates insulin secretion; Ca2+ pathway; VEGFR2 mediated cell prol…	25	3	1.087	0.120352	4.01931e+08	4.02196e+08	4.4273e+08	3.63734e+08	3.84168e+08	3.91386e+08	0.0869406	1.06078	High	High	High	High	High	High	1
FALSE	High	Master Protein	P11717	Cation-independent mannose-6-phosphate receptor OS=Homo sapiens OX=9606 GN=IGF2R PE=1 SV=3	0	601.124	42	69	826	69	2491	274.2	5.94	1776.24	69	transport;developmental processes;signal transduction;other biological processes	plasma membrane;other membranes;ER/Golgi;nucleus;other cytoplasmic organelle;other cell component	kinase activity;other molecular function	Pf00040, Pf00878	3482	ENSG00000197081	IGF2R	hsa:3482; P11717; Q7Z7G9; Q96PT5	TROP2 regulatory signaling	Neutrophil degranulation; Golgi Associated Vesicle Biogenesis; Cargo recognition for clathrin-mediated endocytosis; Retrograde transport at the Trans-Golgi-Network	6	0	1.081	0.112367	6.17877e+08	6.29837e+08	5.84422e+08	5.41888e+08	5.67736e+08	5.60437e+08	0.0258334	1.58782	High	High	High	High	High	High	1
FALSE	High	Master Protein	A0A8I5KWT8	Myosin heavy chain 9 OS=Homo sapiens OX=9606 GN=MYH9 PE=1 SV=1	0	600.967	47	91	836	78	1981	229	5.64	1531.97	91		plasma membrane;other membranes;cytosol;cytoskeleton;nucleus	cytoskeletal activity;other molecular function	Pf00063, Pf01576, Pf02736		ENSG00000100345	MYH9	A0A8I5KWT8	Primary focal segmental glomerulosclerosis (FSGS); HDAC6 interactions in the central nervous system		2	13	1.019	0.0271541	4.23614e+08	4.52182e+08	4.54626e+08	4.51999e+08	4.54215e+08	4.08304e+08	0.782533	0.106497	High	High	High	High	High	High	1
FALSE	High	Master Protein	O75369	Filamin-B OS=Homo sapiens OX=9606 GN=FLNB PE=1 SV=2	0	594.023	48	89	808	4	2602	278	5.73	1418.36	89	cell organization and biogenesis;stress response;signal transduction;other biological processes	plasma membrane;other membranes;cytosol;cytoskeleton;other cell component	cytoskeletal activity;other molecular function	Pf00307, Pf00630	2317	ENSG00000136068	FLNB	B2ZZ83; B2ZZ84; B2ZZ85; C9JKE6; C9JMC4; hsa:2317; O75369; Q13706; Q59EC2; Q60FE7; Q6MZJ1; Q8WXS9; Q8WXT0; Q8WXT1; Q8WXT2; Q8WXT3; Q9NRB5; Q9NT26; Q9UEV9	Focal adhesion; MAPK signaling pathway; VEGFA-VEGFR2 signaling; Ebola virus infection in host; NPHP1 deletion syndrome	ISG15 antiviral mechanism	6	73	1.049	0.0690147	3.86522e+08	3.99727e+08	4.06222e+08	4.07387e+08	3.79007e+08	3.46156e+08	0.343739	0.463772	High	High	High	High	High	High	1	Met-loss [N-Term]
FALSE	High	Master Protein	A0A7P0T9C4	Dynein cytoplasmic 1 heavy chain 1 OS=Homo sapiens OX=9606 GN=DYNC1H1 PE=1 SV=1	0	591.872	32	120	699	120	4672	534.7	6.51	999.56	120	other biological processes	cytoskeleton;other cell component	cytoskeletal activity;other molecular function	Pf03028, Pf08385, Pf08393, Pf12774, Pf12775, Pf12777, Pf12780, Pf12781, Pf17852, Pf18198, Pf18199		ENSG00000197102	DYNC1H1	A0A7P0T9C4	Ciliary landscape; Intraflagellar transport proteins binding to dynein; Vasopressin-regulated water reabsorption; PAFAH1B1 copy number variation		4	0	1.039	0.0551957	2.10124e+08	2.06689e+08	2.11979e+08	2.0571e+08	2.01531e+08	1.91761e+08	0.0876935	1.05703	High	High	High	High	High	High	1
FALSE	High	Master Protein	Q8WXH0	Nesprin-2 OS=Homo sapiens OX=9606 GN=SYNE2 PE=1 SV=3	0	591.498	23	127	683	124	6885	795.9	5.36	706.4	127	cell organization and biogenesis;transport;developmental processes;other biological processes	plasma membrane;other membranes;cytosol;cytoskeleton;mitochondrion;ER/Golgi;nucleus;other cell component	cytoskeletal activity;other molecular function	Pf00307, Pf00435, Pf10541	23224	ENSG00000054654	SYNE2	B4DND7; B4DPR6; I6XXQ5; Q540G1; Q86YP9; Q8N1S3; Q8NF49; Q8TER7; Q8WWW3; Q8WWW4; Q8WWW5; Q8WXH0; Q8WXH1; Q9NU50; Q9UFQ4; Q9Y2L4; Q9Y4R1	Ovarian infertility; Rett syndrome; Envelope proteins and their potential roles in EDMD physiopathology	Meiotic synapsis	4	3	1.02	0.0285692	1.25109e+08	1.28077e+08	1.31937e+08	1.25187e+08	1.32871e+08	1.25725e+08	0.894728	0.0483088	High	High	High	High	High	High	1
FALSE	High	Master Protein	A0A804HK76	Filamin B OS=Homo sapiens OX=9606 GN=FLNB PE=1 SV=1	0	569.85	47	87	800	2	2562	273.9	5.73	1350.78	87	cell organization and biogenesis	plasma membrane;other membranes;cytosol;cytoskeleton	cytoskeletal activity	Pf00307, Pf00630		ENSG00000136068	FLNB	A0A804HK76	Focal adhesion; MAPK signaling pathway; Ebola virus infection in host; NPHP1 deletion syndrome		4	0	1.011	0.015783	2.79649e+06	2.73181e+06	2.41898e+06	2.83731e+06	2.63042e+06	2.82843e+06	0.436662	0.359854	High	High	High	High	High	High	1	Met-loss [N-Term]
FALSE	High	Master Protein	P11498	Pyruvate carboxylase, mitochondrial OS=Homo sapiens OX=9606 GN=PC PE=1 SV=2	0	545.901	64	52	1361	52	1178	129.6	6.84	2612.49	52	other metabolic processes;other biological processes	cytosol;mitochondrion;other cell component	other molecular function	Pf00289, Pf00364, Pf00682, Pf02436, Pf02785, Pf02786	5091	ENSG00000173599	PC	B4DN00; hsa:5091; P11498; Q16705	Alanine and aspartate metabolism; TCA cycle and deficiency of pyruvate dehydrogenase complex (PDHc); Fatty acid biosynthesis; Amino acid metabolism; Glycolysis and gluconeogenesis; Metabolic Epileptic Disorders	Gluconeogenesis; Biotin transport and metabolism; Defective HLCS causes multiple carboxylase deficiency	9	0	1.037	0.0524159	1.94438e+09	2.33364e+09	2.62771e+09	1.95926e+09	2.33174e+09	2.58735e+09	0.974568	0.0111878	High	High	High	High	High	High	1
FALSE	High	Master Protein	Q14980	Nuclear mitotic apparatus protein 1 OS=Homo sapiens OX=9606 GN=NUMA1 PE=1 SV=2	0	526.528	48	78	688	44	2115	238.1	5.78	1430.12	78	cell cycle OR cell proliferation;cell organization and biogenesis;other biological processes	plasma membrane;other membranes;cytosol;cytoskeleton;nucleus;other cell component	cytoskeletal activity;other molecular function	Pf21670	4926	ENSG00000137497	NUMA1	H0YH75; hsa:4926; Q14980; Q14981; Q9BTE9	Ectoderm differentiation; Ectoderm differentiation; 8p23.1 copy number variation syndrome	Recruitment of NuMA to mitotic centrosomes; Mitotic Prophase	5	32	1.077	0.107018	3.08674e+08	3.15491e+08	3.72719e+08	2.86078e+08	3.17341e+08	3.2965e+08	0.427207	0.369362	High	High	High	High	High	High	1
FALSE	High	Master Protein	A0A8J9C4H3	Golgin B1 OS=Homo sapiens OX=9606 GN=GOLGB1 PE=1 SV=1	0	525.224	37	101	572	5	3264	376.3	5	875.21	101	cell cycle OR cell proliferation;other biological processes	other membranes;ER/Golgi	nucleic acid binding activity			ENSG00000173230	GOLGB1	A0A8J9C4H3			0	93	1.152	0.204141	1.7171e+08	1.99176e+08	2.53328e+08	1.63125e+08	1.74169e+08	1.88315e+08	0.259893	0.585205	High	High	High	High	High	High	1
FALSE	High	Master Protein	O75533	Splicing factor 3B subunit 1 OS=Homo sapiens OX=9606 GN=SF3B1 PE=1 SV=3	0	511.518	57	58	712	58	1304	145.7	7.09	1390.73	58	cell organization and biogenesis;RNA metabolism OR transcription;other metabolic processes;other biological processes	nucleus	nucleic acid binding activity;other molecular function	Pf08920	23451	ENSG00000115524	SF3B1	E9PCH3; hsa:23451; O75533	mRNA processing; 10q11.21q11.23 copy number variation syndrome	B-WICH complex positively regulates rRNA expression; mRNA Splicing - Major Pathway; mRNA Splicing - Minor Pathway	5	0	1.071	0.0989585	4.30935e+08	4.36298e+08	4.64783e+08	4.08267e+08	4.18155e+08	4.51422e+08	0.341784	0.466248	High	High	High	High	High	High	1
FALSE	High	Master Protein	P49327	Fatty acid synthase OS=Homo sapiens OX=9606 GN=FASN PE=1 SV=3	0	505.652	42	72	626	71	2511	273.3	6.44	1155.85	72	other metabolic processes;stress response;other biological processes	plasma membrane;other membranes;cytosol;ER/Golgi;other cell component	other molecular function	Pf00107, Pf00109, Pf00550, Pf00698, Pf00975, Pf02801, Pf08242, Pf08659, Pf16197, Pf21089, Pf21149	2194	ENSG00000169710	FASN	hsa:2194; P49327; Q13479; Q16702; Q4LE83; Q6P4U5; Q6SS02; Q969R1; Q96C68; Q96IT0	AMP-activated protein kinase signaling; Sterol regulatory element-binding proteins (SREBP) signaling; SREBF and miR33 in cholesterol and lipid homeostasis; Liver X receptor pathway; Nuclear receptors meta-pathway; Fatty acid biosynthesis; Angiopoietin-like protein 8 regulatory pathway; Lipid metabolism pathway; Clear cell renal cell carcinoma pathways; Metabolic reprogramming in colon cancer; Cho…	ChREBP activates metabolic gene expression; Activation of gene expression by SREBF (SREBP); Fatty acyl-CoA biosynthesis; NR1H2 & NR1H3 regulate gene expression linked to lipogenesis; Vitamin B5 (pantothenate) metabolism	18	1	1.027	0.0384362	2.66225e+08	2.77317e+08	2.88934e+08	2.69197e+08	2.83919e+08	2.58496e+08	0.519632	0.284304	High	High	High	High	High	High	1
FALSE	High	Master Protein	A0A8V8TQ14	Clathrin heavy chain OS=Homo sapiens OX=9606 GN=CLTC PE=1 SV=1	0	498.75	49	65	631	65	1680	192.1	5.69	1347.95	65	transport	plasma membrane;other membranes;ER/Golgi	other molecular function	Pf00637, Pf01394, Pf09268, Pf13838		ENSG00000141367	CLTC	A0A8V8TQ14	Synaptic vesicle pathway; Ebola virus infection in host; Fragile X syndrome; 7q11.23 copy number variation syndrome		4	0	0.972	-0.0409718	3.91574e+08	4.10351e+08	3.89506e+08	4.66401e+08	4.22164e+08	3.52456e+08	0.650621	0.186672	High	High	High	High	High	High	1	Met-loss+Acetyl [N-Term]
FALSE	High	Master Protein	Q86UP2	Kinectin OS=Homo sapiens OX=9606 GN=KTN1 PE=1 SV=1	0	498.539	56	72	659	72	1357	156.2	5.64	1274.93	72	transport;other biological processes	plasma membrane;other membranes;ER/Golgi	cytoskeletal activity	Pf05104	3895	ENSG00000126777	KTN1	B4DZ88; hsa:3895; Q13999; Q14707; Q15387; Q17RZ5; Q5GGW3; Q86UP2; Q86W57	Glucocorticoid receptor pathway; Nuclear receptors meta-pathway	RHOA GTPase cycle; CDC42 GTPase cycle; RAC1 GTPase cycle; RND2 GTPase cycle; RHOG GTPase cycle; Regulation of Insulin-like Growth Factor (IGF) transport and uptake by Insulin-like Growth Factor Binding Proteins (IGFBPs); Post-translational protein phosphorylation; RND3 GTPase cycle; RHO GTPases activate KTN1	11	0	1.102	0.140124	4.71154e+08	4.81763e+08	5.06468e+08	4.18017e+08	4.51603e+08	4.41647e+08	0.026827	1.57143	High	High	High	High	High	High	1
FALSE	High	Master Protein	H0YD14	Myoferlin (Fragment) OS=Homo sapiens OX=9606 GN=MYOF PE=1 SV=1	0	496.409	61	66	974	2	1177	134.7	6.39	1854.57	66		plasma membrane;other membranes		Pf00168, Pf08150, Pf08165		ENSG00000138119	MYOF	H0YD14	Aryl hydrocarbon receptor pathway; Nuclear receptors meta-pathway; Hepatitis C and hepatocellular carcinoma		3	0	0.966	-0.0499049	530091	2.155e+06	1.36487e+06	255491	1.58359e+06	362306	0.385927	0.413495	High	High	High	Peak Found	Peak Found	Peak Found	1
FALSE	High	Master Protein	Q07954	Prolow-density lipoprotein receptor-related protein 1 OS=Homo sapiens OX=9606 GN=LRP1 PE=1 SV=2	0	477.239	27	91	642	89	4544	504.3	5.39	893.27	91	other metabolic processes;stress response;transport;developmental processes;signal transduction;other biological processes	plasma membrane;other membranes;cytoskeleton;ER/Golgi;nucleus;other cytoplasmic organelle;other cell component	signal transduction activity or receptor binding;other molecular function	Pf00057, Pf00058, Pf07645, Pf12662, Pf14670, Pf16472	4035	ENSG00000123384	LRP1	hsa:4035; Q07954; Q2PP12; Q86SW0; Q8IVG8	Alzheimer's disease and miRNA effects; Regulation of Wnt / B-catenin signaling by small molecule compounds; Statin inhibition of cholesterol production; Familial hyperlipidemia type 1; Familial hyperlipidemia type 3; Familial hyperlipidemia type 4; Familial hyperlipidemia type 5; Alzheimer's disease; Cholesterol metabolism	Scavenging of heme from plasma; Retinoid metabolism and transport	11	2	1.034	0.0482362	1.7817e+08	1.89515e+08	1.66504e+08	1.74783e+08	1.8001e+08	1.66361e+08	0.604597	0.218534	High	High	High	High	High	High	1
FALSE	High	Master Protein	A0A8Q3WLC9	Golgin B1 (Fragment) OS=Homo sapiens OX=9606 GN=GOLGB1 PE=1 SV=1	0	475.234	39	97	541	1	2867	330.8	5	797.09	97	other biological processes	ER/Golgi	nucleic acid binding activity			ENSG00000173230	GOLGB1	A0A8Q3WLC9			0	0	1.059	0.0827026	381824	399068	539542	426303	360456	431879	0.570395	0.243824	High	High	High	High	High	Peak Found	1
FALSE	High	Master Protein	A0A2U3TZM0	DNA helicase OS=Homo sapiens OX=9606 GN=CHD4 PE=1 SV=1	0	469.547	48	71	607	5	1902	216.7	6	1146.02	71	cell organization and biogenesis	nucleus	nucleic acid binding activity;other molecular function	Pf00176, Pf00271, Pf00385, Pf00628, Pf06461, Pf06465, Pf08073, Pf08074		ENSG00000111642	CHD4	A0A2U3TZM0	Rett syndrome; Effect of progerin on genes involved in progeria		2	68	1.104	0.14274	3.47189e+08	3.55786e+08	3.70955e+08	3.22909e+08	3.2939e+08	3.0799e+08	0.0157515	1.80268	High	High	High	High	High	High	1
FALSE	High	Master Protein	P46013	Proliferation marker protein Ki-67 OS=Homo sapiens OX=9606 GN=MKI67 PE=1 SV=2	0	467.898	37	80	544	80	3256	358.5	9.45	900.92	80	cell cycle OR cell proliferation;other biological processes	nucleus;other cell component	nucleic acid binding activity;other molecular function	Pf00498, Pf08065, Pf15276	4288	ENSG00000148773	MKI67	hsa:4288; P46013; Q5VWH2	Primary focal segmental glomerulosclerosis (FSGS)		1	0	1.111	0.151859	1.53566e+08	1.56423e+08	1.70679e+08	1.38486e+08	1.4838e+08	1.44212e+08	0.0515899	1.28743	High	High	High	High	High	High	1
FALSE	High	Master Protein	P05787	Keratin, type II cytoskeletal 8 OS=Homo sapiens OX=9606 GN=KRT8 PE=1 SV=7	0	462.185	84	49	2519	40	483	53.7	5.59	3604.53	49	cell organization and biogenesis;stress response;developmental processes;signal transduction;other biological processes	plasma membrane;other membranes;cytosol;cytoskeleton;nucleus;other cell component	other molecular function	Pf00038, Pf16208	3856	ENSG00000170421	KRT8	A8K4H3; B0AZN5; F8VXB4; hsa:3856; P05787; Q14099; Q14716; Q14717; Q53GJ0; Q6DHW5; Q6GMY0; Q6P4C7; Q96J60	Primary focal segmental glomerulosclerosis (FSGS); Acute viral myocarditis	Formation of the cornified envelope	4	10	1.102	0.140124	1.33974e+10	1.19028e+10	1.16093e+10	1.16649e+10	1.10092e+10	1.18399e+10	0.259731	0.585477	High	High	High	High	High	High	1
FALSE	High	Master Protein	P31327	Carbamoyl-phosphate synthase [ammonia], mitochondrial OS=Homo sapiens OX=9606 GN=CPS1 PE=1 SV=2	0	456.156	52	63	835	60	1500	164.8	6.74	1437.84	63	other metabolic processes;stress response;developmental processes;other biological processes	plasma membrane;other membranes;mitochondrion;nucleus;other cell component	other molecular function	Pf00117, Pf00988, Pf02142, Pf02786, Pf02787	1373	ENSG00000021826	CPS1	B7Z818; hsa:1373; J3KQL0; O43774; P31327; Q53TL5; Q59HF8; Q7Z5I5	Amino acid metabolism	Urea cycle	2	3	0.893	-0.163268	7.9994e+08	9.41412e+08	7.23953e+08	8.65449e+08	1.14172e+09	8.49008e+08	0.318124	0.497404	High	High	High	High	High	High	1
FALSE	High	Master Protein	A0A804HKI2	Leucine rich pentatricopeptide repeat containing OS=Homo sapiens OX=9606 GN=LRPPRC PE=1 SV=1	0	446.956	51	66	702	6	1430	161.6	6.21	1254.24	66		mitochondrion		Pf01535, Pf13812, Pf17177		ENSG00000138095	LRPPRC	A0A804HKI2	Ciliary landscape		1	58	1.112	0.153157	4.06121e+09	4.46207e+09	3.24638e+09	5.08258e+09	4.56725e+09	3.97237e+09	0.268045	0.571793	High	High	High	High	High	High	1
FALSE	High	Master Protein	A0A2R8YFD8	DNA helicase OS=Homo sapiens OX=9606 GN=CHD4 PE=1 SV=1	0	439.914	45	67	581	1	1903	216.7	5.85	1080.45	67	cell organization and biogenesis	nucleus	nucleic acid binding activity;other molecular function	Pf00176, Pf00271, Pf00385, Pf00628, Pf06461, Pf06465, Pf08073, Pf08074		ENSG00000111642	CHD4	A0A2R8YFD8	Rett syndrome; Effect of progerin on genes involved in progeria		2	0	1.026	0.0370307	521729	592088	577311	577161	575683	432090	0.538322	0.268958	High	High	High	High	High	High	1
FALSE	High	Master Protein	P15924	Desmoplakin OS=Homo sapiens OX=9606 GN=DSP PE=1 SV=3	0	439.052	35	87	583	87	2871	331.6	6.81	807.65	87	cell adhesion;cell organization and biogenesis;protein metabolism;other metabolic processes;stress response;developmental processes;other biological processes	plasma membrane;other membranes;cytoskeleton;other cell component	cytoskeletal activity;other molecular function	Pf00681, Pf17902, Pf18373, Pf21019	1832	ENSG00000096696	DSP	B2RTT2; D7RX09; hsa:1832; O75993; P15924; Q14189; Q9UHN4	Arrhythmogenic right ventricular cardiomyopathy; Lung fibrosis; Epithelial to mesenchymal transition in colorectal cancer	Formation of the cornified envelope; Neutrophil degranulation; RND3 GTPase cycle; RND1 GTPase cycle; Apoptotic cleavage of cell adhesion proteins	9	0	1.009	0.0129262	2.34481e+08	2.22519e+08	2.66235e+08	2.86488e+08	2.47249e+08	1.99414e+08	0.912826	0.039612	High	High	High	High	High	High	1
FALSE	High	Master Protein	P06576	ATP synthase subunit beta, mitochondrial OS=Homo sapiens OX=9606 GN=ATP5F1B PE=1 SV=3	0	439.034	80	30	1069	30	529	56.5	5.4	2154.91	30	other metabolic processes;transport;developmental processes;other biological processes	plasma membrane;other membranes;mitochondrion;other cell component	signal transduction activity or receptor binding;transporter activity;other molecular function	Pf00006, Pf02874	506	ENSG00000110955	ATP5F1B	A8K4X0; hsa:506; P06576; Q14283	Electron transport chain: OXPHOS system in mitochondria; 7q11.23 copy number variation syndrome; Oxidative phosphorylation	Transcriptional activation of mitochondrial biogenesis; Mitochondrial protein import; Mitochondrial protein degradation; Cristae formation; Formation of ATP by chemiosmotic coupling	8	0	1.044	0.0621217	2.36542e+09	2.41132e+09	2.33564e+09	2.8821e+09	2.23711e+09	2.29992e+09	0.646461	0.189458	High	High	High	High	High	High	1
FALSE	High	Master Protein	P08670	Vimentin OS=Homo sapiens OX=9606 GN=VIM PE=1 SV=4	0	438.723	84	49	1993	44	466	53.6	5.12	3484.99	49	cell organization and biogenesis;stress response;developmental processes;signal transduction;other biological processes	plasma membrane;other membranes;cytosol;cytoskeleton;nucleus;other cytoplasmic organelle;other cell component	cytoskeletal activity;nucleic acid binding activity;other molecular function	Pf00038, Pf04732	7431	ENSG00000026025	VIM	B0YJC2; D3DRU4; hsa:7431; P08670; Q15867; Q15868; Q15869; Q548L2; Q6LER9; Q8N850; Q96ML2; Q9NTM3	Allograft rejection; Spinal cord injury; Primary focal segmental glomerulosclerosis (FSGS); Mammary gland development pathway - Puberty (Stage 2 of 4); Apoptosis-related network due to altered Notch3 in ovarian cancer; Striated muscle contraction pathway; TGF-beta signaling in thyroid cells for epithelial-mesenchymal transition; Ciliary landscape; Burn wound healing; CCL18 signaling pathway; TROP…	Late endosomal microautophagy; Aggrephagy; Interleukin-4 and Interleukin-13 signaling; Striated Muscle Contraction; RHOBTB1 GTPase cycle; Caspase-mediated cleavage of cytoskeletal proteins; Chaperone Mediated Autophagy	21	4	1.081	0.112367	6.89292e+09	7.47926e+09	7.94645e+09	7.19424e+09	6.89255e+09	7.02484e+09	0.273239	0.563457	High	High	High	High	High	High	1
FALSE	High	Master Protein	A0A6Q8PFJ0	Lamin A/C OS=Homo sapiens OX=9606 GN=LMNA PE=1 SV=1	0	427.802	69	54	1610	12	729	80.9	8.27	2946.98	54		cytoskeleton;nucleus		Pf00038, Pf00932		ENSG00000160789	LMNA	A0A6Q8PFJ0	Lamin A processing pathway; Familial partial lipodystrophy; Progeria-associated lipodystrophy; Acquired partial lipodystrophy / Barraquer-Simons syndrome; Primary ovarian insufficiency; 7q11.23 distal copy number variation		6	46	0.952	-0.0709665	4.70323e+09	4.58233e+09	4.43671e+09	4.54775e+09	4.91663e+09	5.25039e+09	0.202143	0.694342	High	High	High	High	High	High	1	Acetyl [N-Term]
FALSE	High	Master Protein	P35527	Keratin, type I cytoskeletal 9 OS=Homo sapiens OX=9606 GN=KRT9 PE=1 SV=3	0	424.394	82	38	1089	37	623	62	5.24	1737.28	38	cell organization and biogenesis;other biological processes	cytosol;cytoskeleton	cytoskeletal activity	Pf00038	3857	ENSG00000171403	KRT9	hsa:3857; O00109; P35527; Q0IJ47; Q14665		Formation of the cornified envelope	2	0	0.769	-0.378944	2.4021e+09	2.28561e+09	2.22242e+09	3.53065e+09	3.12189e+09	1.99256e+09	0.27971	0.553292	High	High	High	High	High	High	1
FALSE	High	Master Protein	P04264	Keratin, type II cytoskeletal 1 OS=Homo sapiens OX=9606 GN=KRT1 PE=1 SV=6	0	419.51	62	48	1665	41	644	66	8.12	2642.37	48	cell organization and biogenesis;protein metabolism;other metabolic processes;stress response;other biological processes	non-structural extracellular;plasma membrane;other membranes;cytosol;cytoskeleton;other cell component	bone, tooth or skin structural activity;other molecular function	Pf00038, Pf16208, Pf16210	3848	ENSG00000167768	KRT1	B2RA01; hsa:3848; P04264; P85925; P86104; Q14720; Q6GSJ0; Q9H298	Corticotropin-releasing hormone signaling pathway	Formation of the cornified envelope; Neutrophil degranulation	4	3	0.746	-0.422752	4.24923e+09	4.08758e+09	4.19217e+09	6.57513e+09	5.94128e+09	3.7638e+09	0.216413	0.664717	High	High	High	High	High	High	1
FALSE	High	Master Protein	A0A7P0T890	Dystonin OS=Homo sapiens OX=9606 GN=DST PE=1 SV=1	0	414.204	16	94	391	91	7818	887.8	5.35	340.52	94	cell organization and biogenesis	other membranes;cytosol;cytoskeleton;nucleus;other cell component	cytoskeletal activity;other molecular function	Pf00307, Pf00435, Pf00681, Pf02187, Pf13499, Pf17902, Pf18373, Pf21019, Pf21020, Pf21097		ENSG00000151914	DST	A0A7P0T890			0	3	1.055	0.077243	1.00069e+08	9.90418e+07	1.11439e+08	9.65951e+07	9.86845e+07	8.96596e+07	0.151144	0.820608	High	High	High	High	High	High	1
FALSE	High	Master Protein	A0A804HHY9	Leucine rich pentatricopeptide repeat containing OS=Homo sapiens OX=9606 GN=LRPPRC PE=1 SV=1	0	412.735	53	61	650	1	1285	145.3	6.13	1177.64	61		mitochondrion		Pf01535, Pf13812, Pf17177		ENSG00000138095	LRPPRC	A0A804HHY9	Ciliary landscape		1	0	0.854	-0.227692		131448	453803	212176	372119	385720	0.840461	0.0754824	Not Found	Peak Found	Peak Found	Peak Found	High	Peak Found	1
FALSE	High	Master Protein	P46940	Ras GTPase-activating-like protein IQGAP1 OS=Homo sapiens OX=9606 GN=IQGAP1 PE=1 SV=1	0	403.565	48	65	611	62	1657	189.1	6.48	1115.11	65	cell cycle OR cell proliferation;cell organization and biogenesis;developmental processes;signal transduction;other biological processes	plasma membrane;other membranes;cytosol;cytoskeleton;nucleus;other cell component	enzyme regulator activity;cytoskeletal activity;other molecular function	Pf00307, Pf00612, Pf00616, Pf03836	8826	ENSG00000140575	IQGAP1	A7MBM3; hsa:8826; P46940	VEGFA-VEGFR2 signaling; Ebola virus infection in host; Ciliary landscape; EGF/EGFR signaling pathway; Regulation of actin cytoskeleton; G13 signaling pathway	RHOC GTPase cycle; RHOA GTPase cycle; CDC42 GTPase cycle; RAC1 GTPase cycle; RHOQ GTPase cycle; RHO GTPases activate IQGAPs; RAC2 GTPase cycle; RHOV GTPase cycle; Neutrophil degranulation; Signaling by BRAF and RAF1 fusions; RHOU GTPase cycle; Nephrin family interactions; Glucagon-like Peptide-1 (GLP1) regulates insulin secretion; Signaling by moderate kinase activity BRAF mutants; Paradoxical ac…	25	3	1.01	0.0143553	2.55621e+08	2.83958e+08	2.73561e+08	2.89115e+08	3.07066e+08	2.27307e+08	0.899066	0.0462086	High	High	High	High	High	High	1	Met-loss+Acetyl [N-Term]
FALSE	High	Master Protein	Q92621	Nuclear pore complex protein Nup205 OS=Homo sapiens OX=9606 GN=NUP205 PE=1 SV=3	0	399.669	38	61	600	61	2012	227.8	6.19	1086.6	61	cell organization and biogenesis;transport	other membranes;cytosol;nucleus	other molecular function	Pf11894	23165	ENSG00000155561	NUP205	A6H8X3; hsa:23165; Q86YC1; Q92621		SUMOylation of DNA replication proteins; Rev-mediated nuclear export of HIV RNA; Nuclear import of Rev protein; Postmitotic nuclear pore complex (NPC) reformation; HCMV Late Events; HCMV Early Events; ISG15 antiviral mechanism; Transport of the SLBP independent Mature mRNA; Transport of the SLBP Dependant Mature mRNA; Transport of Mature mRNA Derived from an Intronless Transcript; Transport of Ma…	29	0	1.039	0.0551957	3.22309e+08	3.34753e+08	3.30114e+08	3.10224e+08	3.33269e+08	3.35799e+08	0.78268	0.106416	High	High	High	High	High	High	1
FALSE	High	Master Protein	O75165	DnaJ homolog subfamily C member 13 OS=Homo sapiens OX=9606 GN=DNAJC13 PE=1 SV=5	0	395.179	39	73	549	73	2243	254.3	6.74	834.73	73	cell organization and biogenesis;transport;other biological processes	plasma membrane;other membranes;cytosol;other cytoplasmic organelle;other cell component		Pf00226, Pf14237, Pf19432	23317	ENSG00000138246	DNAJC13	hsa:23317; O75165; Q3L0T1; Q6PI82; Q6UJ77; Q6ZSW1; Q6ZUT5; Q86XG3; Q96DC1; Q9BWK9		Neutrophil degranulation	1	0	1.047	0.0662614	1.7385e+08	1.83152e+08	1.9075e+08	1.60882e+08	1.70196e+08	1.73696e+08	0.0821527	1.08538	High	High	High	High	High	High	1
FALSE	High	Master Protein	Q04695	Keratin, type I cytoskeletal 17 OS=Homo sapiens OX=9606 GN=KRT17 PE=1 SV=2	0	393.725	91	47	2173	22	432	48.1	5.02	3310.33	47	cell organization and biogenesis;other biological processes	plasma membrane;cytosol;cytoskeleton	other molecular function	Pf00038	3872	ENSG00000128422	KRT17	A5Z1M9; A5Z1N0; A5Z1N1; A5Z1N2; A6NDV6; A6NKQ2; hsa:3872; Q04695; Q6IP98; Q8N1P6	1p36 copy number variation syndrome; Pancreatic cancer subtypes	Formation of the cornified envelope	4	30	1.081	0.112367	8.54824e+09	8.18921e+09	8.41062e+09	8.48848e+09	7.9937e+09	8.56665e+09	0.881146	0.0549521	High	High	High	High	High	High	1
FALSE	High	Master Protein	H7BXY3	RNA helicase OS=Homo sapiens OX=9606 GN=DHX30 PE=1 SV=1	0	391.494	57	55	556	55	1166	130.5	8.56	1030.75	55		cytosol;mitochondrion	nucleic acid binding activity;other molecular function	Pf00270, Pf00271, Pf07717, Pf21010	22907	ENSG00000132153	DHX30	H7BXY3			0	0	1.089	0.123004	3.54426e+08	3.95186e+08	4.1132e+08	3.52872e+08	3.66442e+08	3.776e+08	0.310129	0.508457	High	High	High	High	High	High	1
FALSE	High	Master Protein	E9PMS6	LIM domain 7 OS=Homo sapiens OX=9606 GN=LMO7 PE=1 SV=1	0	388.117	55	63	558	3	1275	145.3	7.3	900.84	63	other biological processes	other membranes	other molecular function	Pf00412, Pf00595, Pf15949		ENSG00000136153	LMO7	E9PMS6			0	58	1.078	0.108357	3.49507e+08	3.69849e+08	3.62129e+08	3.34615e+08	3.52115e+08	3.4734e+08	0.116068	0.935288	High	High	High	High	High	High	1
FALSE	High	Master Protein	F8WD26	LIM domain 7 OS=Homo sapiens OX=9606 GN=LMO7 PE=1 SV=2	0	378.987	41	61	528	1	1631	186.1	7.18	864.57	61	other biological processes	plasma membrane;other membranes;nucleus;other cell component	cytoskeletal activity;other molecular function	Pf00307, Pf00412, Pf00595, Pf15949	4008	ENSG00000136153	LMO7	F8WD26			0	0	0.921	-0.118727	2.53969e+06	2.69081e+06	2.34535e+06	2.88635e+06	2.92094e+06	2.29197e+06	0.485557	0.31376	High	High	High	Peak Found	High	Peak Found	1
FALSE	High	Master Protein	Q8TEM1	Nuclear pore membrane glycoprotein 210 OS=Homo sapiens OX=9606 GN=NUP210 PE=1 SV=3	0	375.274	33	47	579	47	1887	205	6.81	1190.46	47	transport	other membranes;ER/Golgi;nucleus		Pf02368	23225	ENSG00000132182	NUP210	A6NN56; hsa:23225; O94980; Q6NXG6; Q8NBJ1; Q8TEM1; Q9H6C8; Q9UFP3		HCMV Late Events; HCMV Early Events; ISG15 antiviral mechanism; Transport of the SLBP independent Mature mRNA; Transport of the SLBP Dependant Mature mRNA; Transport of Mature mRNA Derived from an Intronless Transcript; Transport of Mature mRNA derived from an Intron-Containing Transcript; Rev-mediated nuclear export of HIV RNA; Transport of Ribonucleoproteins into the Host Nucleus; NS1 Mediated …	28	0	1.011	0.015783	6.27185e+08	6.45808e+08	6.22944e+08	5.94184e+08	6.39457e+08	6.65817e+08	0.960124	0.0176726	High	High	High	High	High	High	1
FALSE	High	Master Protein	P16615	Sarcoplasmic/endoplasmic reticulum calcium ATPase 2 OS=Homo sapiens OX=9606 GN=ATP2A2 PE=1 SV=1	0	374.565	47	44	854	36	1042	114.7	5.34	1557.9	44	cell adhesion;cell organization and biogenesis;other metabolic processes;stress response;transport;signal transduction;other biological processes	plasma membrane;other membranes;cytosol;ER/Golgi;other cell component	transporter activity;nucleic acid binding activity;other molecular function	Pf00122, Pf00689, Pf00690, Pf00702, Pf13246	488	ENSG00000174437	ATP2A2	A6NDN7; B4DF05; hsa:488; P16614; P16615; Q86VJ2	Alzheimer's disease and miRNA effects; Arrhythmogenic right ventricular cardiomyopathy; Endothelin pathways; Myometrial relaxation and contraction pathways; Alzheimer's disease; Calcium regulation in cardiac cells	Ion homeostasis; Ion transport by P-type ATPases; Pre-NOTCH Processing in Golgi; Reduction of cytosolic Ca++ levels	10	9	1.087	0.120352	1.24123e+09	1.27326e+09	1.29453e+09	1.12147e+09	1.19397e+09	1.23037e+09	0.0691389	1.16028	High	High	High	High	High	High	1
FALSE	High	Master Protein	P27824	Calnexin OS=Homo sapiens OX=9606 GN=CANX PE=1 SV=2	0	374.287	53	32	757	32	592	67.5	4.6	1578.19	32	protein metabolism;other metabolic processes;transport;other biological processes	other membranes;ER/Golgi;nucleus;other cell component	other molecular function	Pf00262	821	ENSG00000127022; ENSG00000283777	CANX	B2R5V8; B4DGP8; B4E2T8; D3DWQ3; D6R9K3; hsa:821; P27824	15q11q13 copy number variation	MHC class II antigen presentation; Antigen Presentation: Folding, assembly and peptide loading of class I MHC; Interleukin-35 Signalling; Interleukin-27 signaling; Assembly of Viral Components at the Budding Site; Maturation of spike protein; Calnexin/calreticulin cycle; Maturation of spike protein	9	0	1.083	0.115033	1.89496e+09	1.93843e+09	1.99358e+09	1.85586e+09	1.84647e+09	1.7522e+09	0.0468299	1.32948	High	High	High	High	High	High	1
FALSE	High	Master Protein	Q9NU22	Midasin OS=Homo sapiens OX=9606 GN=MDN1 PE=1 SV=2	0	368.428	19	81	413	81	5596	632.4	5.68	423.07	81	cell organization and biogenesis;transport	cytosol;cytoskeleton;nucleus;other cell component	other molecular function	Pf07728, Pf17865, Pf17867, Pf21108	23195	ENSG00000112159	MDN1	hsa:23195; O15019; Q5T794; Q9NU22			0	0	1.067	0.0935602	7.22759e+07	6.81646e+07	7.68954e+07	7.19395e+07	6.7093e+07	6.19392e+07	0.227844	0.642362	High	High	High	High	High	High	1	Acetyl [N-Term]
FALSE	High	Master Protein	P12270	Nucleoprotein TPR OS=Homo sapiens OX=9606 GN=TPR PE=1 SV=3	0	362.808	34	62	459	61	2363	267.1	5.02	664.76	62	cell cycle OR cell proliferation;cell organization and biogenesis;other metabolic processes;stress response;transport;signal transduction;other biological processes	other membranes;cytoskeleton;nucleus;other cell component	cytoskeletal activity;nucleic acid binding activity;other molecular function	Pf07926	7175	ENSG00000047410	TPR	hsa:7175; P12270; Q15624; Q15655; Q5SWY0; Q99968		HCMV Late Events; HCMV Early Events; ISG15 antiviral mechanism; Transport of the SLBP independent Mature mRNA; Transport of the SLBP Dependant Mature mRNA; Transport of Mature mRNA Derived from an Intronless Transcript; Transport of Mature mRNA derived from an Intron-Containing Transcript; Rev-mediated nuclear export of HIV RNA; Transport of Ribonucleoproteins into the Host Nucleus; NS1 Mediated …	29	1	1.009	0.0129262	1.08357e+08	1.11803e+08	1.17033e+08	1.13088e+08	1.12886e+08	1.19588e+08	0.451536	0.345308	High	High	High	High	High	High	1	Met-loss+Acetyl [N-Term]
FALSE	High	Master Protein	Q9UQ35	Serine/arginine repetitive matrix protein 2 OS=Homo sapiens OX=9606 GN=SRRM2 PE=1 SV=2	0	361.059	27	50	557	50	2752	299.4	12.06	1027.49	50	RNA metabolism OR transcription;other metabolic processes	nucleus	nucleic acid binding activity;other molecular function	Pf08312	23524	ENSG00000167978	SRRM2	A6NKB9; D3DU97; hsa:23524; O15038; O94803; Q6NSL3; Q6PIM3; Q6PK40; Q8IW17; Q96GY7; Q9P0G1; Q9UHA8; Q9UQ35; Q9UQ36; Q9UQ37; Q9UQ38; Q9UQ40		mRNA Splicing - Major Pathway	1	0	1.073	0.10165	5.74586e+08	6.23354e+08	6.60849e+08	5.68012e+08	5.62333e+08	6.15336e+08	0.278578	0.555054	High	High	High	High	High	High	1
FALSE	High	Master Protein	Q13085	Acetyl-CoA carboxylase 1 OS=Homo sapiens OX=9606 GN=ACACA PE=1 SV=2	0	358.788	36	66	446	66	2346	265.4	6.37	672.37	66	cell organization and biogenesis;protein metabolism;other metabolic processes;other biological processes	cytosol;cytoskeleton;mitochondrion;nucleus	other molecular function	Pf00289, Pf00364, Pf01039, Pf02785, Pf02786, Pf08326, Pf21385	31	ENSG00000275176; ENSG00000278540	ACACA	B2RP68; B2ZZ90; hsa:31; Q13085; Q6KEV6; Q6XDA8; Q7Z2G8; Q7Z561; Q7Z563; Q7Z564; Q86WB2; Q86WB3	AMP-activated protein kinase signaling; Sterol regulatory element-binding proteins (SREBP) signaling; Leptin signaling pathway; Corticotropin-releasing hormone signaling pathway; Mesodermal commitment pathway; Fatty acid biosynthesis; VEGFA-VEGFR2 signaling; Focal adhesion: PI3K-Akt-mTOR-signaling pathway; Leptin and adiponectin; Lipid metabolism pathway; Clear cell renal cell carcinoma pathways;…	ChREBP activates metabolic gene expression; Biotin transport and metabolism; Carnitine metabolism; Activation of gene expression by SREBF (SREBP); Fatty acyl-CoA biosynthesis; Defective HLCS causes multiple carboxylase deficiency	24	0	1.028	0.0398403	1.00442e+08	1.1524e+08	1.19029e+08	9.93315e+07	1.14734e+08	1.15731e+08	0.843256	0.0740408	High	High	High	High	High	High	1
FALSE	High	Master Protein	P10809	60 kDa heat shock protein, mitochondrial OS=Homo sapiens OX=9606 GN=HSPD1 PE=1 SV=2	0	353.279	71	41	644	41	573	61	5.87	1592.95	41	cell cycle OR cell proliferation;cell organization and biogenesis;protein metabolism;DNA metabolism;other metabolic processes;stress response;transport;developmental processes;signal transduction;other biological processes	non-structural extracellular;plasma membrane;other membranes;cytosol;cytoskeleton;mitochondrion;other cytoplasmic organelle;other cell component	nucleic acid binding activity;other molecular function	Pf00118	3329	ENSG00000144381	HSPD1	B2R5M6; B7Z712; hsa:3329; P10809; Q38L19; Q9UCR6	Apoptosis-related network due to altered Notch3 in ovarian cancer; 8p23.1 copy number variation syndrome; Sudden infant death syndrome (SIDS) susceptibility pathways	Mitochondrial protein import; Mitochondrial protein degradation; TFAP2A acts as a transcriptional repressor during retinoic acid induced cell differentiation	6	0	1.03	0.0426443	1.21411e+09	1.55582e+09	1.45675e+09	1.36983e+09	1.36971e+09	1.30645e+09	0.592421	0.227369	High	High	High	High	High	High	1
FALSE	High	Master Protein	E9PMT2	LIM domain 7 OS=Homo sapiens OX=9606 GN=LMO7 PE=1 SV=1	0	349.75	43	55	486	1	1398	159.9	7.78	804.7	55	other biological processes		other molecular function	Pf00412, Pf00595, Pf15949	4008	ENSG00000136153	LMO7	E9PMT2			0	0	1.108	0.147958	7.72721e+06	7.71995e+06	8.48046e+06	7.23811e+06	7.35925e+06	6.96612e+06	0.0470182	1.32773	High	High	High	High	High	High	1	Acetyl [N-Term]
FALSE	High	Master Protein	Q8IVF2	Protein AHNAK2 OS=Homo sapiens OX=9606 GN=AHNAK2 PE=1 SV=2	0	349.663	28	67	375	67	5795	616.2	5.36	546.08	67	other biological processes	plasma membrane;other membranes;cytosol;cytoskeleton;nucleus;other cell component			113146	ENSG00000185567	AHNAK2	hsa:113146; Q5BKX7; Q7Z343; Q7Z358; Q7Z394; Q7Z3G0; Q86WQ6; Q8IVF2; Q8IYY1; Q8N3G4; Q96EX9			0	0	1.11	0.15056	1.10761e+08	1.15866e+08	1.20605e+08	1.08921e+08	1.10706e+08	1.01467e+08	0.0955608	1.01972	High	High	High	High	High	High	1	Met-loss+Acetyl [N-Term]
FALSE	High	Master Protein	Q16891	MICOS complex subunit MIC60 OS=Homo sapiens OX=9606 GN=IMMT PE=1 SV=1	0	347.198	59	43	543	5	758	83.6	6.48	1081.95	43	cell organization and biogenesis;other biological processes	other membranes;mitochondrion		Pf09731	10989	ENSG00000132305	IMMT	B1H0U5; B2R5N6; hsa:10989; Q14539; Q15092; Q16891; Q68D41; Q69HW5; Q6IBL0; Q7Z3X1; Q8TAJ5; Q9P0V2		Cristae formation	1	40	1.047	0.0662614	7.22646e+08	7.54883e+08	7.25815e+08	7.00511e+08	7.1871e+08	7.27794e+08	0.222798	0.652089	High	High	High	High	High	High	1
FALSE	High	Master Protein	Q14690	Protein RRP5 homolog OS=Homo sapiens OX=9606 GN=PDCD11 PE=1 SV=3	0	341.069	39	56	402	56	1871	208.6	8.87	614.96	56	RNA metabolism OR transcription;other metabolic processes	cytosol;nucleus;other cell component	other molecular function	Pf00575, Pf05843	22984	ENSG00000148843	PDCD11	hsa:22984; Q14690; Q2TA92; Q5W093; Q6P2J3; Q86VQ8; Q9H4P1		Major pathway of rRNA processing in the nucleolus and cytosol; rRNA modification in the nucleus and cytosol	2	0	1.133	0.180148	1.3161e+08	1.25468e+08	1.44763e+08	1.19496e+08	1.2225e+08	1.14815e+08	0.0683537	1.16524	High	High	High	High	High	High	1	Met-loss+Acetyl [N-Term]
FALSE	High	Master Protein	Q9Y490	Talin-1 OS=Homo sapiens OX=9606 GN=TLN1 PE=1 SV=3	0	338.12	36	61	366	61	2541	269.6	6.07	540.04	61	cell adhesion;cell organization and biogenesis;signal transduction;other biological processes	non-structural extracellular;plasma membrane;other membranes;cytosol;cytoskeleton;other cell component	signal transduction activity or receptor binding;cytoskeletal activity;other molecular function	Pf00373, Pf01608, Pf08913, Pf09141, Pf16511, Pf21692	7094	ENSG00000137076	TLN1	A0A1S5UZ07; A6NMY0; hsa:7094; Q86YD0; Q9NZQ2; Q9UHH8; Q9UPX3; Q9Y490	Integrin-mediated cell adhesion; Primary focal segmental glomerulosclerosis (FSGS); Focal adhesion; TROP2 regulatory signaling	Platelet degranulation ; Signaling by BRAF and RAF1 fusions; XBP1(S) activates chaperone genes; SEMA3A-Plexin repulsion signaling by inhibiting Integrin adhesion; Smooth Muscle Contraction; Signaling by moderate kinase activity BRAF mutants; Paradoxical activation of RAF signaling by kinase inactive BRAF; Signaling downstream of RAS mutants; Signaling by RAF1 mutants; MAP2K and MAPK activation; S…	18	0	1	0	9.45604e+07	9.63564e+07	9.97967e+07	1.06192e+08	9.75169e+07	9.14114e+07	0.763254	0.117331	High	High	High	High	High	High	1
FALSE	High	Master Protein	Q08211	ATP-dependent RNA helicase A OS=Homo sapiens OX=9606 GN=DHX9 PE=1 SV=4	0	332.766	46	43	472	43	1270	140.9	6.84	893.18	43	cell organization and biogenesis;DNA metabolism;RNA metabolism OR transcription;other metabolic processes;stress response;transport;other biological processes	cytosol;cytoskeleton;nucleus;other cell component	translation activity;nucleic acid binding activity;other molecular function	Pf00035, Pf00270, Pf00271, Pf04408, Pf07717, Pf21010	1660	ENSG00000135829	DHX9	B2RNV4; hsa:1660; Q05CI5; Q08211; Q12803; Q32Q22; Q5VY62; Q6PD69; Q99556	MECP2 and associated Rett syndrome; mRNA processing	mRNA Splicing - Major Pathway; PKR-mediated signaling; RIP-mediated NFkB activation via ZBP1; DEx/H-box helicases activate type I IFN and inflammatory cytokines production	6	0	1.039	0.0551957	4.27167e+08	4.33424e+08	4.53004e+08	4.40657e+08	4.24232e+08	4.196e+08	0.389808	0.40915	High	High	High	High	High	High	1
FALSE	High	Master Protein	Q8WYP5	Protein ELYS OS=Homo sapiens OX=9606 GN=AHCTF1 PE=1 SV=3	0	332.117	37	60	443	60	2266	252.3	6.6	721.87	60	cell cycle OR cell proliferation;cell organization and biogenesis;transport;other biological processes	other membranes;cytosol;nucleus;other cell component	nucleic acid binding activity	Pf13934, Pf16687	25909	ENSG00000153207	AHCTF1	A6NGM0; A8MSG9; A8MZ86; hsa:25909; Q7Z4E3; Q8IZA4; Q8WYP5; Q96EH9; Q9Y4Q6	Gastric cancer network 2	Separation of Sister Chromatids; Resolution of Sister Chromatid Cohesion; RHO GTPases Activate Formins; EML4 and NUDC in mitotic spindle formation; Amplification of signal from unattached kinetochores via a MAD2 inhibitory signal; Postmitotic nuclear pore complex (NPC) reformation	8	0	0.971	-0.0424568	1.95465e+08	1.90627e+08	1.93078e+08	1.85422e+08	1.84745e+08	2.10929e+08	0.944913	0.0246081	High	High	High	High	High	High	1
FALSE	High	Master Protein	A0A1B0GVI3	Keratin 10 OS=Homo sapiens OX=9606 GN=KRT10 PE=1 SV=2	0	329.732	57	41	945	34	624	63.3	5.26	1624.24	41		cytoskeleton	other molecular function	Pf00038		ENSG00000186395	KRT10	A0A1B0GVI3			0	2	0.697	-0.520769	1.8752e+09	1.67817e+09	2.11266e+09	3.45121e+09	3.06554e+09	1.89838e+09	0.130895	0.883078	High	High	High	High	High	High	1
FALSE	High	Master Protein	F1T0I1	Protein transport protein sec16 OS=Homo sapiens OX=9606 GN=SEC16A PE=1 SV=1	0	329.601	38	53	365	3	2334	249.3	5.85	547.75	53	cell organization and biogenesis;other metabolic processes;transport	other membranes;ER/Golgi		Pf12931, Pf12932	9919	ENSG00000148396	SEC16A	F1T0I1			0	47	1.061	0.0854247	9.85979e+07	1.01494e+08	1.13693e+08	9.22472e+07	1.03043e+08	1.01403e+08	0.375306	0.425614	High	High	High	High	High	High	1	Acetyl [N-Term]
FALSE	High	Master Protein	O43707	Alpha-actinin-4 OS=Homo sapiens OX=9606 GN=ACTN4 PE=1 SV=2	0	328.746	57	43	398	30	911	104.8	5.44	782.81	43	cell organization and biogenesis;transport;signal transduction;other biological processes	non-structural extracellular;plasma membrane;other membranes;cytoskeleton;nucleus;other cell component	signal transduction activity or receptor binding;cytoskeletal activity;nucleic acid binding activity;other molecular function	Pf00307, Pf00435, Pf08726	81	ENSG00000130402; ENSG00000282844	ACTN4	A4K467; D6PXK4; hsa:81; O43707; O76048	Arrhythmogenic right ventricular cardiomyopathy; Primary focal segmental glomerulosclerosis (FSGS); Focal adhesion; Striated muscle contraction pathway; Ebola virus infection in host; Nephrotic syndrome; Alstrom syndrome	Platelet degranulation ; Nephrin family interactions	9	12	1.017	0.0243197	2.44631e+08	2.53254e+08	2.52359e+08	2.7157e+08	2.53454e+08	2.09881e+08	0.796059	0.099055	High	High	High	High	High	High	1
FALSE	High	Master Protein	C9J406	MICOS complex subunit MIC60 OS=Homo sapiens OX=9606 GN=IMMT PE=1 SV=1	0	327.909	59	41	525	3	659	73.2	6.07	1031.99	41		other membranes;mitochondrion		Pf09731		ENSG00000132305	IMMT	C9J406			0	0	1.022	0.0313952	2.722e+07	2.78504e+07	3.01716e+07	2.83563e+07	2.7894e+07	1.87524e+07	0.353335	0.451813	High	High	High	High	High	High	1
FALSE	High	Master Protein	P48681	Nestin OS=Homo sapiens OX=9606 GN=NES PE=1 SV=2	0	326.273	44	49	370	49	1621	177.3	4.36	749.01	49	cell cycle OR cell proliferation;cell organization and biogenesis;developmental processes;other biological processes	cytoskeleton;other cell component	signal transduction activity or receptor binding;other molecular function	Pf00038	10763	ENSG00000132688	NES	hsa:10763; O00552; P48681; Q3LIF5; Q5SYZ6	Cell lineage map for neuronal differentiation		1	0	1.114	0.155749	1.56928e+08	1.67411e+08	1.94034e+08	1.45814e+08	1.47087e+08	1.52838e+08	0.0978235	1.00956	High	High	High	High	High	High	1
FALSE	High	Master Protein	P35908	Keratin, type II cytoskeletal 2 epidermal OS=Homo sapiens OX=9606 GN=KRT2 PE=1 SV=2	0	326.149	76	40	671	28	639	65.4	8	1140	40	cell cycle OR cell proliferation;cell organization and biogenesis;protein metabolism;other metabolic processes;other biological processes	plasma membrane;cytosol;cytoskeleton;other cell component	bone, tooth or skin structural activity;cytoskeletal activity	Pf00038, Pf16208	3849	ENSG00000172867	KRT2	hsa:3849; P35908; Q4VAQ2		Formation of the cornified envelope	2	9	0.753	-0.409278	8.04448e+08	8.19142e+08	8.77387e+08	1.38244e+09	1.21336e+09	8.39785e+08	0.126572	0.897661	High	High	High	High	High	High	1	Met-loss+Acetyl [N-Term]
FALSE	High	Master Protein	Q14697	Neutral alpha-glucosidase AB OS=Homo sapiens OX=9606 GN=GANAB PE=1 SV=3	0	325.4	50	36	416	8	944	106.8	6.14	1000.26	36	protein metabolism;other metabolic processes	ER/Golgi;other cell component	other molecular function	Pf01055, Pf13802, Pf21365	23193	ENSG00000089597	GANAB	A6NC20; hsa:23193; Q14697; Q8WTS9; Q9P0X0	N-glycan biosynthesis	Maturation of spike protein; Calnexin/calreticulin cycle; Maturation of spike protein	5	29	0.996	-0.00578235	3.52876e+08	3.55728e+08	3.24346e+08	3.43452e+08	3.40348e+08	3.14707e+08	0.444257	0.352365	High	High	High	High	High	High	1
FALSE	High	Master Protein	P04844	Dolichyl-diphosphooligosaccharide--protein glycosyltransferase subunit 2 OS=Homo sapiens OX=9606 GN=RPN2 PE=1 SV=3	0	323.197	54	23	421	23	631	69.2	5.69	1037.57	23	protein metabolism;other metabolic processes	other membranes;ER/Golgi;nucleus		Pf05817	6185	ENSG00000118705; ENSG00000291973	RPN2	hsa:6185; P04844; Q5JYR6; Q6IBA5; Q96E21; Q9BUQ3; Q9UBE1	Proteasome degradation; N-glycan biosynthesis	SRP-dependent cotranslational protein targeting to membrane; Asparagine N-linked glycosylation; Maturation of spike protein	5	0	1.117	0.159629	1.18985e+09	1.22462e+09	1.24828e+09	1.10724e+09	1.13328e+09	1.14192e+09	0.00936301	2.02858	High	High	High	High	High	High	1
FALSE	High	Master Protein	F5GZS6	Solute carrier family 3 member 2 OS=Homo sapiens OX=9606 GN=SLC3A2 PE=1 SV=1	0	321.407	60	33	704	2	599	64.8	5.1	1457.58	33	other metabolic processes;transport	plasma membrane;other membranes;nucleus		Pf00128, Pf16028		ENSG00000168003	SLC3A2	F5GZS6	mRNA, protein, and metabolite inducation pathway by cyclosporin A; Ferroptosis; Proximal tubule transport; Pleural mesothelioma		4	0	1.234	0.303342	2.67373e+07	2.40818e+07	2.38144e+07	2.27487e+07	2.18663e+07	1.70298e+07	0.0972514	1.0121	High	High	High	High	High	High	1	Acetyl [N-Term]
FALSE	High	Master Protein	A0A7P0TBF8	Solute carrier family 3 member 2 OS=Homo sapiens OX=9606 GN=SLC3A2 PE=1 SV=1	0	319.943	66	34	710	1	533	58.3	5.35	1446.31	34	other metabolic processes;transport	plasma membrane;other membranes;nucleus		Pf00128, Pf16028		ENSG00000168003	SLC3A2	A0A7P0TBF8	mRNA, protein, and metabolite inducation pathway by cyclosporin A; Ferroptosis; Proximal tubule transport; Pleural mesothelioma		4	34	1.009	0.0129262	1.28918e+09	1.26147e+09	1.19727e+09	1.47015e+09	1.25522e+09	1.05863e+09	0.926141	0.0333229	High	High	High	High	High	Peak Found	1	Met-loss+Acetyl [N-Term]
FALSE	High	Master Protein	O75694	Nuclear pore complex protein Nup155 OS=Homo sapiens OX=9606 GN=NUP155 PE=1 SV=1	0	316.949	45	43	455	43	1391	155.1	6.16	906.37	43	cell-cell signaling;cell organization and biogenesis;RNA metabolism OR transcription;other metabolic processes;transport;other biological processes	other membranes;cytosol;nucleus	other molecular function	Pf08801	9631	ENSG00000113569	NUP155	hsa:9631; O75694; Q9UBE9; Q9UFL5		HCMV Late Events; HCMV Early Events; ISG15 antiviral mechanism; Transport of the SLBP independent Mature mRNA; Transport of the SLBP Dependant Mature mRNA; Transport of Mature mRNA Derived from an Intronless Transcript; Transport of Mature mRNA derived from an Intron-Containing Transcript; Rev-mediated nuclear export of HIV RNA; Transport of Ribonucleoproteins into the Host Nucleus; NS1 Mediated …	29	0	0.985	-0.0218044	3.76447e+08	3.83382e+08	4.11403e+08	3.77442e+08	3.94354e+08	4.2796e+08	0.630637	0.20022	High	High	High	High	High	High	1	Met-loss [N-Term]
FALSE	High	Master Protein	Q3BDU5	Prelamin-A/C OS=Homo sapiens OX=9606 GN=LMNA PE=1 SV=1	0	316.663	72	43	1303	1	487	55.6	6.65	2282.71	43		cytoskeleton;nucleus		Pf00038		ENSG00000160789	LMNA	Q3BDU5	Lamin A processing pathway; Familial partial lipodystrophy; Progeria-associated lipodystrophy; Acquired partial lipodystrophy / Barraquer-Simons syndrome; Primary ovarian insufficiency; 7q11.23 distal copy number variation		6	0	1.452	0.538041	8.55646e+06	6.09166e+06	9.57083e+06	7.16956e+06	5.89235e+06	2.66911e+06	0.169652	0.770441	High	High	High	High	High	High	1	Acetyl [N-Term]
FALSE	High	Master Protein	P20700	Lamin-B1 OS=Homo sapiens OX=9606 GN=LMNB1 PE=1 SV=2	0	316.216	67	46	692	43	586	66.4	5.16	1306.68	46	cell organization and biogenesis;transport;other biological processes	other membranes;cytoskeleton;nucleus	cytoskeletal activity;nucleic acid binding activity;other molecular function	Pf00038, Pf00932	4001	ENSG00000113368	LMNB1	B2R6J6; hsa:4001; P20700; Q3SYN7; Q96EI6	Fas ligand pathway and stress induction of heat shock proteins; Familial partial lipodystrophy; Progeria-associated lipodystrophy; Acquired partial lipodystrophy / Barraquer-Simons syndrome	RHOD GTPase cycle; Meiotic synapsis; RHOF GTPase cycle; Gene and protein expression by JAK-STAT signaling after Interleukin-12 stimulation; Deregulated CDK5 triggers multiple neurodegenerative pathways in Alzheimer's disease models; Initiation of Nuclear Envelope (NE) Reformation; Depolymerization of the Nuclear Lamina; Breakdown of the nuclear lamina; Formation of Senescence-Associated Heterochr…	14	2	1.013	0.0186342	1.07311e+09	1.0464e+09	9.89855e+08	1.06883e+09	1.16267e+09	1.33403e+09	0.13524	0.868895	High	High	High	High	High	High	1
FALSE	High	Master Protein	P05783	Keratin, type I cytoskeletal 18 OS=Homo sapiens OX=9606 GN=KRT18 PE=1 SV=2	0	313.187	82	34	1158	32	430	48	5.45	1964.34	34	cell cycle OR cell proliferation;cell organization and biogenesis;transport;signal transduction;other biological processes	cytosol;cytoskeleton;nucleus;other cell component	other molecular function	Pf00038	3875	ENSG00000111057	KRT18	hsa:3875; P05783; Q53G38; Q5U0N8; Q9BW26	Pathogenic Escherichia coli infection	Formation of the cornified envelope	3	1	1.093	0.128293	5.13867e+09	4.7297e+09	4.63657e+09	4.8654e+09	4.40062e+09	4.49261e+09	0.301134	0.52124	High	High	High	High	High	High	1
FALSE	High	Master Protein	P18583	Protein SON OS=Homo sapiens OX=9606 GN=SON PE=1 SV=4	0	313.103	26	42	463	22	2426	263.7	5.64	761.49	42	cell cycle OR cell proliferation;cell organization and biogenesis;RNA metabolism OR transcription;other metabolic processes;other biological processes	nucleus	nucleic acid binding activity	Pf01585, Pf14709, Pf17069	6651	ENSG00000159140	SON	D3DSF5; D3DSF6; E7ETE8; E7EU67; E7EVW3; E9PFQ2; hsa:6651; O14487; O95981; P18583; Q14120; Q6PKE0; Q9H7B1; Q9P070; Q9P072; Q9UKP9; Q9UPY0			0	20	1.086	0.119024	2.80796e+08	3.0607e+08	3.33742e+08	2.73114e+08	2.77503e+08	2.92618e+08	0.190711	0.719624	High	High	High	High	High	High	1	Met-loss+Acetyl [N-Term]
FALSE	High	Master Protein	O75691	Small subunit processome component 20 homolog OS=Homo sapiens OX=9606 GN=UTP20 PE=1 SV=3	0	309.978	28	61	364	61	2785	318.2	7.39	516.42	61	RNA metabolism OR transcription;other metabolic processes;other biological processes	plasma membrane;other membranes;nucleus;other cell component		Pf07539, Pf20416	27340	ENSG00000120800	UTP20	hsa:27340; O75691; Q9H3H4		Major pathway of rRNA processing in the nucleolus and cytosol; rRNA modification in the nucleus and cytosol	2	0	1.118	0.16092	1.29973e+08	1.24446e+08	1.44622e+08	1.12727e+08	1.16754e+08	1.17513e+08	0.0488973	1.31072	High	High	High	High	High	High	1
FALSE	High	Master Protein	A0A8I5KPG1	Protein transport protein sec16 OS=Homo sapiens OX=9606 GN=SEC16A PE=1 SV=1	0	309.723	38	50	345	1	2100	224.8	5.8	515.51	50	cell organization and biogenesis;other metabolic processes;transport	other membranes;ER/Golgi		Pf12931, Pf12932	9919	ENSG00000148396	SEC16A	A0A8I5KPG1			0	0	1.056	0.0786098	2173758	2.3581e+06	2.57244e+06	2.12707e+06	2.23417e+06	2.23262e+06	0.230892	0.63659	High	High	High	High	High	High	1	Acetyl [N-Term]
FALSE	High	Master Protein	P05023	Sodium/potassium-transporting ATPase subunit alpha-1 OS=Homo sapiens OX=9606 GN=ATP1A1 PE=1 SV=1	0	307.069	41	40	509	29	1023	112.8	5.49	937.21	40	transport;other biological processes	plasma membrane;other membranes;cytoskeleton;ER/Golgi;other cell component	transporter activity;other molecular function	Pf00122, Pf00689, Pf00690, Pf13246	476	ENSG00000163399	ATP1A1	B2RBR6; B7Z2T5; B7Z3U6; F5H3A1; hsa:476; P05023; Q16689; Q6LDM4; Q9UCN1; Q9UJ20; Q9UJ21	Pre-implantation embryo; Proximal tubule transport; Arsenic metabolism and reactive oxygen species generation	Potential therapeutics for SARS; Ion homeostasis; Ion transport by P-type ATPases	6	13	1.053	0.0745054	7.06598e+08	6.47752e+08	6.53984e+08	6.30888e+08	6.15145e+08	6.35719e+08	0.0985234	1.00646	High	High	High	High	High	High	1
FALSE	High	Master Protein	Q15029	116 kDa U5 small nuclear ribonucleoprotein component OS=Homo sapiens OX=9606 GN=EFTUD2 PE=1 SV=1	0	306.72	65	44	503	43	972	109.4	5	902.71	44	protein metabolism;RNA metabolism OR transcription;other metabolic processes;other biological processes	cytosol;nucleus;other cell component	nucleic acid binding activity;other molecular function	Pf00009, Pf00679, Pf03144, Pf03764, Pf14492, Pf16004	9343	ENSG00000108883	EFTUD2	B4DK30; B4DMC0; D3DX58; hsa:9343; K7EJ81; Q15029; Q9BUR0	mRNA processing; Ciliary landscape	mRNA Splicing - Major Pathway; mRNA Splicing - Minor Pathway	4	1	1.071	0.0989585	3.82424e+08	3.805e+08	4.09886e+08	3.77232e+08	3.66781e+08	3.65269e+08	0.106718	0.971762	High	High	High	High	High	High	1
FALSE	High	Master Protein	Q9Y2W1	Thyroid hormone receptor-associated protein 3 OS=Homo sapiens OX=9606 GN=THRAP3 PE=1 SV=2	0	306.103	31	32	542	31	955	108.6	10.15	1017.2	32	RNA metabolism OR transcription;other metabolic processes;other biological processes	nucleus	nucleic acid binding activity;other molecular function	Pf15440	9967	ENSG00000054118	THRAP3	D3DPS5; hsa:9967; Q5VTK6; Q9Y2W1	Interactome of polycomb repressive complex 2 (PRC2)	PPARA activates gene expression; Transcriptional regulation of white adipocyte differentiation	3	0	1.122	0.166073	6.15881e+08	7.06275e+08	7.54127e+08	6.21097e+08	6.09797e+08	6.04408e+08	0.120536	0.918883	High	High	High	High	High	High	1
FALSE	High	Master Protein	P02533	Keratin, type I cytoskeletal 14 OS=Homo sapiens OX=9606 GN=KRT14 PE=1 SV=4	0	304.38	70	42	1259	14	472	51.5	5.16	1825.81	42	cell organization and biogenesis;other biological processes	plasma membrane;cytosol;cytoskeleton;nucleus;other cell component	cytoskeletal activity;other molecular function	Pf00038	3861	ENSG00000186847	KRT14	hsa:3861; P02533; Q14715; Q53XY3; Q9BUE3; Q9UBN2; Q9UBN3; Q9UCY4	Corticotropin-releasing hormone signaling pathway	Formation of the cornified envelope; Type I hemidesmosome assembly	4	12	0.805	-0.312939	3.65006e+08	3.50514e+08	5.24133e+08	6.60168e+08	5.51167e+08	3.92795e+08	0.272192	0.565124	High	High	High	High	High	High	1
FALSE	High	Master Protein	O15031	Plexin-B2 OS=Homo sapiens OX=9606 GN=PLXNB2 PE=1 SV=3	0	302.44	31	44	338	44	1838	205	6.24	518.96	44	cell adhesion;cell cycle OR cell proliferation;cell organization and biogenesis;developmental processes;signal transduction;other biological processes	plasma membrane;other membranes;other cell component	other molecular function	Pf01403, Pf01437, Pf01833, Pf08337, Pf17960, Pf20170	23654	ENSG00000196576	PLXNB2	A6QRH0; hsa:23654; O15031; Q7KZU3; Q9BSU7	2q11.2 copy number variation syndrome		1	0	1.048	0.0676387	1.2349e+08	1.20053e+08	1.26516e+08	1.19236e+08	1.17124e+08	1.08223e+08	0.0924476	1.0341	High	High	High	High	High	High	1
FALSE	High	Master Protein	Q5JPE7	BOS complex subunit NOMO2 OS=Homo sapiens OX=9606 GN=NOMO2 PE=1 SV=1	0	302.118	52	42	375	4	1267	139.4	5.76	714.95	42	cell organization and biogenesis	other membranes;cytosol;ER/Golgi;other cell component	translation activity;other molecular function	Pf13620, Pf17802	283820	ENSG00000185164	NOMO2	hsa:283820; Q4G177; Q5JPE7			0	35	1.051	0.0717627	2.88208e+08	2.93816e+08	2.80223e+08	2.65446e+08	2.89251e+08	3.06823e+08	0.98559	0.00630371	High	High	High	High	High	High	1
FALSE	High	Master Protein	P04843	Dolichyl-diphosphooligosaccharide--protein glycosyltransferase subunit 1 OS=Homo sapiens OX=9606 GN=RPN1 PE=1 SV=1	0	302.065	65	32	869	32	607	68.5	6.38	1743.98	32	protein metabolism;other metabolic processes	other membranes;cytosol;ER/Golgi;other cell component		Pf04597	6184	ENSG00000163902	RPN1	B2R5Z0; D3DNB6; hsa:6184; P04843; Q68DT1	Proteasome degradation; N-glycan biosynthesis	SRP-dependent cotranslational protein targeting to membrane; Asparagine N-linked glycosylation; Maturation of spike protein	5	0	1.041	0.0579701	1.9465e+09	1.95882e+09	1.95268e+09	1.79227e+09	1.89997e+09	1.99933e+09	0.40678	0.390641	High	High	High	High	High	High	1
FALSE	High	Master Protein	A8MXP9	Matrin 3 OS=Homo sapiens OX=9606 GN=MATR3 PE=1 SV=1	0	299.018	59	42	387	3	895	99.9	6.04	760.79	42		nucleus	nucleic acid binding activity;other molecular function			ENSG00000280987	MATR3	A8MXP9			0	38	1.093	0.128293	5.42308e+08	5.38506e+08	6.08024e+08	5.39411e+08	5.53727e+08	6.49112e+08	0.687677	0.162616	High	High	High	High	Peak Found	Peak Found	1
FALSE	High	Master Protein	Q02880	DNA topoisomerase 2-beta OS=Homo sapiens OX=9606 GN=TOP2B PE=1 SV=3	0	298.774	38	58	402	44	1626	183.2	8	661.42	58	cell cycle OR cell proliferation;cell organization and biogenesis;DNA metabolism;other metabolic processes;stress response;developmental processes;other biological processes	cytosol;nucleus;other cell component	nucleic acid binding activity;other molecular function	Pf00204, Pf00521, Pf01751, Pf02518, Pf08070, Pf16898	7155	ENSG00000077097	TOP2B	hsa:7155; Q02880; Q13600; Q9UMG8; Q9UQP8		SUMOylation of DNA replication proteins	1	14	0.992	-0.011588	1.42654e+08	1.45782e+08	1.51998e+08	1.49882e+08	1.50018e+08	1.50631e+08	0.288992	0.539114	High	High	High	High	High	High	1
FALSE	High	Master Protein	Q13423	NAD(P) transhydrogenase, mitochondrial OS=Homo sapiens OX=9606 GN=NNT PE=1 SV=3	0	297.311	41	37	662	6	1086	113.8	8.09	1216.1	37	other metabolic processes;transport;other biological processes	other membranes;mitochondrion	transporter activity;other molecular function	Pf01262, Pf02233, Pf05222, Pf12769	23530	ENSG00000112992	NNT	hsa:23530; Q13423; Q16796; Q2TB60; Q8N3V4		Citric acid cycle (TCA cycle)	1	32	1.04	0.0565835	7.54866e+08	7.78522e+08	8.03324e+08	7.39338e+08	7.72764e+08	7.91818e+08	0.626368	0.20317	High	High	High	High	High	High	1
FALSE	High	Master Protein	A0A0R4J2E8	Matrin-3 OS=Homo sapiens OX=9606 GN=MATR3 PE=1 SV=1	0	296.578	58	40	387	1	847	94.6	6.25	765.76	40		nucleus	nucleic acid binding activity;other molecular function		9782	ENSG00000280987	MATR3	A0A0R4J2E8; hsa:9782			0	0	1.881	0.9115	1.44543e+06	788814	1.54251e+06	1.06009e+06	768259	274974	0.165668	0.780762	High	High	High	High	High	Peak Found	1
FALSE	High	Master Protein	P52948	Nuclear pore complex protein Nup98-Nup96 OS=Homo sapiens OX=9606 GN=NUP98 PE=1 SV=4	0	296.257	33	45	441	45	1817	197.5	6.4	691.43	45	cell organization and biogenesis;protein metabolism;transport;other biological processes	other membranes;cytosol;nucleus;other cell component	nucleic acid binding activity;other molecular function	Pf04096, Pf12110, Pf21240	4928	ENSG00000110713	NUP98	hsa:4928; P52948; Q8IUT2; Q8WYB0; Q96E54; Q9H3Q4; Q9NT02; Q9UF57; Q9UHX0; Q9Y6J4; Q9Y6J5	SARS-CoV-2 innate immunity evasion and cell-specific immune response		1	0	1.019	0.0271541	2.23855e+08	2.32651e+08	2.3196e+08	2.22802e+08	2.46913e+08	2.37777e+08	0.4495	0.34727	High	High	High	High	High	High	1
FALSE	High	Master Protein	P53621	Coatomer subunit alpha OS=Homo sapiens OX=9606 GN=COPA PE=1 SV=2	0	296.153	45	45	391	45	1224	138.3	7.66	666.52	45	transport;signal transduction	non-structural extracellular;other membranes;cytosol;ER/Golgi;other cell component	signal transduction activity or receptor binding;other molecular function	Pf00400, Pf04053, Pf06957	1314	ENSG00000122218	COPA	hsa:1314; P53621; Q5T201; Q8IXZ9		COPI-dependent Golgi-to-ER retrograde traffic; COPI-mediated anterograde transport	2	0	1.073	0.10165	1.6866e+08	1.79844e+08	1.80615e+08	1.67502e+08	1.70922e+08	1.7311e+08	0.234705	0.629478	High	High	High	High	High	High	1
FALSE	High	Master Protein	A0A8V8TLM6	Transferrin receptor protein 1 OS=Homo sapiens OX=9606 GN=TFRC PE=1 SV=1	0	293.089	49	37	691	37	795	88.6	6.57	1370.45	37	transport;other biological processes	plasma membrane;other membranes;other cell component	other molecular function	Pf02225, Pf04253, Pf04389		ENSG00000072274	TFRC	A0A8V8TLM6	Iron metabolism in placenta; Ferroptosis; 3q29 copy number variation syndrome; Iron metabolism disorders		4	0	1.01	0.0143553	1.45518e+09	1.462e+09	1.37332e+09	1.48937e+09	1.42952e+09	1.31322e+09	0.758188	0.120223	High	High	High	High	High	High	1
FALSE	High	Master Protein	P43304	Glycerol-3-phosphate dehydrogenase, mitochondrial OS=Homo sapiens OX=9606 GN=GPD2 PE=1 SV=3	0	292.733	67	43	530	43	727	80.8	7.69	1116.85	43	other metabolic processes	other membranes;mitochondrion;other cell component	other molecular function	Pf01266, Pf16901	2820	ENSG00000115159	GPD2	A8K4V0; B3KSA9; hsa:2820; P43304; Q59FR1; Q9HAP9	Fatty acid beta-oxidation	Triglyceride catabolism; Synthesis of PA	3	0	1.039	0.0551957	4.95329e+08	5.11255e+08	5.0291e+08	5.0068e+08	4.97562e+08	4.74193e+08	0.265046	0.576678	High	High	High	High	High	High	1
FALSE	High	Master Protein	Q96RQ3	Methylcrotonoyl-CoA carboxylase subunit alpha, mitochondrial OS=Homo sapiens OX=9606 GN=MCCC1 PE=1 SV=3	0	292.321	55	27	290	27	725	80.4	7.78	678.07	27	other metabolic processes	cytosol;mitochondrion;other cell component	other molecular function	Pf00289, Pf00364, Pf02785, Pf02786	56922	ENSG00000078070	MCCC1	hsa:56922; Q59ES4; Q96RQ3; Q9H959; Q9NS97	Amino acid metabolism	Biotin transport and metabolism; Branched-chain amino acid catabolism; Defective HLCS causes multiple carboxylase deficiency	4	0	1.098	0.134878	2.25868e+08	2.55608e+08	3.29403e+08	2.21828e+08	2.58492e+08	2.92584e+08	0.749097	0.125462	High	High	High	High	High	High	1
FALSE	High	Master Protein	P25705	ATP synthase subunit alpha, mitochondrial OS=Homo sapiens OX=9606 GN=ATP5F1A PE=1 SV=1	0	288.415	61	34	851	16	553	59.7	9.13	1719.48	34	other metabolic processes;transport;other biological processes	plasma membrane;other membranes;mitochondrion;other cell component	signal transduction activity or receptor binding;transporter activity;other molecular function	Pf00006, Pf00306, Pf02874	498	ENSG00000152234	ATP5F1A	A8K092; B4DY56; hsa:498; K7ENP3; P25705; Q53XX6; Q8IXV2; Q96FB4; Q96HW2; Q96IR6; Q9BTV8	Electron transport chain: OXPHOS system in mitochondria; 7q11.23 copy number variation syndrome; Oxidative phosphorylation	Mitochondrial protein import; Mitochondrial protein degradation; Cristae formation; Formation of ATP by chemiosmotic coupling	7	18	1.053	0.0745054	2.92918e+09	3.05524e+09	2.97398e+09	2.94968e+09	2.8497e+09	2.90275e+09	0.142354	0.846629	High	High	High	High	High	High	1
FALSE	High	Master Protein	P14618	Pyruvate kinase PKM OS=Homo sapiens OX=9606 GN=PKM PE=1 SV=4	0	285.032	71	32	408	32	531	57.9	7.84	918.87	32	cell organization and biogenesis;other metabolic processes;other biological processes	non-structural extracellular;cytosol;ER/Golgi;nucleus;other cell component	nucleic acid binding activity;kinase activity;other molecular function	Pf00224, Pf02887	5315	ENSG00000067225	PKM	A6NFK3; B2R5N8; B3KRY0; B4DFX8; B4DUU6; hsa:5315; P14618; P14786; Q53GK4; Q96E76; Q9BWB5; Q9UCV6; Q9UPF2	Photodynamic therapy-induced HIF-1 survival signaling; Amino acid metabolism; Clear cell renal cell carcinoma pathways; Metabolic reprogramming in colon cancer; Aerobic glycolysis; Glycolysis in senescence; Glucose metabolism in triple-negative breast cancer cells; Glycolysis and gluconeogenesis; Metabolic Epileptic Disorders	Neutrophil degranulation	10	0	1.061	0.0854247	6.51988e+08	7.18809e+08	6.71899e+08	6.7728e+08	7.00559e+08	6.07683e+08	0.607233	0.216645	High	High	High	High	High	High	1	Met-loss+Acetyl [N-Term]
FALSE	High	Master Protein	Q9BSJ8	Extended synaptotagmin-1 OS=Homo sapiens OX=9606 GN=ESYT1 PE=1 SV=1	0	283.993	47	37	491	37	1104	122.8	5.83	1012.15	37	cell organization and biogenesis;transport	plasma membrane;other membranes;ER/Golgi	transporter activity;other molecular function	Pf00168, Pf17047	23344	ENSG00000139641	ESYT1	A0FGR7; A8K2S2; hsa:23344; O94848; Q6PJN4; Q9BSJ8; Q9H6J1; Q9H6W2; Q9Y416		Glycosphingolipid transport; RAC1 GTPase cycle; RHOG GTPase cycle; RAC2 GTPase cycle; RAC3 GTPase cycle; RHOD GTPase cycle; RHOF GTPase cycle	7	0	1.102	0.140124	3.69737e+08	3.68717e+08	4.18133e+08	3.17351e+08	3.56521e+08	3.67062e+08	0.158026	0.801271	High	High	High	High	High	High	1
FALSE	High	Master Protein	Q9BTC0	Death-inducer obliterator 1 OS=Homo sapiens OX=9606 GN=DIDO1 PE=1 SV=5	0	283.194	32	46	240	45	2240	243.7	7.88	364.76	46	RNA metabolism OR transcription;other metabolic processes;signal transduction	cytoskeleton;nucleus;other cell component	other molecular function	Pf00628, Pf07500, Pf07744	11083	ENSG00000101191	DIDO1	A8MY65; B9EH82; E1P5I1; hsa:11083; O15043; Q3ZTL7; Q3ZTL8; Q4VXS1; Q4VXS2; Q4VXV8; Q4VXV9; Q96D72; Q9BQW0; Q9BTC0; Q9BW03; Q9H4G6; Q9H4G7; Q9NTU8; Q9NUM8; Q9UFB6			0	1	1.081	0.112367	6.78467e+07	6.32937e+07	7.07949e+07	6.43818e+07	6.2781e+07	5.68051e+07	0.132245	0.878621	High	High	High	High	High	High	1	Acetyl [N-Term]
FALSE	High	Master Protein	P68371	Tubulin beta-4B chain OS=Homo sapiens OX=9606 GN=TUBB4B PE=1 SV=1	0	282.129	71	25	667	2	445	49.8	4.89	1247.08	25	cell cycle OR cell proliferation;cell organization and biogenesis;stress response	non-structural extracellular;cytosol;cytoskeleton;other cytoplasmic organelle;other cell component	signal transduction activity or receptor binding;cytoskeletal activity;nucleic acid binding activity;other molecular function	Pf00091, Pf03953	10383	ENSG00000188229	TUBB4B	A2BFA2; hsa:10383; P05217; P68371	Alzheimer's disease and miRNA effects; Pathogenic Escherichia coli infection; Parkin-ubiquitin proteasomal system pathway; Alzheimer's disease	Neutrophil degranulation; Intraflagellar transport; Recycling pathway of L1; COPI-dependent Golgi-to-ER retrograde traffic; Separation of Sister Chromatids; The role of GTSE1 in G2/M progression after G2 checkpoint; Translocation of SLC2A4 (GLUT4) to the plasma membrane; Microtubule-dependent trafficking of connexons from Golgi to the plasma membrane; Gap junction assembly; MHC class II antigen p…	42	31	1.047	0.0662614	1.0648e+09	1.12622e+09	1.11543e+09	1.08835e+09	1.05763e+09	9.0594e+08	0.226902	0.644162	High	High	High	High	High	High	1
FALSE	High	Master Protein	Q8WUM0	Nuclear pore complex protein Nup133 OS=Homo sapiens OX=9606 GN=NUP133 PE=1 SV=2	0	281.466	53	42	398	42	1156	128.9	5.1	700.98	42	cell organization and biogenesis;other metabolic processes;transport;developmental processes;other biological processes	other membranes;cytosol;nucleus;other cell component	other molecular function	Pf03177	55746	ENSG00000069248	NUP133	B2RAZ8; hsa:55746; Q5T8N0; Q8WUM0; Q9H9W2; Q9NV71; Q9NVC4	Ciliary landscape	HCMV Late Events; Separation of Sister Chromatids; Resolution of Sister Chromatid Cohesion; RHO GTPases Activate Formins; HCMV Early Events; EML4 and NUDC in mitotic spindle formation; ISG15 antiviral mechanism; Transport of the SLBP independent Mature mRNA; Transport of the SLBP Dependant Mature mRNA; Transport of Mature mRNA Derived from an Intronless Transcript; Transport of Mature mRNA derive…	36	0	0.993	-0.0101344	1.41888e+08	1.43342e+08	1.47005e+08	1.38304e+08	1.37483e+08	1.43422e+08	0.144972	0.838715	High	High	High	High	High	High	1	Met-loss [N-Term]; Acetyl [N-Term]
FALSE	High	Master Protein	P11021	Endoplasmic reticulum chaperone BiP OS=Homo sapiens OX=9606 GN=HSPA5 PE=1 SV=2	0	280.543	51	35	671	33	654	72.3	5.16	1319.24	35	protein metabolism;other metabolic processes;stress response;transport;developmental processes;signal transduction;other biological processes	plasma membrane;other membranes;cytosol;mitochondrion;ER/Golgi;nucleus;other cell component	translation activity;other molecular function	Pf00012	3309	ENSG00000044574	HSPA5	B0QZ61; hsa:3309; P11021; Q2EF78; Q9NPF1; Q9UK02	Parkin-ubiquitin proteasomal system pathway; Apoptosis-related network due to altered Notch3 in ovarian cancer; Photodynamic therapy-induced unfolded protein response; Prion disease pathway; Unfolded protein response; Orexin receptor pathway	Regulation of HSF1-mediated heat shock response; Platelet degranulation ; Antigen Presentation: Folding, assembly and peptide loading of class I MHC; ATF6B (ATF6-beta) activates chaperones; IRE1alpha activates chaperones; PERK regulates gene expression; ATF6 (ATF6-alpha) activates chaperone genes	14	2	0.994	-0.00868224	1.21947e+09	1.23659e+09	1.14924e+09	1.23103e+09	1.23557e+09	1.18811e+09	0.620197	0.207471	High	High	High	High	High	High	1
FALSE	High	Master Protein	P07437	Tubulin beta chain OS=Homo sapiens OX=9606 GN=TUBB PE=1 SV=2	0	280.36	71	25	674	4	444	49.6	4.89	1217.76	25	cell cycle OR cell proliferation;cell organization and biogenesis;stress response;transport;other biological processes	non-structural extracellular;other membranes;cytosol;cytoskeleton;nucleus;other cytoplasmic organelle;other cell component	signal transduction activity or receptor binding;cytoskeletal activity;other molecular function	Pf00091, Pf03953	203068	ENSG00000183311; ENSG00000196230; ENSG00000224156; ENSG00000227739; ENSG00000229684; ENSG00000232421; ENSG00000232575; ENSG00000235067	TUBB	hsa:203068; P05218; P07437; Q8WUC1; Q9CY33	Alzheimer's disease and miRNA effects; Pathogenic Escherichia coli infection; Parkin-ubiquitin proteasomal system pathway; Opioid receptor pathways; Alzheimer's disease; HDAC6 interactions in the central nervous system	Potential therapeutics for SARS; Recruitment of NuMA to mitotic centrosomes; Regulation of PLK1 Activity at G2/M Transition; Loss of Nlp from mitotic centrosomes; Recruitment of mitotic centrosome proteins and complexes; Anchoring of the basal body to the plasma membrane; AURKA Activation by TPX2; Neutrophil degranulation	15	1	1.028	0.0398403	1.82127e+08	1.78231e+08	1.82965e+08	1.78956e+08	1.72703e+08	1.17217e+08	0.275743	0.559495	High	High	High	High	High	High	1
FALSE	High	Master Protein	P33527	Multidrug resistance-associated protein 1 OS=Homo sapiens OX=9606 GN=ABCC1 PE=1 SV=3	0	279.924	35	42	345	41	1531	171.5	7.11	711.46	42	cell organization and biogenesis;other metabolic processes;stress response;transport;other biological processes	plasma membrane;other membranes	transporter activity;other molecular function	Pf00005, Pf00664	4363	ENSG00000103222; ENSG00000278183	ABCC1	A3RJX2; C9JPJ4; hsa:4363; O14819; O43333; P33527; P78419; Q59GI9; Q9UQ97; Q9UQ99; Q9UQA0	Irinotecan pathway; Leukotriene metabolic pathway; TROP2 regulatory signaling	ABC-family proteins mediated transport; Sphingolipid de novo biosynthesis; Paracetamol ADME; Cytoprotection by HMOX1; Transport of RCbl within the body; NFE2L2 regulating MDR associated enzymes; Heme degradation; Synthesis of Leukotrienes (LT) and Eoxins (EX)	11	1	1.06	0.0840643	1.74524e+08	1.67339e+08	1.6953e+08	1.60864e+08	1.57867e+08	1.5468e+08	0.0103382	1.98556	High	High	High	High	High	High	1
FALSE	High	Master Protein	Q9NR30	Nucleolar RNA helicase 2 OS=Homo sapiens OX=9606 GN=DDX21 PE=1 SV=5	0	278.59	51	41	444	38	783	87.3	9.28	895.86	41	cell organization and biogenesis;RNA metabolism OR transcription;other metabolic processes;stress response;other biological processes	cytosol;mitochondrion;nucleus;other cell component	enzyme regulator activity;nucleic acid binding activity;other molecular function	Pf00270, Pf00271, Pf08152	9188	ENSG00000165732	DDX21	B2RDL0; hsa:9188; Q13436; Q5VX41; Q68D35; Q9NR30	10q11.21q11.23 copy number variation syndrome; Rubinstein-Taybi syndrome 1	B-WICH complex positively regulates rRNA expression; Major pathway of rRNA processing in the nucleolus and cytosol	4	3	1.2	0.263034	3.76017e+08	3.89546e+08	4.54524e+08	3.23784e+08	3.35963e+08	3.75442e+08	0.0991977	1.0035	High	High	High	High	High	High	1
FALSE	High	Master Protein	O60264	SWI/SNF-related matrix-associated actin-dependent regulator of chromatin subfamily A member 5 OS=Homo sapiens OX=9606 GN=SMARCA5 PE=1 SV=1	0	277.869	50	52	409	36	1052	121.8	8.09	594.74	52	cell organization and biogenesis;DNA metabolism;RNA metabolism OR transcription;other metabolic processes;stress response;other biological processes	nucleus;other cell component	nucleic acid binding activity;other molecular function	Pf00176, Pf00271, Pf09110, Pf09111	8467	ENSG00000153147	SMARCA5	hsa:8467; O60264	10q11.21q11.23 copy number variation syndrome	Deposition of new CENPA-containing nucleosomes at the centromere; B-WICH complex positively regulates rRNA expression; Recruitment and ATM-mediated phosphorylation of repair and signaling proteins at DNA double strand breaks; NoRC negatively regulates rRNA expression	5	15	1.032	0.045443	1.70987e+08	1.6957e+08	1.68559e+08	1.62582e+08	1.65451e+08	1.68508e+08	0.0861833	1.06458	High	High	High	High	High	High	1	Met-loss+Acetyl [N-Term]
FALSE	High	Master Protein	P08238	Heat shock protein HSP 90-beta OS=Homo sapiens OX=9606 GN=HSP90AB1 PE=1 SV=4	0	277.606	54	39	694	22	724	83.2	5.03	1168.61	39	cell organization and biogenesis;protein metabolism;DNA metabolism;other metabolic processes;stress response;other biological processes	non-structural extracellular;plasma membrane;other membranes;cytosol;nucleus;other cell component	enzyme regulator activity;cytoskeletal activity;nucleic acid binding activity;other molecular function	Pf00183, Pf13589	3326	ENSG00000096384	HSP90AB1	B2R5P0; hsa:3326; P08238; Q5T9W7; Q9NQW0; Q9NTK6	Nuclear receptors meta-pathway; NRF2 pathway; Focal adhesion: PI3K-Akt-mTOR-signaling pathway; PI3K-Akt signaling pathway	Regulation of actin dynamics for phagocytic cup formation; Potential therapeutics for SARS; The role of GTSE1 in G2/M progression after G2 checkpoint; HSP90 chaperone cycle for steroid hormone receptors (SHR) in the presence of ligand; SARS-CoV-2 activates/modulates innate and adaptive immune responses; Aryl hydrocarbon receptor signalling; Neutrophil degranulation; Estrogen-dependent gene expres…	25	18	1.049	0.0690147	6.56875e+08	6.63672e+08	6.12305e+08	6.5227e+08	6.63472e+08	5.84718e+08	0.732068	0.135449	High	High	High	High	High	High	1
FALSE	High	Master Protein	P49257	Protein ERGIC-53 OS=Homo sapiens OX=9606 GN=LMAN1 PE=1 SV=2	0	276.114	44	20	355	20	510	57.5	6.77	820.09	20	cell organization and biogenesis;protein metabolism;other metabolic processes;stress response;transport;other biological processes	other membranes;cytoskeleton;ER/Golgi;other cell component	other molecular function	Pf03388	3998	ENSG00000074695	LMAN1	hsa:3998; P49257; Q12895; Q8N5I7; Q9UQG1; Q9UQG2; Q9UQG3; Q9UQG4; Q9UQG5; Q9UQG6; Q9UQG7; Q9UQG8; Q9UQG9; Q9UQH0; Q9UQH1; Q9UQH2	VEGFA-VEGFR2 signaling; Dengue-2 interactions with complement and coagulation cascades; Complement and coagulation cascades	RHOC GTPase cycle; RHOA GTPase cycle; RHOG GTPase cycle; RAC2 GTPase cycle; RAC3 GTPase cycle; RHOD GTPase cycle; COPII-mediated vesicle transport; Cargo concentration in the ER; Transport to the Golgi and subsequent modification	12	0	1.143	0.192825	5.08055e+08	4.75585e+08	4.82403e+08	4.31759e+08	4.64689e+08	4.33299e+08	0.0357258	1.44702	High	High	High	High	High	High	1
FALSE	High	Master Protein	I3L4N8	Actin gamma 1 OS=Homo sapiens OX=9606 GN=ACTG1 PE=1 SV=9	0	275.967	77	21	1000	12	351	39	5.47	1505.43	21				Pf00022		ENSG00000184009	ACTG1	I3L4N8	Common pathways underlying drug addiction; Ebola virus infection in host; Thermogenesis; Pleural mesothelioma; Network map of SARS-CoV-2 signaling pathway		5	13	0.903	-0.147202	2.75689e+09	2.87321e+09	2.27813e+09	3.26839e+09	3.0881e+09	2.68737e+09	0.204958	0.688334	High	High	High	High	High	High	1
FALSE	High	Master Protein	P11142	Heat shock cognate 71 kDa protein OS=Homo sapiens OX=9606 GN=HSPA8 PE=1 SV=1	0	274.339	62	31	638	17	646	70.9	5.52	1308.55	31	cell organization and biogenesis;protein metabolism;RNA metabolism OR transcription;other metabolic processes;stress response;transport;other biological processes	non-structural extracellular;plasma membrane;other membranes;cytosol;nucleus;other cytoplasmic organelle;other cell component	signal transduction activity or receptor binding;other molecular function	Pf00012	3312	ENSG00000109971	HSPA8	hsa:3312; P11142; Q9H3R6	Parkin-ubiquitin proteasomal system pathway; MAPK signaling pathway; Exercise-induced circadian regulation; Measles virus infection; Opioid receptor pathways; Extrafollicular and follicular B cell activation by SARS-CoV-2; 1p36 copy number variation syndrome; HDAC6 interactions in the central nervous system	Late endosomal microautophagy; AUF1 (hnRNP D0) binds and destabilizes mRNA; HSP90 chaperone cycle for steroid hormone receptors (SHR) in the presence of ligand; PKR-mediated signaling; Regulation of HSF1-mediated heat shock response; Neutrophil degranulation; Lysosome Vesicle Biogenesis; Golgi Associated Vesicle Biogenesis; Clathrin-mediated endocytosis; mRNA Splicing - Major Pathway; CHL1 intera…	27	16	1.033	0.0468403	6.11755e+08	6.13464e+08	6.30093e+08	6.5057e+08	6.24003e+08	5.89832e+08	0.877976	0.0565176	High	High	High	High	High	High	1
FALSE	High	Master Protein	Q9NYF8	Bcl-2-associated transcription factor 1 OS=Homo sapiens OX=9606 GN=BCLAF1 PE=1 SV=2	0	274.014	38	38	368	2	920	106.1	9.98	678.51	38	stress response;other biological processes	nucleus;other cell component	nucleic acid binding activity;other molecular function	Pf15440	9774	ENSG00000029363	BCLAF1	A2RU75; B7ZM58; E1P586; hsa:9774; Q14673; Q86WU6; Q86WY0; Q9NYF8	Interactome of polycomb repressive complex 2 (PRC2)		1	38	1.209	0.273814	5.29035e+08	5.76308e+08	5.8308e+08	4.62125e+08	5.10591e+08	5.01681e+08	0.0342966	1.46475	High	High	High	High	High	High	1
FALSE	High	Master Protein	A0A8V8TR54	DNA helicase OS=Homo sapiens OX=9606 GN=CHD3 PE=1 SV=1	0	273.812	33	51	390	1	2114	238.4	6.86	637.88	51	cell organization and biogenesis	nucleus	nucleic acid binding activity;other molecular function	Pf00176, Pf00271, Pf00385, Pf00628, Pf06461, Pf06465, Pf08073, Pf08074	1107	ENSG00000170004	CHD3	A0A8V8TR54	Effect of progerin on genes involved in progeria		1	0	2.271	1.18333		1.55984e+06	1.82963e+06	354983		1.55856e+06	0.354074	0.450906	Not Found	High	High	High	Not Found	High	1
FALSE	High	Master Protein	Q12873	Chromodomain-helicase-DNA-binding protein 3 OS=Homo sapiens OX=9606 GN=CHD3 PE=1 SV=3	0	273.128	35	52	393	2	2000	226.5	7.3	629.21	52	cell cycle OR cell proliferation;cell organization and biogenesis;other biological processes	cytoskeleton;nucleus;other cell component	nucleic acid binding activity;other molecular function	Pf00176, Pf00271, Pf00385, Pf00628, Pf06461, Pf06465, Pf08073, Pf08074	1107	ENSG00000170004	CHD3	D3DTQ9; E9PG89; hsa:1107; Q12873; Q9Y4I0	Effect of progerin on genes involved in progeria	Potential therapeutics for SARS; SUMOylation of chromatin organization proteins; Regulation of PTEN gene transcription; HDACs deacetylate histones; RNA Polymerase I Transcription Initiation; ERCC6 (CSB) and EHMT2 (G9a) positively regulate rRNA expression; Regulation of TP53 Activity through Acetylation	8	37	1.102	0.140124	1.3357e+08	1.40963e+08	1.46655e+08	1.24331e+08	1.27529e+08	1.26832e+08	0.0223058	1.65158	High	High	High	High	High	Peak Found	1
FALSE	High	Master Protein	E9PKU7	Glucosidase II alpha subunit OS=Homo sapiens OX=9606 GN=GANAB PE=1 SV=1	0	273.041	48	30	329	2	852	96.5	5.94	761.34	30	other metabolic processes		other molecular function	Pf01055, Pf13802, Pf21365	23193	ENSG00000089597	GANAB	E9PKU7	N-glycan biosynthesis		1	0	1.027	0.0384362	7.84605e+06	9.347e+06	9.00934e+06	7.4598e+06	8.67089e+06	9.26374e+06	0.7196	0.142909	High	High	High	High	High	High	1
FALSE	High	Master Protein	Q07065	Cytoskeleton-associated protein 4 OS=Homo sapiens OX=9606 GN=CKAP4 PE=1 SV=2	0	272.171	67	37	687	36	602	66	5.92	1284.37	37		plasma membrane;other membranes;cytoskeleton;ER/Golgi;other cytoplasmic organelle;other cell component			10970	ENSG00000136026	CKAP4	hsa:10970; Q07065; Q504S5; Q53ES6		Neutrophil degranulation; RND2 GTPase cycle; Regulation of Insulin-like Growth Factor (IGF) transport and uptake by Insulin-like Growth Factor Binding Proteins (IGFBPs); Post-translational protein phosphorylation; RND3 GTPase cycle; Surfactant metabolism	6	0	1.057	0.0799754	1.2767e+09	1.32524e+09	1.26065e+09	1.18929e+09	1.28984e+09	1.29803e+09	0.515721	0.287586	High	High	High	High	High	High	1
FALSE	High	Master Protein	Q8NF91	Nesprin-1 OS=Homo sapiens OX=9606 GN=SYNE1 PE=1 SV=4	0	272.137	10	64	263	61	8797	1010.5	5.53	220.93	64	cell organization and biogenesis;developmental processes;other biological processes	plasma membrane;other membranes;cytoskeleton;ER/Golgi;nucleus;other cell component	signal transduction activity or receptor binding;cytoskeletal activity;other molecular function	Pf00307, Pf00435, Pf10541	23345	ENSG00000131018	SYNE1	B3W695; E7EQI5; H0Y4C0; O94890; Q3ZCV0; Q5JV19; Q5JV22; Q8N9P7; Q8NF91; Q8TCP1; Q8WWW6; Q8WWW7; Q8WXF6; Q96N17; Q9C0A7; Q9H525; Q9H526; Q9NS36; Q9NU50; Q9UJ06; Q9UJ07; Q9ULF8	Envelope proteins and their potential roles in EDMD physiopathology	Meiotic synapsis	2	0	1.019	0.0271541	3.28427e+07	3.64945e+07	3.60102e+07	3.07428e+07	3.51203e+07	5.37807e+07	0.541882	0.266095	High	High	High	High	High	High	1
FALSE	High	Master Protein	H7BXI1	Extended synaptotagmin 2 OS=Homo sapiens OX=9606 GN=ESYT2 PE=1 SV=2	0	269.53	51	33	332	33	866	96.3	8.43	645.69	33	cell organization and biogenesis;transport	plasma membrane;other membranes;cytosol;ER/Golgi	other molecular function	Pf00168, Pf17047		ENSG00000117868	ESYT2	H7BXI1			0	0	1.083	0.115033	2.20619e+08	2.09268e+08	2.24404e+08	1.74326e+08	1.80804e+08	1.94383e+08	0.00942199	2.02586	High	High	High	High	High	High	1
FALSE	High	Master Protein	P35221	Catenin alpha-1 OS=Homo sapiens OX=9606 GN=CTNNA1 PE=1 SV=1	0	269.44	54	38	317	31	906	100	6.29	675.03	38	cell adhesion;cell cycle OR cell proliferation;cell organization and biogenesis;stress response;developmental processes;signal transduction;other biological processes	plasma membrane;other membranes;cytosol;cytoskeleton;other cell component	cytoskeletal activity;other molecular function	Pf01044	1495	ENSG00000044115	CTNNA1	hsa:1495; P35221; Q12795; Q8N1C0	Arrhythmogenic right ventricular cardiomyopathy; Apoptosis-related network due to altered Notch3 in ovarian cancer; VEGFA-VEGFR2 signaling; White fat cell differentiation; Endometrial cancer; Mechanoregulation and pathology of YAP/TAZ via Hippo and non-Hippo mechanisms; Hippo-Merlin signaling dysregulation; Pleural mesothelioma	RHO GTPases activate IQGAPs; Myogenesis; VEGFR2 mediated vascular permeability; Adherens junctions interactions; Regulation of CDH11 function; Regulation of CDH19 Expression and Function; CDH11 homotypic and heterotypic interactions	15	7	1.035	0.0496308	1.82404e+08	1.94746e+08	1.92009e+08	1.78704e+08	1.81964e+08	1.73575e+08	0.0597549	1.22363	High	High	High	High	High	High	1	Met-loss+Acetyl [N-Term]
FALSE	High	Master Protein	A0A0G2JN29	Nodal modulator 1 OS=Homo sapiens OX=9606 GN=NOMO1 PE=1 SV=1	0	268.01	47	39	356	1	1267	139.5	5.8	669.22	39			other molecular function	Pf13620, Pf17802		ENSG00000274779	NOMO1	A0A0G2JN29			0	0	0.891	-0.166503	11215727	1.12358e+07	1.04772e+07	1.24199e+07	1.17527e+07	1.62224e+07	0.153269	0.814547	High	High	High	High	High	High	1
FALSE	High	Master Protein	A0A669KB89	Scribble planar cell polarity protein OS=Homo sapiens OX=9606 GN=SCRIB PE=1 SV=1	0	267.916	40	45	319	39	1658	177.7	5.14	495.14	45		plasma membrane;other membranes;nucleus;other cell component		Pf00560, Pf00595, Pf13855		ENSG00000180900	SCRIB	A0A669KB89			0	6	1.06	0.0840643	1.49441e+08	1.49129e+08	1.688e+08	1.4648e+08	1.61363e+08	1.5614e+08	0.892332	0.0494736	High	High	High	High	High	High	1
FALSE	High	Master Protein	A0A4W8VX11	Pericentriolar material 1 OS=Homo sapiens OX=9606 GN=PCM1 PE=4 SV=1	0	267.79	31	42	317	1	1860	210	5	529.59	42	cell organization and biogenesis;other biological processes	other membranes;cytosol;cytoskeleton;nucleus		Pf15717		ENSG00000078674	PCM1	A0A4W8VX11	Prader-Willi and Angelman syndrome; Joubert syndrome		2	0	1.191	0.252173	2.38692e+06	2.71364e+06	2.66958e+06	2.24177e+06	2.2763e+06	2.12165e+06	0.0286458	1.54294	High	High	High	High	High	High	1	Met-loss+Acetyl [N-Term]
FALSE	High	Master Protein	P51659	Peroxisomal multifunctional enzyme type 2 OS=Homo sapiens OX=9606 GN=HSD17B4 PE=1 SV=3	0	267.329	47	30	400	30	736	79.6	8.84	795.29	30	other metabolic processes;developmental processes	cytosol;other cytoplasmic organelle	other molecular function	Pf00106, Pf01575, Pf02036	3295	ENSG00000133835	HSD17B4	B4DNV1; B4DVS5; E9PB82; F5HE57; hsa:3295; P51659	Androgen receptor network in prostate cancer; Steroid biosynthesis; Disorders of bile acid synthesis and biliary transport; Primary ovarian insufficiency	TYSND1 cleaves peroxisomal proteins; Synthesis of bile acids and bile salts via 7alpha-hydroxycholesterol; alpha-linolenic acid (ALA) metabolism; Beta-oxidation of pristanoyl-CoA; Beta-oxidation of very long chain fatty acids	10	0	0.981	-0.027675	4.13452e+08	3.94595e+08	3.61277e+08	3.87989e+08	4.17584e+08	3.96961e+08	0.563305	0.249257	High	High	High	High	High	High	1
FALSE	High	Master Protein	P16435	NADPH--cytochrome P450 reductase OS=Homo sapiens OX=9606 GN=POR PE=1 SV=2	0	267.167	57	33	372	33	677	76.6	5.58	675.53	33	other metabolic processes;other biological processes	other membranes;cytosol;ER/Golgi;other cell component	other molecular function	Pf00175, Pf00258, Pf00667	5447	ENSG00000127948	POR	P16435; Q16455; Q197M5; Q8N181; Q9H3M8; Q9UDT3	Oxidation by cytochrome P450; Ferroptosis; 7q11.23 distal copy number variation	Cytochrome P450 - arranged by substrate type	4	0	1.116	0.158337	4.14722e+08	4.0673e+08	4.31591e+08	3.51698e+08	3.84427e+08	3.93715e+08	0.0491215	1.30873	High	High	High	High	High	High	1
FALSE	High	Master Protein	Q15154	Pericentriolar material 1 protein OS=Homo sapiens OX=9606 GN=PCM1 PE=1 SV=5	0	266.545	28	42	322	1	2024	228.4	5.02	511.45	42											0	37	1.075	0.104337	9.6675e+07	9.4871e+07	1.02067e+08	8.93144e+07	9.35674e+07	8.58014e+07	0.0560237	1.25163	High	High	High	High	High	High	1	Met-loss+Acetyl [N-Term]
FALSE	High	Master Protein	P08729	Keratin, type II cytoskeletal 7 OS=Homo sapiens OX=9606 GN=KRT7 PE=1 SV=5	0	265.527	67	35	1294	27	469	51.4	5.48	2140.85	35	cell organization and biogenesis;other biological processes	cytosol;cytoskeleton;other cell component	bone, tooth or skin structural activity	Pf00038, Pf16208	3855	ENSG00000135480	KRT7	hsa:3855; P08729; Q92676; Q9BUD8; Q9Y3R7	Pancreatic cancer subtypes	Formation of the cornified envelope	3	5	1.06	0.0840643	6.97435e+09	6.65474e+09	6.85665e+09	6.56161e+09	6.32958e+09	6.60781e+09	0.0606494	1.21717	High	High	High	High	High	High	1	Met-loss+Acetyl [N-Term]
FALSE	High	Master Protein	P11388	DNA topoisomerase 2-alpha OS=Homo sapiens OX=9606 GN=TOP2A PE=1 SV=3	0	265.397	33	46	407	32	1531	174.3	8.72	651.66	46	cell cycle OR cell proliferation;cell organization and biogenesis;DNA metabolism;other metabolic processes;stress response;developmental processes;other biological processes	nucleus;other cell component	nucleic acid binding activity;other molecular function	Pf00204, Pf00521, Pf01751, Pf02518, Pf08070, Pf16898	7153	ENSG00000131747	TOP2A	B2RTS1; hsa:7153; P11388; Q71UN1; Q71UQ5; Q9HB24; Q9HB25; Q9HB26; Q9UP44; Q9UQP9	Gastric cancer network 1; Gastric cancer network 2; Retinoblastoma gene in cancer	SUMOylation of DNA replication proteins; Transcription of E2F targets under negative control by DREAM complex	5	0	0.98	-0.0291463	9.95956e+07	1.02891e+08	1.04865e+08	1.04035e+08	1.09453e+08	9.90154e+07	0.638536	0.194814	High	High	High	High	High	High	1
FALSE	High	Master Protein	Q9H2P0	Activity-dependent neuroprotector homeobox protein OS=Homo sapiens OX=9606 GN=ADNP PE=1 SV=1	0	264.731	42	36	316	36	1102	123.5	7.34	641.98	36	cell organization and biogenesis;developmental processes;signal transduction;other biological processes	non-structural extracellular;nucleus;other cell component	cytoskeletal activity;nucleic acid binding activity;other molecular function	Pf00046, Pf19627	23394	ENSG00000101126	ADNP	E1P5Y2; hsa:23394; O94881; Q5BKU2; Q9H2P0; Q9UG34			0	0	1.155	0.207893	1.17461e+08	1.35423e+08	1.54982e+08	1.10202e+08	1.21728e+08	1.27001e+08	0.242863	0.614639	High	High	High	High	High	High	1	Acetyl [N-Term]
FALSE	High	Master Protein	Q9BQG0	Myb-binding protein 1A OS=Homo sapiens OX=9606 GN=MYBBP1A PE=1 SV=2	0	264.167	36	39	380	39	1328	148.8	9.28	719.89	39	cell organization and biogenesis;other metabolic processes;stress response;signal transduction;other biological processes	nucleus;other cell component	nucleic acid binding activity;other molecular function	Pf04931	10514	ENSG00000132382	MYBBP1A	hsa:10514; Q86VM3; Q9BQG0; Q9BW49; Q9P0V5; Q9UF99	Energy metabolism; 10q11.21q11.23 copy number variation syndrome	B-WICH complex positively regulates rRNA expression	3	0	1.113	0.154454	1.94029e+08	2.13838e+08	2.24591e+08	1.91026e+08	1.96009e+08	2.02068e+08	0.202967	0.692575	High	High	High	High	High	High	1
FALSE	High	Master Protein	H0YFD6	enoyl-CoA hydratase OS=Homo sapiens OX=9606 GN=HADHA PE=1 SV=2	0	263.913	50	31	364	31	792	86.3	9.1	769.58	31	other metabolic processes	mitochondrion	other molecular function	Pf00378, Pf00725, Pf02737		ENSG00000084754	HADHA	H0YFD6	Valproic acid pathway		1	0	1.022	0.0313952	2.79201e+08	3.10194e+08	2.93213e+08	3.0052e+08	3.138e+08	2.80013e+08	0.783487	0.105968	High	High	High	High	High	High	1
FALSE	High	Master Protein	P49790	Nuclear pore complex protein Nup153 OS=Homo sapiens OX=9606 GN=NUP153 PE=1 SV=2	0	263.346	38	39	399	39	1475	153.8	8.73	732.56	39	cell organization and biogenesis;transport;other biological processes	other membranes;cytosol;nucleus;other cell component	nucleic acid binding activity;other molecular function	Pf00641, Pf08604, Pf10599	9972	ENSG00000124789	NUP153	B4DIK2; E7EPX5; F6QR24; hsa:9972; P49790; Q4LE47; Q5T9I7; Q7Z743	TGF-beta signaling pathway	Nuclear import of Rev protein; HCMV Late Events; HCMV Early Events; ISG15 antiviral mechanism; Transport of the SLBP independent Mature mRNA; Transport of the SLBP Dependant Mature mRNA; Transport of Mature mRNA Derived from an Intronless Transcript; Transport of Mature mRNA derived from an Intron-Containing Transcript; Rev-mediated nuclear export of HIV RNA; Transport of Ribonucleoproteins into …	29	0	1.025	0.0356239	1.72848e+08	1.6723e+08	1.77643e+08	1.69074e+08	1.79649e+08	1.89346e+08	0.360998	0.442496	High	High	High	High	High	High	1
FALSE	High	Master Protein	E9PK91	BCL2 associated transcription factor 1 OS=Homo sapiens OX=9606 GN=BCLAF1 PE=1 SV=1	0	263.122	38	36	328	1	871	100.3	9.95	593.97	36		nucleus		Pf15440		ENSG00000029363	BCLAF1	E9PK91	Interactome of polycomb repressive complex 2 (PRC2)		1	0	1.191	0.252173	2.51387e+06	2.58474e+06	3.28325e+06	2.52513e+06	2.7571e+06	1.7723e+06	0.315088	0.501568	High	High	High	High	High	Peak Found	1
FALSE	High	Master Protein	O60313	Dynamin-like 120 kDa protein, mitochondrial OS=Homo sapiens OX=9606 GN=OPA1 PE=1 SV=3	0	261.759	49	44	370	31	960	111.6	7.87	654.42	44	cell organization and biogenesis;other metabolic processes;stress response;transport;developmental processes;other biological processes	other membranes;cytosol;cytoskeleton;mitochondrion;nucleus;other cell component	cytoskeletal activity;other molecular function	Pf00350, Pf19434	4976	ENSG00000198836	OPA1	D3DNW4; E5KLJ5; E5KLJ6; E5KLJ7; E5KLK1; E5KLK2; hsa:4976; O60313	Orexin receptor pathway	Mitochondrial protein degradation; Regulation of Apoptosis	3	14	1.03	0.0426443	2.20465e+08	2.39916e+08	2.29805e+08	2.22073e+08	2.31374e+08	2.18706e+08	0.425069	0.371541	High	High	High	High	High	High	1
FALSE	High	Master Protein	P09874	Poly [ADP-ribose] polymerase 1 OS=Homo sapiens OX=9606 GN=PARP1 PE=1 SV=4	0	261.664	39	36	440	36	1014	113	8.88	737.05	36	cell organization and biogenesis;protein metabolism;DNA metabolism;RNA metabolism OR transcription;other metabolic processes;stress response;signal transduction;other biological processes	cytosol;mitochondrion;nucleus;other cell component	nucleic acid binding activity;other molecular function	Pf00533, Pf00644, Pf00645, Pf02877, Pf05406, Pf08063, Pf21728	142	ENSG00000143799	PARP1	B1ANJ4; hsa:142; P09874; Q8IUZ9	Corticotropin-releasing hormone signaling pathway; Nanoparticle triggered regulated necrosis; Fas ligand pathway and stress induction of heat shock proteins; NAD metabolism, sirtuins and aging; NAD+ metabolism; NAD+ biosynthetic pathways; Breast cancer pathway; Acute viral myocarditis; Joubert syndrome; Male infertility; Base excision repair; IL-18 signaling pathway; DNA repair pathways, full net…	SUMOylation of DNA damage response and repair proteins; Downregulation of SMAD2/3:SMAD4 transcriptional activity; HDR through MMEJ (alt-NHEJ); Formation of Incision Complex in GG-NER; DNA Damage Recognition in GG-NER; vRNA Synthesis; POLB-Dependent Long Patch Base Excision Repair; Dual Incision in GG-NER	25	0	1.072	0.100305	1.64021e+08	1.55878e+08	1.67486e+08	1.55188e+08	1.50679e+08	1.392e+08	0.0741953	1.12962	High	High	High	High	High	High	1
FALSE	High	Master Protein	Q6DD88	Atlastin-3 OS=Homo sapiens OX=9606 GN=ATL3 PE=1 SV=1	0	259.877	64	25	309	1	541	60.5	5.66	597.78	25	cell organization and biogenesis;other biological processes	other membranes;ER/Golgi	other molecular function	Pf02263, Pf02841	25923	ENSG00000184743	ATL3	hsa:25923; Q6DD88; Q8N7W5; Q9H8Q5; Q9UFL1			0	23	1.137	0.185232	3.25291e+08	3.06031e+08	3.1885e+08	2.74596e+08	2.89391e+08	2.64434e+08	0.0115659	1.93682	High	High	High	High	High	High	1
FALSE	High	Master Protein	A0A8V8NBT1	Nucleoporin 160 OS=Homo sapiens OX=9606 GN=NUP160 PE=1 SV=1	0	259.414	42	44	359	44	1402	158.6	5.41	692.94	44	other metabolic processes;transport	nucleus	other molecular function	Pf11715		ENSG00000030066	NUP160	A0A8V8NBT1			0	0	1.027	0.0384362	1.67069e+08	1.70368e+08	1.78017e+08	1.62656e+08	1.67441e+08	1.7467e+08	0.496281	0.304272	High	High	High	High	High	High	1	Met-loss+Acetyl [N-Term]
FALSE	High	Master Protein	F5H6I7	Atlastin GTPase 3 OS=Homo sapiens OX=9606 GN=ATL3 PE=1 SV=1	0	258.404	65	25	294	1	523	58.7	5.64	587.17	25		other membranes;ER/Golgi	other molecular function	Pf02263, Pf02841	25923	ENSG00000184743	ATL3	F5H6I7			0	0	1.138	0.186501	1.09872e+06	1.11693e+06	1.17919e+06	931730	1.11471e+06	1.15203e+06	0.416444	0.380444	High	High	High	High	High	Peak Found	1	Met-loss [N-Term]; Acetyl [N-Term]
FALSE	High	Master Protein	Q10471	Polypeptide N-acetylgalactosaminyltransferase 2 OS=Homo sapiens OX=9606 GN=GALNT2 PE=1 SV=1	0	258.351	55	30	807	29	571	64.7	8.35	1387.89	30	protein metabolism;other metabolic processes	non-structural extracellular;other membranes;ER/Golgi;other cell component	other molecular function	Pf00535, Pf00652	2590	ENSG00000143641	GALNT2	A8K1Y3; B7Z8V8; C5HU00; hsa:2590; Q10471; Q9NPY4		COPI-independent Golgi-to-ER retrograde traffic; O-linked glycosylation of mucins	2	2	1.063	0.0881416	1.54621e+09	1.48958e+09	1.53487e+09	1.40143e+09	1.42702e+09	1.44914e+09	0.0115393	1.93782	High	High	High	High	High	High	1
FALSE	High	Master Protein	A0A0C4DG89	RNA helicase OS=Homo sapiens OX=9606 GN=DDX46 PE=1 SV=1	0	257.732	43	44	452	1	1032	117.4	9.29	746.44	44		nucleus	nucleic acid binding activity;other molecular function	Pf00270, Pf00271	9879	ENSG00000145833	DDX46	A0A0C4DG89			0	0	1.21	0.275007	4307539	6.32751e+06	6.95804e+06	5.22794e+06	4.90369e+06	5.40587e+06	0.446692	0.349991	High	High	High	High	High	High	1
FALSE	High	Master Protein	P49750	YLP motif-containing protein 1 OS=Homo sapiens OX=9606 GN=YLPM1 PE=1 SV=4	0	256.844	28	46	301	46	2146	241.5	6.55	383.77	46	other biological processes	nucleus		Pf13671	56252	ENSG00000119596	YLPM1	hsa:56252; P49750; P49752; Q96I64; Q9P1V7			0	0	1.083	0.115033	9.32294e+07	9.22476e+07	1.00536e+08	8.68538e+07	8.96292e+07	7.77219e+07	0.0756296	1.12131	High	High	High	High	High	High	1	Acetyl [N-Term]
FALSE	High	Master Protein	Q12789	General transcription factor 3C polypeptide 1 OS=Homo sapiens OX=9606 GN=GTF3C1 PE=1 SV=4	0	256.777	28	51	348	51	2109	238.7	7.3	464.92	51	RNA metabolism OR transcription;other metabolic processes	nucleus;other cell component	nucleic acid binding activity;other molecular function	Pf04182	2975	ENSG00000077235	GTF3C1	B2RP21; hsa:2975; Q12789; Q12838; Q6DKN9; Q9Y4W9		RNA Polymerase III Abortive And Retractive Initiation; RNA Polymerase III Transcription Initiation From Type 1 Promoter; RNA Polymerase III Transcription Initiation From Type 2 Promoter	3	0	1.095	0.130931	8.22307e+07	8.55707e+07	9.97919e+07	8.57136e+07	8.36103e+07	8.07551e+07	0.353927	0.451087	High	High	High	High	High	High	1
FALSE	High	Master Protein	Q92616	Stalled ribosome sensor GCN1 OS=Homo sapiens OX=9606 GN=GCN1 PE=1 SV=7	0	256.377	27	57	272	57	2671	292.5	7.43	296.21	57	cell organization and biogenesis;protein metabolism;other metabolic processes;stress response;other biological processes	cytosol;translational apparatus;other cell component	enzyme regulator activity;translation activity;nucleic acid binding activity;other molecular function		10985	ENSG00000089154	GCN1	A8KAY1; hsa:10985; O95001; O95651; Q6P2S3; Q86X65; Q8N5I5; Q8WU80; Q92616; Q99736; Q9UE60		Response of EIF2AK4 (GCN2) to amino acid deficiency	1	0	1.052	0.0731347	1.01859e+08	1.06087e+08	1.05771e+08	1.03316e+08	1.01946e+08	9.59605e+07	0.189262	0.722935	High	High	High	High	High	High	1
FALSE	High	Master Protein	Q9H583	HEAT repeat-containing protein 1 OS=Homo sapiens OX=9606 GN=HEATR1 PE=1 SV=3	0	255.58	29	50	338	50	2144	242.2	6.54	457.02	50	RNA metabolism OR transcription;other metabolic processes;other biological processes	mitochondrion;nucleus;other cell component	nucleic acid binding activity	Pf08146, Pf12397	55127	ENSG00000119285	HEATR1	hsa:55127; Q5T3Q8; Q6P197; Q9H583; Q9NW23		Major pathway of rRNA processing in the nucleolus and cytosol; rRNA modification in the nucleus and cytosol	2	0	1.148	0.199123	2.60823e+08	2.96182e+08	2.79311e+08	2.76844e+08	2.85635e+08	4.03807e+08	0.362514	0.440675	High	High	High	High	High	High	1
FALSE	High	Master Protein	P02751	Fibronectin OS=Homo sapiens OX=9606 GN=FN1 PE=1 SV=5	0	255.393	26	40	307	40	2477	272.2	5.5	478.18	40	cell adhesion;cell organization and biogenesis;protein metabolism;other metabolic processes;stress response;developmental processes;signal transduction;other biological processes	non-structural extracellular;extracellular matrix;plasma membrane;other membranes;ER/Golgi;other cell component	signal transduction activity or receptor binding;enzyme regulator activity;other molecular function	Pf00039, Pf00040, Pf00041	2335	ENSG00000115414	FN1	B7ZLF0; E9PE77; E9PG29; hsa:2335; O95609; O95610; P02751; Q14312; Q14325; Q14326; Q17RV7; Q53S27; Q564H7; Q585T2; Q59EH1; Q60FE4; Q68DP8; Q68DP9; Q68DT4; Q6LDP6; Q6MZS0; Q6MZU5; Q6N025; Q6N0A6; Q7Z391; Q86T27; Q8IVI8; Q96KP7; Q96KP8; Q96KP9; Q9H1B8; Q9HAP3; Q9UMK2	Mammary gland development pathway - Puberty (Stage 2 of 4); miRNA targets in ECM and membrane receptors; Focal adhesion; Overview of nanoparticle effects; RAC1/PAK1/p38/MMP2 pathway; TGF-beta signaling pathway; Interactions between LOXL4 and oxidative stress pathway; Physico-chemical features and toxicity-associated pathways; TGF-beta signaling in thyroid cells for epithelial-mesenchymal transiti…	Cell surface interactions at the vascular wall; Degradation of the extracellular matrix; Integrin cell surface interactions; ECM proteoglycans; GPER1 signaling; Platelet degranulation ; Signaling by BRAF and RAF1 fusions; Regulation of Insulin-like Growth Factor (IGF) transport and uptake by Insulin-like Growth Factor Binding Proteins (IGFBPs); Post-translational protein phosphorylation; ALK muta…	51	0	0.844	-0.244685	8.32837e+07	9.11223e+07	1.07431e+08	1.50292e+08	1.24123e+08	9.40345e+07	0.178995	0.747158	High	High	High	High	High	High	1
FALSE	High	Master Protein	Q7L014	Probable ATP-dependent RNA helicase DDX46 OS=Homo sapiens OX=9606 GN=DDX46 PE=1 SV=2	0	254.467	43	44	448	1	1031	117.3	9.29	719.72	44	cell organization and biogenesis;RNA metabolism OR transcription;other metabolic processes	other membranes;nucleus	other molecular function	Pf00270, Pf00271	9879	ENSG00000145833	DDX46	hsa:9879; O94894; Q7L014; Q96EI0; Q9Y658		mRNA Splicing - Major Pathway	1	42	1.09	0.124328	2.35064e+08	2.44291e+08	2.66448e+08	2.44158e+08	2.37494e+08	2.26614e+08	0.304192	0.516852	High	High	Peak Found	Peak Found	Peak Found	Peak Found	1
FALSE	High	Master Protein	P32004	Neural cell adhesion molecule L1 OS=Homo sapiens OX=9606 GN=L1CAM PE=1 SV=2	0	253.849	33	33	377	33	1257	139.9	6.24	693.32	33	cell adhesion;cell organization and biogenesis;developmental processes;other biological processes	plasma membrane;other membranes;other cell component	other molecular function	Pf00041, Pf07679, Pf13882, Pf13927	3897	ENSG00000198910	L1CAM	A0AV65; A4ZYW4; B2RMU7; G3XAF4; hsa:3897; P32004; Q8TA87		Recycling pathway of L1; Signal transduction by L1; Interaction between L1 and Ankyrins; Basigin interactions	5	0	1.041	0.0579701	3.46703e+08	3.23128e+08	3.00161e+08	3.13222e+08	3.10641e+08	3.12186e+08	0.447794	0.348921	High	High	High	High	High	High	1
FALSE	High	Master Protein	P24928	DNA-directed RNA polymerase II subunit RPB1 OS=Homo sapiens OX=9606 GN=POLR2A PE=1 SV=2	0	253.451	32	51	257	51	1970	217	7.37	312.53	51	RNA metabolism OR transcription;other metabolic processes;other biological processes	nucleus;other cell component	nucleic acid binding activity;other molecular function	Pf00623, Pf04983, Pf04990, Pf04992, Pf04997, Pf04998, Pf05000, Pf05001	5430		POLR2A	A6NN93; B9EH88; hsa:5430; P24928; Q6NX41	Pyrimidine metabolism; Eukaryotic transcription initiation; mRNA processing	Viral Messenger RNA Synthesis; Transcriptional regulation by small RNAs; Formation of RNA Pol II elongation complex ; Formation of the Early Elongation Complex; Formation of HIV elongation complex in the absence of HIV Tat; Formation of the HIV-1 Early Elongation Complex; RNA Pol II CTD phosphorylation and interaction with CE during HIV infection; Formation of HIV-1 elongation complex containing …	44	0	1.086	0.119024	9.70541e+07	9.60143e+07	9.90149e+07	8.45943e+07	8.83934e+07	9.02482e+07	0.00694014	2.15863	High	High	High	High	High	High	1	Acetyl [N-Term]
FALSE	High	Master Protein	P52272	Heterogeneous nuclear ribonucleoprotein M OS=Homo sapiens OX=9606 GN=HNRNPM PE=1 SV=3	0	252.427	58	33	615	18	730	77.5	8.7	945.46	33	RNA metabolism OR transcription;other metabolic processes	nucleus;other cell component	nucleic acid binding activity;other molecular function	Pf00076, Pf11532	4670	ENSG00000099783	HNRNPM	hsa:4670; P52272; Q15584; Q8WZ44; Q96H56; Q9BWL9; Q9Y492	mRNA processing	mRNA Splicing - Major Pathway; FGFR2 alternative splicing; Processing of Capped Intron-Containing Pre-mRNA	4	23	1.079	0.109695	5.69616e+08	5.70697e+08	5.92092e+08	5.577e+08	5.53123e+08	5.56728e+08	0.0440401	1.35615	High	High	High	High	High	High	1
FALSE	High	Master Protein	Q6KC79	Nipped-B-like protein OS=Homo sapiens OX=9606 GN=NIPBL PE=1 SV=2	0	251.976	21	48	275	48	2804	315.9	7.91	376.3	48	cell cycle OR cell proliferation;cell organization and biogenesis;DNA metabolism;stress response;developmental processes;other biological processes	cytosol;nucleus;other cell component	other molecular function	Pf12765, Pf12830	25836	ENSG00000164190	NIPBL	hsa:25836; Q6KC79; Q6KCD6; Q6N080; Q6ZT92; Q7Z2E6; Q8N4M5; Q9Y6Y3; Q9Y6Y4	Cohesin complex - Cornelia de Lange syndrome; NIPBL role in DNA damage - Cornelia de Lange syndrome	Cohesin Loading onto Chromatin	3	0	1.045	0.0635029	8.62478e+07	9.30632e+07	9.96067e+07	1.05608e+08	9.21477e+07	9.50795e+07	0.455424	0.341584	High	High	High	High	High	High	1
FALSE	High	Master Protein	P28290	Protein ITPRID2 OS=Homo sapiens OX=9606 GN=ITPRID2 PE=1 SV=3	0	251.041	42	40	335	40	1259	138.3	5.19	648.25	40		plasma membrane;other membranes;cytosol;nucleus	signal transduction activity or receptor binding;cytoskeletal activity	Pf14722, Pf14723	6744	ENSG00000138434	ITPRID2	A8K6T0; hsa:6744; P28290; Q68DA6; Q7Z7L2; Q8N1L3; Q8N263; Q8N7H2; Q8NEN5; Q96E36; Q96PW1			0	0	1.055	0.077243	1.45242e+08	1.49136e+08	1.59667e+08	1.24881e+08	1.49826e+08	1.47192e+08	0.300104	0.522729	High	High	High	High	High	High	1
FALSE	High	Master Protein	E9PCX7	proton-translocating NAD(P)(+) transhydrogenase OS=Homo sapiens OX=9606 GN=NNT PE=1 SV=1	0	250.865	42	32	552	1	955	99.7	7.02	1021.53	32	transport	other membranes	other molecular function	Pf01262, Pf02233, Pf05222, Pf12769	23530	ENSG00000112992	NNT	E9PCX7			0	0	1.116	0.158337	1.18421e+06	1.07991e+06	1.14753e+06	1.02791e+06	1.05243e+06	996417	0.0320438	1.49426	Peak Found	Peak Found	High	High	High	Peak Found	1
FALSE	High	Master Protein	O00116	Alkyldihydroxyacetonephosphate synthase, peroxisomal OS=Homo sapiens OX=9606 GN=AGPS PE=1 SV=1	0	249.541	63	30	339	30	658	72.9	7.34	706.74	30	other metabolic processes	cytosol;other cytoplasmic organelle	other molecular function	Pf01565, Pf02913	8540	ENSG00000018510	AGPS	A5D8U9; hsa:8540; O00116; Q2TU35	Triacylglyceride synthesis	Plasmalogen biosynthesis; TYSND1 cleaves peroxisomal proteins	4	0	1.055	0.077243	4.83339e+08	5.24148e+08	5.26641e+08	4.46752e+08	4.9734e+08	4.91696e+08	0.198448	0.702353	High	High	High	High	High	High	1
FALSE	High	Master Protein	O43852	Calumenin OS=Homo sapiens OX=9606 GN=CALU PE=1 SV=2	0	248.685	73	22	249	22	315	37.1	4.64	525.14	22		non-structural extracellular;other membranes;cytosol;ER/Golgi;other cell component	other molecular function	Pf13202	813	ENSG00000128595	CALU	B3KPG9; D6QS48; D6QS49; D6QS50; D6QS51; D6QS52; D6QS53; D6QS54; D6QS55; D6QS56; D6QS57; D6QS58; D6QS59; F5H1Q9; F5H879; hsa:813; O43852; O60456; Q6FHB9; Q96RL3; Q9NR43	NOTCH1 regulation of endothelial cell calcification; VEGFA-VEGFR2 signaling	Platelet degranulation ; Regulation of Insulin-like Growth Factor (IGF) transport and uptake by Insulin-like Growth Factor Binding Proteins (IGFBPs); Post-translational protein phosphorylation	5	0	1.12	0.163499	2.65478e+08	2.70816e+08	2.66408e+08	2.50137e+08	2.5075e+08	1.88216e+08	0.142919	0.844909	High	High	High	High	High	High	1
FALSE	High	Master Protein	E7EUI6	Integrin beta OS=Homo sapiens OX=9606 GN=ITGB1 PE=1 SV=2	0	248.469	52	33	784	33	801	88.7	5.44	1469.44	33	cell adhesion;signal transduction	plasma membrane;other membranes;other cell component	other molecular function	Pf00362, Pf07965, Pf07974, Pf08725, Pf18372		ENSG00000150093	ITGB1	E7EUI6	Neural crest differentiation; Primary focal segmental glomerulosclerosis (FSGS); Mammary gland development pathway - Embryonic development (Stage 1 of 4); RAC1/PAK1/p38/MMP2 pathway; Factors and pathways affecting insulin-like growth factor (IGF1)-Akt signaling; Focal adhesion: PI3K-Akt-mTOR-signaling pathway; PI3K-Akt signaling pathway; Ebola virus infection in host; Mechanoregulation and pathol…		15	0	1.109	0.149259	1.22574e+09	1.24306e+09	1.19028e+09	1.11738e+09	1.15877e+09	1.16082e+09	0.0243749	1.61306	High	High	High	High	High	High	1
FALSE	High	Master Protein	A0A7P0TAE1	Heat shock protein 90 beta family member 1 OS=Homo sapiens OX=9606 GN=HSP90B1 PE=1 SV=1	0	248.012	50	38	410	36	789	90.7	5.24	710.63	38	protein metabolism;other metabolic processes;other biological processes	ER/Golgi;other cell component	other molecular function	Pf00183, Pf13589		ENSG00000166598	HSP90B1	A0A7P0TAE1	Focal adhesion: PI3K-Akt-mTOR-signaling pathway; Prion disease pathway; PI3K-Akt signaling pathway; Sudden infant death syndrome (SIDS) susceptibility pathways		4	0	0.926	-0.110916	3.90121e+08	3.86984e+08	3.19984e+08	4.40669e+08	4.06602e+08	3.48512e+08	0.404276	0.393322	High	High	High	High	High	High	1
FALSE	High	Master Protein	Q02218	2-oxoglutarate dehydrogenase complex component E1 OS=Homo sapiens OX=9606 GN=OGDH PE=1 SV=3	0	247.962	49	40	389	31	1023	115.9	6.86	664.47	40	protein metabolism;other metabolic processes;developmental processes	other membranes;mitochondrion;nucleus;other cell component	other molecular function	Pf00676, Pf02779, Pf16078, Pf16870	4967	ENSG00000105953	OGDH	B4E2U9; D3DVL0; E9PBM1; hsa:4967; Q02218; Q96DD3; Q9UDX0	TCA cycle and deficiency of pyruvate dehydrogenase complex (PDHc); Amino acid metabolism; Thiamine metabolic pathways; 7q11.23 copy number variation syndrome; TCA cycle (aka Krebs or citric acid cycle)	Lysine catabolism; Glyoxylate metabolism and glycine degradation; Citric acid cycle (TCA cycle); Mitochondrial protein degradation	9	8	1.087	0.120352	1.60147e+08	1.74389e+08	1.64582e+08	1.68894e+08	1.66935e+08	1.50889e+08	0.59109	0.228346	High	High	High	High	High	High	1
FALSE	High	Master Protein	Q15393	Splicing factor 3B subunit 3 OS=Homo sapiens OX=9606 GN=SF3B3 PE=1 SV=4	0	247.749	36	36	345	36	1217	135.5	5.26	596.76	36	cell organization and biogenesis;RNA metabolism OR transcription;other metabolic processes;other biological processes	nucleus;other cell component	nucleic acid binding activity;other molecular function	Pf03178, Pf10433	23450	ENSG00000189091	SF3B3	hsa:23450; Q15393; Q6NTI8; Q96GC0; Q9BPY2; Q9UFX7; Q9UJ29	mRNA processing	mRNA Splicing - Major Pathway; mRNA Splicing - Minor Pathway	3	0	1.047	0.0662614	1.44145e+08	1.33585e+08	1.46697e+08	1.41175e+08	1.2957e+08	1.47168e+08	0.756596	0.121136	High	High	High	High	High	High	1
FALSE	High	Master Protein	A0A7P0TA76	Acyl-CoA synthetase long chain family member 3 OS=Homo sapiens OX=9606 GN=ACSL3 PE=1 SV=1	0	247.48	58	32	470	30	712	79.6	8.46	855.59	32	other metabolic processes	other membranes		Pf00501		ENSG00000123983	ACSL3	A0A7P0TA76	PPAR signaling pathway; Ferroptosis; Thermogenesis; Ciliary landscape; Cholesterol metabolism with Bloch and Kandutsch-Russell pathways; Omega-3 / omega-6 fatty acid synthesis; Omega-9 fatty acid synthesis; Fatty acid transporters		8	2	1.099	0.136191	3.80014e+08	3.76134e+08	3.96964e+08	3.33114e+08	3.4952e+08	3.96848e+08	0.290112	0.537435	High	High	High	High	High	High	1
FALSE	High	Master Protein	A0A384DVU0	Patatin like phospholipase domain containing 6 OS=Homo sapiens OX=9606 GN=PNPLA6 PE=1 SV=1	0	246.622	42	40	308	40	1365	149.8	7.81	492.25	40	other metabolic processes	other membranes;cytosol;ER/Golgi	other molecular function	Pf00027, Pf01734	10908	ENSG00000032444	PNPLA6	A0A384DVU0			0	0	1.064	0.0894982	8.24571e+07	8.58445e+07	9.63615e+07	7.60198e+07	8.41321e+07	8.62744e+07	0.309136	0.50985	High	High	High	High	High	High	1
FALSE	High	Master Protein	Q03701	CCAAT/enhancer-binding protein zeta OS=Homo sapiens OX=9606 GN=CEBPZ PE=1 SV=3	0	246.528	37	30	254	30	1054	120.9	5.94	542.1	30	other biological processes	nucleus	other molecular function	Pf03914	10153	ENSG00000115816	CEBPZ	hsa:10153; Q03701; Q8NE75	Gastric cancer network 2		1	0	1.151	0.202888	1.17457e+08	1.07611e+08	1.26755e+08	1.02284e+08	1.02132e+08	9.76552e+07	0.0444157	1.35246	High	High	High	High	High	High	1
FALSE	High	Master Protein	P07814	Bifunctional glutamate/proline--tRNA ligase OS=Homo sapiens OX=9606 GN=EPRS1 PE=1 SV=5	0	245.701	36	41	289	41	1512	170.5	7.33	428.18	41	cell organization and biogenesis;protein metabolism;RNA metabolism OR transcription;other metabolic processes;stress response;other biological processes	plasma membrane;other membranes;cytosol;other cell component	nucleic acid binding activity;other molecular function	Pf00458, Pf00587, Pf00749, Pf03129, Pf03950, Pf09180, Pf20974	2058	ENSG00000136628	EPRS1	A0AVA9; B9EGH3; hsa:2058; P07814; Q05BP6; Q05DF8; Q5DSM1; Q5H9S5; Q6PD57; Q86X73	Parkinson's disease pathway; VEGFA-VEGFR2 signaling; Amino acid metabolism	tRNA modification in the nucleus and cytosol; Selenoamino acid metabolism; Cytosolic tRNA aminoacylation	6	0	1.012	0.0172093	9.12852e+07	9.20867e+07	9.18205e+07	9.20727e+07	9.39118e+07	8.49792e+07	0.633275	0.198408	High	High	High	High	High	High	1
FALSE	High	Master Protein	O95714	E3 ubiquitin-protein ligase HERC2 OS=Homo sapiens OX=9606 GN=HERC2 PE=1 SV=2	0	243.857	16	59	245	59	4834	526.9	6.28	195.11	59	protein metabolism;DNA metabolism;other metabolic processes;stress response;transport;other biological processes	plasma membrane;other membranes;cytosol;cytoskeleton;nucleus;other cell component	enzyme regulator activity;other molecular function	Pf00173, Pf00415, Pf00569, Pf00632, Pf03256, Pf06701, Pf11515	8924	ENSG00000128731	HERC2	hsa:8924; O95714; Q86SV7; Q86SV8; Q86SV9; Q86YY3; Q86YY4; Q86YY5; Q86YY6; Q86YY7; Q86YY8; Q86YY9; Q86YZ0; Q86YZ1	Prader-Willi and Angelman syndrome	Antigen processing: Ubiquitination & Proteasome degradation; SUMOylation of DNA damage response and repair proteins; Recruitment and ATM-mediated phosphorylation of repair and signaling proteins at DNA double strand breaks; Processing of DNA double-strand break ends; G2/M DNA damage checkpoint; Nonhomologous End-Joining (NHEJ)	7	0	1.091	0.125651	4.41179e+07	3.78968e+07	4.59346e+07	3.90616e+07	3.94025e+07	4.21071e+07	0.400602	0.397286	High	High	High	High	High	High	1
FALSE	High	Master Protein	Q5SRE5	Nucleoporin NUP188 OS=Homo sapiens OX=9606 GN=NUP188 PE=1 SV=1	0	243.798	30	45	307	45	1749	195.9	6.73	474.23	45	transport	cytosol;nucleus	other molecular function	Pf10487, Pf21093, Pf21094	23511	ENSG00000095319	NUP188	hsa:23511; Q14675; Q2TA87; Q5SRE5; Q7Z3K8; Q8IWF1		HCMV Late Events; HCMV Early Events; ISG15 antiviral mechanism; Transport of the SLBP independent Mature mRNA; Transport of the SLBP Dependant Mature mRNA; Transport of Mature mRNA Derived from an Intronless Transcript; Transport of Mature mRNA derived from an Intron-Containing Transcript; Rev-mediated nuclear export of HIV RNA; Transport of Ribonucleoproteins into the Host Nucleus; NS1 Mediated …	29	0	0.996	-0.00578235	9.62586e+07	9.71855e+07	1.0264e+08	1.00374e+08	1.05306e+08	1.06976e+08	0.120649	0.918478	High	High	High	High	High	High	1
FALSE	High	Master Protein	P13010	X-ray repair cross-complementing protein 5 OS=Homo sapiens OX=9606 GN=XRCC5 PE=1 SV=3	0	243.284	58	32	239	31	732	82.7	5.81	473.34	32	cell cycle OR cell proliferation;cell organization and biogenesis;DNA metabolism;other metabolic processes;stress response;developmental processes;other biological processes	non-structural extracellular;plasma membrane;other membranes;cytosol;nucleus;other cell component	enzyme regulator activity;nucleic acid binding activity;other molecular function	Pf02735, Pf03730, Pf03731, Pf08785	7520	ENSG00000079246	XRCC5	A8K3X5; hsa:7520; P13010; Q0Z7V0; Q4VBQ5; Q53HH7; Q7M4N0; Q9UCQ0; Q9UCQ1	Non-homologous end joining; Male infertility; DNA repair pathways, full network; p53 transcriptional gene network	Neutrophil degranulation; Cytosolic sensors of pathogen-associated DNA ; Nonhomologous End-Joining (NHEJ); 2-LTR circle formation; IRF3-mediated induction of type I IFN	9	1	1.019	0.0271541	1.58426e+08	1.54959e+08	1.59097e+08	1.62736e+08	1.46256e+08	1.39494e+08	0.318137	0.497386	High	High	High	High	High	High	1
FALSE	High	Master Protein	Q8N1F7	Nuclear pore complex protein Nup93 OS=Homo sapiens OX=9606 GN=NUP93 PE=1 SV=2	0	241.929	53	38	442	38	819	93.4	5.72	743.22	38	cell organization and biogenesis;other metabolic processes;transport;other biological processes	other membranes;cytosol;cytoskeleton;nucleus	other molecular function	Pf04097	9688	ENSG00000102900	NUP93	B3KPQ8; hsa:9688; Q14705; Q8N1F7		HCMV Late Events; HCMV Early Events; ISG15 antiviral mechanism; Transport of the SLBP independent Mature mRNA; Transport of the SLBP Dependant Mature mRNA; Transport of Mature mRNA Derived from an Intronless Transcript; Transport of Mature mRNA derived from an Intron-Containing Transcript; Rev-mediated nuclear export of HIV RNA; Transport of Ribonucleoproteins into the Host Nucleus; NS1 Mediated …	29	0	0.963	-0.0543923	3.06824e+08	3.42381e+08	3.38625e+08	3.4908e+08	3.60872e+08	3.38296e+08	0.197007	0.705519	High	High	High	High	High	High	1
FALSE	High	Master Protein	Q1KMD3	Heterogeneous nuclear ribonucleoprotein U-like protein 2 OS=Homo sapiens OX=9606 GN=HNRNPUL2 PE=1 SV=1	0	241.872	52	38	433	38	747	85.1	4.91	776.49	38		nucleus;other cell component		Pf00622, Pf02037, Pf13671	221092	ENSG00000214753	HNRNPUL2	hsa:221092; Q1KMD3; Q8N3B3			0	0	1.081	0.112367	3.86753e+08	3.97849e+08	4.46087e+08	3.49321e+08	3.94065e+08	3.56391e+08	0.129448	0.887905	High	High	High	High	High	High	1
FALSE	High	Master Protein	H0YAR2	Polyadenylate-binding protein OS=Homo sapiens OX=9606 GN=PABPC1 PE=1 SV=2	0	241.843	48	26	381	20	599	66.6	9.28	781.65	26		cytosol	nucleic acid binding activity	Pf00076, Pf00658		ENSG00000070756	PABPC1	H0YAR2	Endoderm differentiation; Acute viral myocarditis		2	8	1.126	0.171207	4.00476e+08	3.95412e+08	4.44024e+08	3.73108e+08	3.73096e+08	3.52924e+08	0.0494087	1.3062	High	High	High	High	High	High	1	Acetyl [N-Term]
FALSE	High	Master Protein	Q96KR1	Zinc finger RNA-binding protein OS=Homo sapiens OX=9606 GN=ZFR PE=1 SV=2	0	241.829	39	38	357	38	1074	116.9	9.04	606.17	38		nucleus;other cell component	nucleic acid binding activity;other molecular function	Pf07528, Pf12874, Pf20965	51663	ENSG00000056097	ZFR	B2RNR5; hsa:51663; Q05C08; Q3B7X5; Q6P5A3; Q86UA0; Q96KR1; Q9H6V4; Q9NTI1; Q9Y687	Exercise-induced circadian regulation		1	0	1.075	0.104337	1.45066e+08	1.69748e+08	1.98194e+08	1.41738e+08	1.78241e+08	1.79693e+08	0.832881	0.0794173	High	High	High	High	High	High	1
FALSE	High	Master Protein	A0A494BZV2	Myosin phosphatase Rho interacting protein OS=Homo sapiens OX=9606 GN=MPRIP PE=1 SV=1	0	241.703	25	47	260	11	2425	274.2	5.6	370.68	47		cytosol;cytoskeleton		Pf00169		ENSG00000133030	MPRIP	A0A494BZV2	Smith-Magenis and Potocki-Lupski syndrome copy number variation		1	35	1.096	0.132248	7.33162e+07	7.76619e+07	7.83484e+07	7.32479e+07	7.13259e+07	6.54578e+07	0.0849788	1.07069	High	High	High	High	High	High	1
FALSE	High	Master Protein	Q9Y5B9	FACT complex subunit SPT16 OS=Homo sapiens OX=9606 GN=SUPT16H PE=1 SV=1	0	240.255	40	42	414	42	1047	119.8	5.66	704.48	42	cell organization and biogenesis;DNA metabolism;RNA metabolism OR transcription;other metabolic processes;stress response;other biological processes	nucleus	other molecular function	Pf00557, Pf08512, Pf08644, Pf14826, Pf21091	11198	ENSG00000092201	SUPT16H	hsa:11198; Q6GMT8; Q6P2F1; Q6PJM1; Q9NRX0; Q9Y5B9		Formation of RNA Pol II elongation complex ; Formation of HIV elongation complex in the absence of HIV Tat; Formation of HIV-1 elongation complex containing HIV-1 Tat; Pausing and recovery of Tat-mediated HIV elongation; Tat-mediated HIV elongation arrest and recovery; HIV elongation arrest and recovery; Pausing and recovery of HIV elongation; RNA Polymerase II Pre-transcription Events; TP53 Regu…	12	0	0.969	-0.0454314	3.412e+08	3.35727e+08	3.16898e+08	3.56944e+08	3.37515e+08	3.2337e+08	0.547767	0.261404	High	High	High	High	High	High	1	Met-loss+Acetyl [N-Term]
FALSE	High	Master Protein	P35658	Nuclear pore complex protein Nup214 OS=Homo sapiens OX=9606 GN=NUP214 PE=1 SV=2	0	240.055	24	33	252	2	2090	213.5	7.47	463.62	33	other metabolic processes;transport;other biological processes	cytosol;nucleus	other molecular function	Pf18617	8021	ENSG00000126883	NUP214	A6NFQ0; hsa:8021; P35658; Q15010; Q3KQZ0; Q5JUP7; Q75R47; Q86XD3	TGF-beta signaling pathway	SUMOylation of DNA replication proteins; Rev-mediated nuclear export of HIV RNA; Nuclear import of Rev protein; HCMV Late Events; HCMV Early Events; ISG15 antiviral mechanism; Transport of the SLBP independent Mature mRNA; Transport of the SLBP Dependant Mature mRNA; Transport of Mature mRNA Derived from an Intronless Transcript; Transport of Mature mRNA derived from an Intron-Containing Transcri…	30	31	0.973	-0.0394883	1.32869e+08	1.46551e+08	1.33407e+08	1.40479e+08	1.49298e+08	1.57252e+08	0.158875	0.798945	High	High	High	High	High	High	1
FALSE	High	Master Protein	Q13435	Splicing factor 3B subunit 2 OS=Homo sapiens OX=9606 GN=SF3B2 PE=1 SV=2	0	239.352	42	31	276	31	895	100.2	5.67	545.2	31	cell organization and biogenesis;RNA metabolism OR transcription;other metabolic processes	nucleus		Pf02037, Pf04037, Pf04046	10992	ENSG00000087365	SF3B2	A8K485; B4DT19; hsa:10992; Q13435; Q7L4T5; Q7Z627; Q969K1; Q96CM6; Q9BWD2	mRNA processing	mRNA Splicing - Major Pathway; mRNA Splicing - Minor Pathway	3	0	0.998	-0.00288828	2.3543e+08	2.32802e+08	2.48827e+08	2.30481e+08	2.42707e+08	2.35699e+08	0.678143	0.168679	High	High	High	High	High	High	1	Met-loss+Acetyl [N-Term]
FALSE	High	Master Protein	Q9HD20	Endoplasmic reticulum transmembrane helix translocase OS=Homo sapiens OX=9606 GN=ATP13A1 PE=1 SV=2	0	238.576	42	40	373	40	1204	132.9	8.13	640.54	40	transport;other biological processes	other membranes;ER/Golgi	transporter activity;other molecular function	Pf00122	57130	ENSG00000105726	ATP13A1	B3KPJ2; B3KTA7; hsa:57130; Q6NT90; Q6ZMG7; Q9H6C6; Q9HD20		Ion transport by P-type ATPases	1	0	1.077	0.107018	1.98892e+08	1.98178e+08	2.06056e+08	1.8125e+08	1.89426e+08	2.04481e+08	0.268069	0.571753	High	High	High	High	High	High	1
FALSE	High	Master Protein	Q14571	Inositol 1,4,5-trisphosphate receptor type 2 OS=Homo sapiens OX=9606 GN=ITPR2 PE=1 SV=2	0	238.44	25	55	368	43	2701	307.9	6.43	439.06	55	stress response;transport;signal transduction;other biological processes	plasma membrane;other membranes;cytosol;ER/Golgi;nucleus;other cell component	transporter activity;other molecular function	Pf00520, Pf01365, Pf02815, Pf08454, Pf08709	3709	ENSG00000123104	ITPR2	hsa:3709; O94773; Q14571	Alzheimer's disease and miRNA effects; Myometrial relaxation and contraction pathways; Vitamin D-sensitive calcium signaling in depression; Thyroid hormones production and peripheral downstream signaling effects; Alzheimer's disease; GDNF signaling; Calcium regulation in cardiac cells	Role of phospholipids in phagocytosis; FCERI mediated Ca+2 mobilization; FCGR3A-mediated IL10 synthesis; Antigen activates B Cell Receptor (BCR) leading to generation of second messengers; Ion homeostasis; Glucagon-like Peptide-1 (GLP1) regulates insulin secretion; Ca2+ pathway; VEGFR2 mediated cell proliferation; Elevation of cytosolic Ca2+ levels; PLC beta mediated events; DAG and IP3 signaling…	21	0	1.066	0.0922074	3.73905e+07	3.82583e+07	3.96076e+07	3.50016e+07	3.85064e+07	3.66854e+07	0.232361	0.633838	High	High	High	High	High	High	1
FALSE	High	Master Protein	A0A8J8YWN6	cytochrome-b5 reductase OS=Homo sapiens OX=9606 GN=CYB5R3 PE=1 SV=1	0	235.666	65	17	294	1	345	38.8	7.33	632.35	17		other membranes;ER/Golgi	other molecular function	Pf00175, Pf00970		ENSG00000100243	CYB5R3	A0A8J8YWN6	Oxidation by cytochrome P450		1	19	1.135	0.182692	6.98705e+08	6.46617e+08	7.39712e+08	6.10601e+08	5.92245e+08	5.32772e+08	0.0311153	1.50703	Peak Found	High	High	High	High	High	1
FALSE	High	Master Protein	P07900	Heat shock protein HSP 90-alpha OS=Homo sapiens OX=9606 GN=HSP90AA1 PE=1 SV=5	0	234.785	43	31	519	15	732	84.6	5.02	933.55	31	cell organization and biogenesis;protein metabolism;DNA metabolism;other metabolic processes;stress response;transport;developmental processes;other biological processes	non-structural extracellular;extracellular matrix;plasma membrane;other membranes;cytosol;cytoskeleton;mitochondrion;nucleus;other cytoplasmic organelle;other cell component	signal transduction activity or receptor binding;enzyme regulator activity;cytoskeletal activity;nucleic acid binding activity;other molecular function	Pf00183, Pf13589	3320	ENSG00000080824	HSP90AA1	A8K500; B3KPJ9; hsa:3320; P07900; Q2PP14; Q5CAQ6; Q5CAQ7; Q9BVQ5	Nucleotide-binding oligomerization domain (NOD) pathway; TNF-alpha signaling pathway; Corticotropin-releasing hormone signaling pathway; Aryl hydrocarbon receptor pathway; Ebstein-Barr virus LMP1 signaling; Aryl hydrocarbon receptor pathway; Constitutive androstane receptor pathway; Pregnane X receptor pathway; Glucocorticoid receptor pathway; Nuclear receptors meta-pathway; NRF2 pathway; Photody…	Regulation of actin dynamics for phagocytic cup formation; Potential therapeutics for SARS; The role of GTSE1 in G2/M progression after G2 checkpoint; HSP90 chaperone cycle for steroid hormone receptors (SHR) in the presence of ligand; Recruitment of NuMA to mitotic centrosomes; Aggrephagy; SARS-CoV-2 activates/modulates innate and adaptive immune responses; Regulation of PLK1 Activity at G2/M Tr…	71	1	1.02	0.0285692	1.25817e+08	1.22939e+08	1.10697e+08	1.2036e+08	1.25977e+08	9.97497e+07	0.65428	0.184237	High	High	High	High	High	High	1
FALSE	High	Master Protein	A0A087WVF4	DNA helicase OS=Homo sapiens OX=9606 GN=CHD1 PE=1 SV=2	0	233.383	27	48	300	38	1798	207.3	7.23	352.5	48	cell organization and biogenesis	nucleus	other molecular function	Pf13907		ENSG00000153922	CHD1	A0A087WVF4			0	10	1.388	0.473008	1.07101e+08	1.16825e+08	1.29721e+08	8.02599e+07	8.24707e+07	7.91655e+07	0.00491362	2.3086	High	High	High	High	High	High	1
FALSE	High	Master Protein	A0A8Q3SHZ4	Nucleoporin 214 OS=Homo sapiens OX=9606 GN=NUP214 PE=1 SV=1	0	233.372	24	32	240	1	1848	191	7.02	454.83	32						ENSG00000126883	NUP214	A0A8Q3SHZ4			0	0	0.976	-0.0350469	1197111	1.37647e+06	1.30153e+06	1.23966e+06	1.41085e+06	1.28132e+06	0.808963	0.0920714	Peak Found	High	High	High	Peak Found	Peak Found	1
FALSE	High	Master Protein	H0YFY6	Nuclear mitotic apparatus protein 1 (Fragment) OS=Homo sapiens OX=9606 GN=NUMA1 PE=1 SV=1	0	231.348	45	35	319	1	964	107.3	9.09	628.46	35		nucleus				ENSG00000137497	NUMA1	H0YFY6	Ectoderm differentiation; Ectoderm differentiation; 8p23.1 copy number variation syndrome		3	0	0.997	-0.00433459	3442784	2.86869e+06	3.66174e+06	3.26026e+06	2.90583e+06	3.6722e+06	0.896296	0.0475485	High	High	High	High	High	Peak Found	1
FALSE	High	Master Protein	Q9UKV3	Apoptotic chromatin condensation inducer in the nucleus OS=Homo sapiens OX=9606 GN=ACIN1 PE=1 SV=2	0	229.86	35	34	400	30	1341	151.8	6.43	821.7	34	cell organization and biogenesis;RNA metabolism OR transcription;other metabolic processes;other biological processes	plasma membrane;other membranes;cytosol;nucleus;other cell component	nucleic acid binding activity;other molecular function	Pf02037, Pf16294	22985	ENSG00000100813	ACIN1	B2RTT4; D3DS45; hsa:22985; O75158; Q9UG91; Q9UKV1; Q9UKV2; Q9UKV3		mRNA Splicing - Major Pathway; Apoptotic cleavage of cellular proteins	2	4	1.061	0.0854247	2.3379e+08	2.53164e+08	2.78298e+08	2.30296e+08	2.33677e+08	2.64031e+08	0.500049	0.300988	High	High	High	High	High	High	1
FALSE	High	Master Protein	Q5T9A4	ATPase family AAA domain-containing protein 3B OS=Homo sapiens OX=9606 GN=ATAD3B PE=1 SV=1	0	228.838	51	30	476	12	648	72.5	9.2	912.57	30	cell organization and biogenesis	plasma membrane;other membranes;mitochondrion	other molecular function	Pf00004, Pf12037	83858	ENSG00000160072	ATAD3B	A8K3H1; hsa:83858; Q5T9A4; Q6ZRB5; Q9BUK4; Q9ULE7	1p36 copy number variation syndrome	Neutrophil degranulation	2	0	1.059	0.0827026	8.82492e+07	1.01423e+08	1.10104e+08	1.02874e+08	1.04194e+08	1.0995e+08	0.440276	0.356275	High	High	High	High	High	High	1	Met-loss+Acetyl [N-Term]
FALSE	High	Master Protein	P00533	Epidermal growth factor receptor OS=Homo sapiens OX=9606 GN=EGFR PE=1 SV=2	0	228.09	39	34	313	33	1210	134.2	6.68	538.99	34	cell adhesion;cell cycle OR cell proliferation;cell organization and biogenesis;protein metabolism;other metabolic processes;stress response;developmental processes;signal transduction;other biological processes	non-structural extracellular;plasma membrane;other membranes;ER/Golgi;nucleus;other cytoplasmic organelle;other cell component	signal transduction activity or receptor binding;enzyme regulator activity;cytoskeletal activity;nucleic acid binding activity;kinase activity;other molecular function	Pf00757, Pf01030, Pf07714, Pf14843, Pf21314	1956	ENSG00000146648	EGFR	hsa:1956; O00688; O00732; P00533; P06268; Q14225; Q68GS5; Q92795; Q9BZS2; Q9GZX1; Q9H2C9; Q9H3C9; Q9UMD7; Q9UMD8; Q9UMG5	Androgen receptor signaling pathway; Glioblastoma signaling pathways; AGE/RAGE pathway; Gastric cancer network 2; Spinal cord injury; Aryl hydrocarbon receptor pathway; Mammary gland development pathway - Pregnancy and lactation (Stage 3 of 4); Bladder cancer; TCA cycle nutrient use and invasiveness of ovarian cancer; Extracellular vesicle-mediated signaling in recipient cells; Aryl hydrocarbon r…	HCMV Early Events; NOTCH3 Activation and Transmission of Signal to the Nucleus; PIP3 activates AKT signaling; Respiratory syncytial virus (RSV) attachment and entry; Constitutive Signaling by Aberrant PI3K in Cancer; PI5P, PP2A and IER3 Regulate PI3K/AKT Signaling; RAF/MAP kinase cascade; Signaling by ERBB4; SHC1 events in ERBB2 signaling; GRB2 events in ERBB2 signaling; PI3K events in ERBB2 sign…	84	1	1.087	0.120352	1.16039e+08	1.16529e+08	1.06896e+08	1.10705e+08	1.06328e+08	1.018e+08	0.164933	0.782692	High	High	High	High	High	High	1
FALSE	High	Master Protein	A0A8I5KW55	ER membrane protein complex subunit 1 OS=Homo sapiens OX=9606 GN=EMC1 PE=1 SV=1	0	227.401	42	33	408	33	991	111.5	7.81	902	33		other membranes;ER/Golgi		Pf07774, Pf13360		ENSG00000127463	EMC1	A0A8I5KW55			0	0	1.096	0.132248	2.76584e+08	2.77229e+08	2.84147e+08	2.66798e+08	2.71764e+08	2.7476e+08	0.070551	1.1515	High	High	High	High	High	High	1
FALSE	High	Master Protein	A0A6Q8PH71	Inverted formin 2 OS=Homo sapiens OX=9606 GN=INF2 PE=1 SV=1	0	227.04	42	34	180	34	1255	136	5.38	358.99	34	cell organization and biogenesis		cytoskeletal activity;other molecular function	Pf02181, Pf02205, Pf06367, Pf06371		ENSG00000203485	INF2	A0A6Q8PH71	Primary focal segmental glomerulosclerosis (FSGS)		1	0	1.069	0.0962619	7.54179e+07	8.42236e+07	9.1723e+07	7.77084e+07	8.55197e+07	7.57549e+07	0.500349	0.300727	High	High	High	High	High	High	1
FALSE	High	Master Protein	Q00839	Heterogeneous nuclear ribonucleoprotein U OS=Homo sapiens OX=9606 GN=HNRNPU PE=1 SV=6	0	226.621	46	30	408	30	825	90.5	6	716.62	30	cell cycle OR cell proliferation;cell organization and biogenesis;RNA metabolism OR transcription;other metabolic processes;transport;developmental processes;other biological processes	cytosol;cytoskeleton;nucleus;other cell component	cytoskeletal activity;nucleic acid binding activity;other molecular function	Pf00622, Pf02037, Pf13671	3192	ENSG00000153187	HNRNPU	hsa:3192; O75507; Q00839; Q8N174; Q96HY9; Q9BQ09	mRNA processing; lncRNA in canonical Wnt signaling and colorectal cancer	mRNA Splicing - Major Pathway; Processing of Capped Intron-Containing Pre-mRNA	4	0	1.059	0.0827026	1.23651e+09	1.26091e+09	1.26417e+09	1.18457e+09	1.17316e+09	1.15041e+09	0.00314891	2.50184	High	High	High	High	High	High	1	Met-loss+Acetyl [N-Term]
FALSE	High	Master Protein	C9JZR2	Catenin delta 1 OS=Homo sapiens OX=9606 GN=CTNND1 PE=1 SV=2	0	225.354	42	32	312	32	938	104.8	6.87	593.82	32	cell adhesion	plasma membrane;other membranes		Pf00514		ENSG00000198561	CTNND1	C9JZR2; E9PN49			0	0	1.073	0.10165	1.24527e+08	1.20505e+08	1.29819e+08	1.33115e+08	1.20386e+08	1.01217e+08	0.525269	0.279618	High	High	High	High	High	High	1
FALSE	High	Master Protein	Q9NSE4	Isoleucine--tRNA ligase, mitochondrial OS=Homo sapiens OX=9606 GN=IARS2 PE=1 SV=2	0	225.271	48	35	294	35	1012	113.7	7.2	485.9	35	protein metabolism;RNA metabolism OR transcription;other metabolic processes	mitochondrion	nucleic acid binding activity;other molecular function	Pf00133, Pf06827, Pf08264	55699	ENSG00000067704	IARS2	B2RPG8; hsa:55699; Q1M2P9; Q6PI85; Q7L439; Q86WU9; Q96D91; Q9H9Q8; Q9NSE4; Q9NW42		Mitochondrial protein degradation; Mitochondrial tRNA aminoacylation	2	0	0.987	-0.018878	9.14508e+07	1.00758e+08	9.46873e+07	8.92169e+07	1.09234e+08	8.81337e+07	0.989434	0.00461329	High	High	High	High	High	High	1
FALSE	High	Master Protein	P35580	Myosin-10 OS=Homo sapiens OX=9606 GN=MYH10 PE=1 SV=3	0	225.186	25	39	247	26	1976	228.9	5.54	377.99	39	cell adhesion;cell cycle OR cell proliferation;cell organization and biogenesis;other biological processes	plasma membrane;other membranes;cytosol;cytoskeleton;other cell component	cytoskeletal activity;nucleic acid binding activity;other molecular function	Pf00063, Pf00612, Pf01576, Pf02736	4628	ENSG00000133026	MYH10	B2RWP9; D3DTS1; F8VTL3; hsa:4628; P35580; Q12989; Q149N3; Q149N4; Q16087; Q4LE45; Q6PK16; Q9BWG0	Regulation of actin cytoskeleton	Sema4D induced cell migration and growth-cone collapse; EPHA-mediated growth cone collapse; RHO GTPases activate CIT; RHO GTPases activate PKNs; RHO GTPases Activate ROCKs; RHO GTPases activate PAKs	7	0	1.048	0.0676387	1.88629e+07	1.99496e+07	1.80049e+07	1.83041e+07	1.60259e+07	1.31795e+07	0.122003	0.91363	High	High	High	High	High	High	1
FALSE	High	Master Protein	Q12906	Interleukin enhancer-binding factor 3 OS=Homo sapiens OX=9606 GN=ILF3 PE=1 SV=3	0	224.677	58	30	350	25	894	95.3	8.76	662.72	30	protein metabolism;other metabolic processes;stress response;other biological processes	mitochondrion;nucleus;other cell component	nucleic acid binding activity;other molecular function	Pf00035, Pf07528, Pf20965	3609	ENSG00000129351	ILF3	A8K6F2; G5E9M5; hsa:3609; O43409; Q12906; Q6P1X1; Q86XY7; Q99544; Q99545; Q9BZH4; Q9BZH5; Q9NQ95; Q9NQ96; Q9NQ97; Q9NQ98; Q9NQ99; Q9NQA0; Q9NQA1; Q9NQA2; Q9NRN2; Q9NRN3; Q9NRN4; Q9UMZ9; Q9UN00; Q9UN84; Q9UNA2		PKR-mediated signaling; Regulation of CDH11 gene transcription	2	0	1.063	0.0881416	2.15142e+08	2.18615e+08	2.40414e+08	2.15418e+08	2.17363e+08	2.13982e+08	0.31555	0.500932	High	High	High	High	High	High	1
FALSE	High	Master Protein	Q8WWQ0	PH-interacting protein OS=Homo sapiens OX=9606 GN=PHIP PE=1 SV=2	0	224.227	29	41	264	37	1821	206.6	8.85	338.87	41	cell organization and biogenesis;signal transduction;other biological processes	nucleus	signal transduction activity or receptor binding;other molecular function	Pf00400, Pf00439	55023	ENSG00000146247	PHIP	A7J992; B2RPK4; hsa:55023; Q05CQ9; Q5VVH4; Q66I29; Q69YV1; Q8NBZ5; Q8WWQ0; Q96H52; Q96ME2; Q9H261		RHOBTB2 GTPase cycle	1	4	0.964	-0.0528949	6.03685e+07	5.9429e+07	6.04671e+07	5.29418e+07	6.3726e+07	6.90004e+07	0.723121	0.140789	High	High	High	High	High	High	1
FALSE	High	Master Protein	Q9UBG0	C-type mannose receptor 2 OS=Homo sapiens OX=9606 GN=MRC2 PE=1 SV=2	0	223.883	29	26	207	26	1479	166.6	5.83	409.3	26	other metabolic processes;transport		other molecular function	Pf00040, Pf00059	9902	ENSG00000011028	MRC2	A6H8K4; D3DU08; hsa:9902; Q7LGE7; Q9UBG0; Q9Y5P9		Cross-presentation of soluble exogenous antigens (endosomes)	1	0	1.051	0.0717627	9.82477e+07	9.99742e+07	9.70527e+07	9.83778e+07	9.72053e+07	8.88042e+07	0.311012	0.507222	High	High	High	High	High	High	1
FALSE	High	Master Protein	Q12907	Vesicular integral-membrane protein VIP36 OS=Homo sapiens OX=9606 GN=LMAN2 PE=1 SV=1	0	223.692	60	18	394	18	356	40.2	6.95	789.73	18	transport;other biological processes	non-structural extracellular;plasma membrane;other membranes;ER/Golgi;other cell component	other molecular function	Pf03388	10960	ENSG00000169223	LMAN2	hsa:10960; Q12907; Q53HH1	5q35 copy number variation	COPII-mediated vesicle transport; Cargo concentration in the ER	3	0	1.109	0.149259	8.39647e+08	8.33171e+08	8.56855e+08	8.00805e+08	7.77336e+08	7.31266e+08	0.0273482	1.56307	High	High	High	High	High	High	1
FALSE	High	Master Protein	O94906	Pre-mRNA-processing factor 6 OS=Homo sapiens OX=9606 GN=PRPF6 PE=1 SV=1	0	222.958	40	34	339	34	941	106.9	8.25	623.52	34	cell organization and biogenesis;RNA metabolism OR transcription;other metabolic processes;other biological processes	nucleus	nucleic acid binding activity;other molecular function	Pf06424, Pf13181, Pf14559	24148	ENSG00000101161	PRPF6	B2RAR5; B3KMC6; hsa:24148; O94906; O95109; Q5VXS5; Q9H3Z1; Q9H4T9; Q9H4U8; Q9NTE6	mRNA processing	mRNA Splicing - Major Pathway; mRNA Splicing - Minor Pathway	3	0	1.043	0.0607392	1.92441e+08	1.92666e+08	2.06273e+08	1.85529e+08	1.91801e+08	1.80754e+08	0.117637	0.929456	High	High	High	High	High	High	1
FALSE	High	Master Protein	P07355	Annexin A2 OS=Homo sapiens OX=9606 GN=ANXA2 PE=1 SV=2	0	222.669	73	29	471	29	339	38.6	7.75	970.69	29	cell organization and biogenesis;RNA metabolism OR transcription;other metabolic processes;transport;developmental processes;other biological processes	non-structural extracellular;extracellular matrix;plasma membrane;other membranes;cytosol;nucleus;other cytoplasmic organelle;other cell component	transporter activity;enzyme regulator activity;cytoskeletal activity;other molecular function	Pf00191	302	ENSG00000182718	ANXA2	hsa:302; P07355; Q567R4; Q6N0B3; Q8TBV2; Q96DD5; Q9UDH8	Gastrin signaling pathway; CCL18 signaling pathway; Prostaglandin synthesis and regulation	Neutrophil degranulation; Gene and protein expression by JAK-STAT signaling after Interleukin-12 stimulation; Smooth Muscle Contraction; Dissolution of Fibrin Clot	7	0	1.01	0.0143553	8.97229e+08	8.68315e+08	9.39861e+08	1.10952e+09	9.44909e+08	7.55153e+08	0.756274	0.121321	High	High	High	High	High	High	1	Met-loss+Acetyl [N-Term]
FALSE	High	Master Protein	Q9UIG0	Tyrosine-protein kinase BAZ1B OS=Homo sapiens OX=9606 GN=BAZ1B PE=1 SV=2	0	222.035	33	42	336	41	1483	170.8	8.48	469.93	42	cell organization and biogenesis;protein metabolism;other metabolic processes;stress response;other biological processes	nucleus;other cell component	kinase activity;other molecular function	Pf00439, Pf00628, Pf10537, Pf15612, Pf15613	9031	ENSG00000009954	BAZ1B	B9EGK3; D3DXE9; hsa:9031; O95039; O95247; O95277; Q6P1K4; Q86UJ6; Q9UIG0	IL-18 signaling pathway; 7q11.23 copy number variation syndrome; 10q11.21q11.23 copy number variation syndrome	B-WICH complex positively regulates rRNA expression; Recruitment and ATM-mediated phosphorylation of repair and signaling proteins at DNA double strand breaks	5	1	0.965	-0.0513992	2.05593e+08	2.03527e+08	2.12905e+08	1.92513e+08	2.12231e+08	2.47605e+08	0.570232	0.243949	High	High	High	High	High	High	1
FALSE	High	Master Protein	A0A087WYQ1	Spectrin beta chain OS=Homo sapiens OX=9606 GN=SPTBN2 PE=1 SV=1	0	221.916	24	46	281	40	2397	271.5	6.23	363.12	46	cell organization and biogenesis	plasma membrane;other membranes;cytosol;cytoskeleton;other cell component	cytoskeletal activity;other molecular function	Pf00307, Pf00435, Pf15410		ENSG00000173898	SPTBN2	A0A087WYQ1			0	0	1.138	0.186501	1.19768e+08	1.23416e+08	1.35815e+08	1.09381e+08	1.19154e+08	1.10387e+08	0.0813278	1.08976	High	High	High	High	High	High	1
FALSE	High	Master Protein	O43143	ATP-dependent RNA helicase DHX15 OS=Homo sapiens OX=9606 GN=DHX15 PE=1 SV=2	0	221.835	40	31	424	30	795	90.9	7.46	650.17	31	RNA metabolism OR transcription;other metabolic processes;stress response;other biological processes	nucleus	nucleic acid binding activity;other molecular function	Pf00270, Pf00271, Pf04408, Pf07717, Pf21010	1665	ENSG00000109606	DHX15	hsa:1665; O43143; Q9NQT7	mRNA processing	mRNA Splicing - Major Pathway	2	0	1.077	0.107018	2.29221e+08	2.48992e+08	2.763e+08	2.24588e+08	2.37229e+08	2.46812e+08	0.368092	0.434044	High	High	High	High	High	High	1
FALSE	High	Master Protein	Q9BVJ6	U3 small nucleolar RNA-associated protein 14 homolog A OS=Homo sapiens OX=9606 GN=UTP14A PE=1 SV=1	0	220.882	46	32	278	32	771	87.9	7.87	520.87	32	RNA metabolism OR transcription;other metabolic processes	cytosol;nucleus;other cell component		Pf04615	10813	ENSG00000156697	UTP14A	A8K7A3; A8MVQ1; B4DQ08; E9PEL7; hsa:10813; Q5JYF1; Q9BVJ6		Major pathway of rRNA processing in the nucleolus and cytosol; rRNA modification in the nucleus and cytosol	2	0	1.121	0.164786	1.78754e+08	1.72518e+08	1.96266e+08	1.76439e+08	1.64292e+08	1.59953e+08	0.145401	0.837432	High	High	High	High	High	High	1
FALSE	High	Master Protein	Q8IVT2	Mitotic interactor and substrate of PLK1 OS=Homo sapiens OX=9606 GN=MISP PE=1 SV=1	0	220.171	57	29	242	29	679	75.3	6.83	483.23	29	cell cycle OR cell proliferation;cell organization and biogenesis;other biological processes	plasma membrane;other membranes;cytoskeleton;other cell component	cytoskeletal activity	Pf15304	126353	ENSG00000099812	MISP	hsa:126353; Q8IVT2			0	0	1.05	0.0703893	1.28997e+08	1.39883e+08	1.54657e+08	1.32161e+08	1.35e+08	1.11783e+08	0.227192	0.643607	High	High	High	High	High	High	1
FALSE	High	Master Protein	Q92896	Golgi apparatus protein 1 OS=Homo sapiens OX=9606 GN=GLG1 PE=1 SV=2	0	220.06	40	38	327	38	1179	134.5	6.9	573.75	38	protein metabolism;other metabolic processes;developmental processes;signal transduction;other biological processes	extracellular matrix;plasma membrane;other membranes;cytoskeleton;ER/Golgi	signal transduction activity or receptor binding;other molecular function	Pf00839	2734	ENSG00000090863	GLG1	B7Z8Y4; D3DUJ7; hsa:2734; Q13221; Q6P9D1; Q92896		Cell surface interactions at the vascular wall	1	0	1.114	0.155749	1.4609e+08	1.46173e+08	1.39746e+08	1.26788e+08	1.34735e+08	1.28415e+08	0.0121822	1.91427	High	High	High	High	High	High	1
FALSE	High	Master Protein	Q14692	Ribosome biogenesis protein BMS1 homolog OS=Homo sapiens OX=9606 GN=BMS1 PE=1 SV=1	0	218.736	37	38	257	38	1282	145.7	6.44	462.55	38	RNA metabolism OR transcription;other metabolic processes;other biological processes	nucleus;other cell component	nucleic acid binding activity;other molecular function	Pf04950, Pf08142	9790	ENSG00000165733	BMS1	hsa:9790; Q14692; Q5QPT5; Q86XJ9		Major pathway of rRNA processing in the nucleolus and cytosol; rRNA modification in the nucleus and cytosol	2	0	1.105	0.144046	1.12389e+08	1.23304e+08	1.29668e+08	1.00779e+08	1.06863e+08	1.04751e+08	0.0299487	1.52362	High	High	High	High	High	High	1
FALSE	High	Master Protein	P10586	Receptor-type tyrosine-protein phosphatase F OS=Homo sapiens OX=9606 GN=PTPRF PE=1 SV=2	0	218.471	31	43	245	39	1907	212.7	6.3	315.66	43	cell adhesion;cell organization and biogenesis;protein metabolism;other metabolic processes;stress response;developmental processes;signal transduction;other biological processes	plasma membrane;other membranes;other cell component	other molecular function	Pf00041, Pf00102, Pf07679	5792	ENSG00000142949	PTPRF	D3DPX6; D3DPX7; hsa:5792; P10586; Q5T021; Q5T022; Q5W9G2; Q86WS0	Brain-derived neurotrophic factor (BDNF) signaling pathway; Insulin signaling	Insulin receptor recycling; Synaptic adhesion-like molecules; Receptor-type tyrosine-protein phosphatases	5	4	1.049	0.0690147	4.94127e+07	4.88175e+07	4.82487e+07	4.77227e+07	4.72724e+07	4.06924e+07	0.192377	0.715846	High	High	High	High	High	High	1
FALSE	High	Master Protein	P57740	Nuclear pore complex protein Nup107 OS=Homo sapiens OX=9606 GN=NUP107 PE=1 SV=1	0	218.352	49	37	319	37	925	106.3	5.43	459.33	37	cell organization and biogenesis;other metabolic processes;transport;developmental processes	other membranes;cytosol;nucleus;other cell component	other molecular function	Pf04121	57122	ENSG00000111581	NUP107	B4DZ67; hsa:57122; P57740; Q6PJE1	Gastric cancer network 1; Primary ovarian insufficiency	HCMV Late Events; Separation of Sister Chromatids; Resolution of Sister Chromatid Cohesion; RHO GTPases Activate Formins; HCMV Early Events; EML4 and NUDC in mitotic spindle formation; ISG15 antiviral mechanism; Transport of the SLBP independent Mature mRNA; Transport of the SLBP Dependant Mature mRNA; Transport of Mature mRNA Derived from an Intronless Transcript; Transport of Mature mRNA derive…	37	0	1	0	1.9377e+08	1.89583e+08	1.82433e+08	1.86355e+08	1.93132e+08	1.85761e+08	0.966858	0.0146375	High	High	High	High	High	High	1
FALSE	High	Master Protein	P55072	Transitional endoplasmic reticulum ATPase OS=Homo sapiens OX=9606 GN=VCP PE=1 SV=4	0	218.138	59	36	336	36	806	89.3	5.26	583.34	36	cell cycle OR cell proliferation;cell organization and biogenesis;protein metabolism;DNA metabolism;other metabolic processes;stress response;transport;signal transduction;other biological processes	non-structural extracellular;other membranes;cytosol;ER/Golgi;nucleus;other cytoplasmic organelle;other cell component	signal transduction activity or receptor binding;enzyme regulator activity;other molecular function	Pf00004, Pf02359, Pf02933, Pf17862	7415	ENSG00000165280	VCP	B2R5T8; P55072; Q0V924; Q2TAI5; Q969G7; Q9UCD5; V9HW80	Alstrom syndrome; Clock-controlled autophagy in bone metabolism; HDAC6 interactions in the central nervous system	E3 ubiquitin ligases ubiquitinate target proteins; ABC-family proteins mediated transport; Hedgehog ligand biogenesis; Hh mutants are degraded by ERAD; Defective CFTR causes cystic fibrosis; Neddylation; KEAP1-NFE2L2 pathway; Aggrephagy; Neutrophil degranulation; Attachment and Entry; Attachment and Entry; Ovarian tumor domain proteases; Josephin domain DUBs; Protein methylation; RHOH GTPase cycl…	21	0	1.099	0.136191	2.11161e+08	2.10784e+08	2.15617e+08	1.81657e+08	1.72978e+08	1.6555e+08	0.0013399	2.87293	High	High	High	High	High	High	1	Met-loss+Acetyl [N-Term]
FALSE	High	Master Protein	Q9NVI7	ATPase family AAA domain-containing protein 3A OS=Homo sapiens OX=9606 GN=ATAD3A PE=1 SV=2	0	217.796	52	32	570	14	634	71.3	8.98	1077.2	32	cell organization and biogenesis;stress response;other biological processes	other membranes;mitochondrion	other molecular function	Pf00004, Pf12037	55210	ENSG00000197785	ATAD3A	B3KPB3; D2K8Q1; G3V1I6; Q5SV23; Q8N275; Q96A50; Q9NVI7	1p36 copy number variation syndrome		1	19	1.074	0.102994	9.46593e+08	9.74785e+08	9.60317e+08	8.91187e+08	8.95455e+08	9.22746e+08	0.0109448	1.96079	High	High	High	High	High	High	1	Met-loss+Acetyl [N-Term]
FALSE	High	Master Protein	P55265	Double-stranded RNA-specific adenosine deaminase OS=Homo sapiens OX=9606 GN=ADAR PE=1 SV=4	0	217.706	35	36	308	3	1226	136	8.65	461.53	36	cell organization and biogenesis;RNA metabolism OR transcription;other metabolic processes;stress response;transport;developmental processes;other biological processes	nucleus;other cell component	nucleic acid binding activity;other molecular function	Pf00035, Pf02137, Pf02295	103	ENSG00000160710	ADAR	B1AQQ9; B1AQR0; D3DV76; hsa:103; O15223; O43859; O43860; P55265; Q9BYM3; Q9BYM4	Measles virus infection; Cytosolic DNA-sensing pathway	PKR-mediated signaling; Interferon alpha/beta signaling; C6 deamination of adenosine; Formation of editosomes by ADAR proteins	6	32	1.049	0.0690147	1.10573e+08	1.20706e+08	1.36672e+08	1.19008e+08	1.2216e+08	1.24597e+08	0.929786	0.0316172	High	High	High	High	High	High	1
FALSE	High	Master Protein	O15042	U2 snRNP-associated SURP motif-containing protein OS=Homo sapiens OX=9606 GN=U2SURP PE=1 SV=2	0	217.07	44	31	366	2	1029	118.2	8.47	575.77	31	RNA metabolism OR transcription;other metabolic processes	nucleus		Pf00076, Pf01805, Pf04818, Pf08312	23350	ENSG00000163714	U2SURP	A0PJ60; hsa:23350; O15042; Q0D2M1; Q2NKQ7; Q9BR70		mRNA Splicing - Major Pathway	1	28	1.091	0.125651	1.68622e+08	1.62946e+08	1.67971e+08	1.48065e+08	1.60383e+08	1.51398e+08	0.0318831	1.49644	High	High	High	High	High	High	1
FALSE	High	Master Protein	Q9UHB6	LIM domain and actin-binding protein 1 OS=Homo sapiens OX=9606 GN=LIMA1 PE=1 SV=1	0	216.729	42	28	311	5	759	85.2	6.84	534.99	28	cell organization and biogenesis;other metabolic processes;transport;other biological processes	plasma membrane;other membranes;cytosol;cytoskeleton;other cell component	cytoskeletal activity;other molecular function	Pf00412	51474	ENSG00000050405	LIMA1	B2RB09; hsa:51474; Q2TAN7; Q59FE8; Q9BVF2; Q9H8J1; Q9HBN5; Q9NX96; Q9NXC3; Q9NXU6; Q9P0H8; Q9UHB5; Q9UHB6			0	22	1.045	0.0635029	1.22462e+08	1.33913e+08	1.45036e+08	1.25373e+08	1.29806e+08	1.15727e+08	0.258651	0.587286	High	High	High	High	High	High	1	Acetyl [N-Term]
FALSE	High	Master Protein	O00567	Nucleolar protein 56 OS=Homo sapiens OX=9606 GN=NOP56 PE=1 SV=4	0	216.705	54	30	314	30	594	66	9.19	596.12	30	RNA metabolism OR transcription;other metabolic processes;other biological processes	nucleus;other cell component	nucleic acid binding activity;other molecular function	Pf01798, Pf08156	10528	ENSG00000101361	NOP56	hsa:10528; O00567; Q2M3T6; Q9NQ05		Major pathway of rRNA processing in the nucleolus and cytosol; rRNA modification in the nucleus and cytosol; Association of TriC/CCT with target proteins during biosynthesis	3	0	1.11	0.15056	2.14571e+08	2.00834e+08	2.2274e+08	1.797e+08	1.81198e+08	1.97965e+08	0.0380684	1.41944	High	High	High	High	High	High	1
FALSE	High	Master Protein	Q12788	Transducin beta-like protein 3 OS=Homo sapiens OX=9606 GN=TBL3 PE=1 SV=2	0	216.072	50	30	255	30	808	89	6.9	514.79	30	RNA metabolism OR transcription;other metabolic processes;other biological processes	nucleus;other cell component	nucleic acid binding activity	Pf00400, Pf08625	10607	ENSG00000183751; ENSG00000291938	TBL3	hsa:10607; Q12788; Q59GD6; Q8IVB7; Q96A78		Major pathway of rRNA processing in the nucleolus and cytosol; rRNA modification in the nucleus and cytosol	2	0	1.18	0.238787	1.07805e+08	1.08388e+08	1.39701e+08	8.19225e+07	1.01074e+08	1.02854e+08	0.134841	0.870177	High	High	High	High	High	High	1	Met-loss+Acetyl [N-Term]
FALSE	High	Master Protein	A0A804HII9	Actinin alpha 1 OS=Homo sapiens OX=9606 GN=ACTN1 PE=1 SV=1	0	215.827	46	34	252	21	913	105.4	5.39	426.29	34		cytoskeleton	cytoskeletal activity;other molecular function	Pf00307, Pf00435, Pf08726, Pf13405, Pf13833		ENSG00000072110	ACTN1	A0A804HII9	Ebola virus infection in host; MFAP5 effect on permeability and motility of endothelial cells via cytoskeleton rearrangement		2	0	1.011	0.015783	2.84313e+07	2.91216e+07	2.92078e+07	3.10931e+07	3.06988e+07	2.87758e+07	0.168913	0.772336	High	High	High	High	High	High	1
FALSE	High	Master Protein	P14923	Junction plakoglobin OS=Homo sapiens OX=9606 GN=JUP PE=1 SV=3	0	214.791	54	30	370	26	745	81.7	6.14	689.3	30	cell adhesion;cell-cell signaling;cell organization and biogenesis;signal transduction;other biological processes	non-structural extracellular;plasma membrane;other membranes;cytosol;cytoskeleton;nucleus;other cell component	other molecular function	Pf00514	3728	ENSG00000173801	JUP	hsa:3728; P14923; Q15093; Q15151; Q7L3S5; Q86W21; Q9BWC4; Q9HCX9	Arrhythmogenic right ventricular cardiomyopathy; Corticotropin-releasing hormone signaling pathway; Ectoderm differentiation; Ectoderm differentiation; Epithelial to mesenchymal transition in colorectal cancer; Opioid receptor pathways; Acute myeloid leukemia	RHOC GTPase cycle; Formation of the cornified envelope; RHOA GTPase cycle; CDC42 GTPase cycle; RHOQ GTPase cycle; RHOB GTPase cycle; RHOJ GTPase cycle; Neutrophil degranulation; VEGFR2 mediated vascular permeability; Adherens junctions interactions; Regulation of CDH11 function; Regulation of CDH19 Expression and Function; CDH11 homotypic and heterotypic interactions; RHOH GTPase cycle	22	5	0.976	-0.0350469	2.17959e+08	2.13614e+08	2.31888e+08	2.63748e+08	2.35764e+08	2.1045e+08	0.396789	0.40144	High	High	High	High	High	High	1
FALSE	High	Master Protein	P78347	General transcription factor II-I OS=Homo sapiens OX=9606 GN=GTF2I PE=1 SV=2	0	214.12	39	37	338	37	998	112.3	6.39	586.55	37	RNA metabolism OR transcription;other metabolic processes;other biological processes	nucleus;other cell component	nucleic acid binding activity;other molecular function	Pf02946	2969	ENSG00000263001	GTF2I	hsa:2969; O14743; O15359; O43546; O43588; O43589; P78347; Q75M85; Q75M86; Q75M87; Q75M88; Q86U51; Q9BSZ4	B cell receptor signaling pathway; 7q11.23 copy number variation syndrome; Genetic causes of porto-sinusoidal vascular disease		3	0	1.043	0.0607392	3.26342e+08	3.09855e+08	3.13464e+08	3.04268e+08	3.07372e+08	2.9481e+08	0.0831777	1.07999	High	High	High	High	High	High	1	Met-loss+Acetyl [N-Term]
FALSE	High	Master Protein	Q5JRA6	Transport and Golgi organization protein 1 homolog OS=Homo sapiens OX=9606 GN=MIA3 PE=1 SV=1	0	213.962	29	38	230	38	1907	213.6	4.84	346.9	38	cell organization and biogenesis;stress response;transport;developmental processes;other biological processes	other membranes;ER/Golgi;other cell component	other molecular function	Pf07653	375056	ENSG00000154305	MIA3	A8K2S0; A8MT05; A8MT13; B7Z430; hsa:375056; Q14083; Q3S4X3; Q5JRA5; Q5JRA6; Q5JRB0; Q5JRB1; Q5JRB2; Q6UVY8; Q86Y60; Q8N8M5; Q92580	Type I collagen synthesis in the context of osteogenesis imperfecta	Regulation of Insulin-like Growth Factor (IGF) transport and uptake by Insulin-like Growth Factor Binding Proteins (IGFBPs); Post-translational protein phosphorylation; Cargo concentration in the ER	4	0	1.059	0.0827026	5.71486e+07	5.74755e+07	6.06297e+07	5.14869e+07	5.20883e+07	4.93088e+07	0.00589767	2.22932	High	High	High	High	High	High	1
FALSE	High	Master Protein	Q9H307	Pinin OS=Homo sapiens OX=9606 GN=PNN PE=1 SV=5	0	212.41	44	34	359	34	717	81.6	7.14	672.8	34	cell adhesion;RNA metabolism OR transcription;other metabolic processes	plasma membrane;other membranes;cytoskeleton;nucleus;other cell component	nucleic acid binding activity;other molecular function	Pf04696, Pf04697	5411	ENSG00000100941	PNN	B4DZX8; hsa:5411; O60899; Q53EM7; Q6P5X4; Q7KYL1; Q99738; Q9H307; Q9UHZ9; Q9UQR9		mRNA Splicing - Major Pathway	1	0	1.102	0.140124	3.30081e+08	3.54483e+08	3.61944e+08	3.07114e+08	3.30864e+08	3.98794e+08	0.916597	0.0378218	High	High	High	High	High	High	1
FALSE	High	Master Protein	A0A2R8Y7S2	SWI/SNF related, matrix associated, actin dependent regulator of chromatin, subfamily a, member 4 OS=Homo sapiens OX=9606 GN=SMARCA4 PE=1 SV=1	0	212.337	25	35	285	1	1646	184.7	8.28	518.66	35	cell organization and biogenesis;other biological processes	nucleus	other molecular function	Pf00176, Pf00271, Pf00439, Pf07529, Pf07533, Pf08880, Pf14619		ENSG00000127616	SMARCA4	A0A2R8Y7S2	Pre-implantation embryo; Hematopoietic stem cell gene regulation by GABP alpha/beta complex; Tumor suppressor activity of SMARCB1; Rett syndrome; Thermogenesis; Kleefstra syndrome		6	0	0.895	-0.16004	1.41207e+06		1.28954e+06	1.5081e+06			#DIV/0!	#DIV/0!	High	High	High	High	Not Found	Not Found	1
FALSE	High	Master Protein	Q9UQE7	Structural maintenance of chromosomes protein 3 OS=Homo sapiens OX=9606 GN=SMC3 PE=1 SV=2	0	212.168	41	41	258	41	1217	141.5	7.18	359.24	41	cell cycle OR cell proliferation;cell organization and biogenesis;DNA metabolism;other metabolic processes;stress response;other biological processes	cytosol;cytoskeleton;nucleus;other cell component	cytoskeletal activity;nucleic acid binding activity;other molecular function	Pf02463, Pf06470	9126	ENSG00000108055	SMC3	A8K156; hsa:9126; O60464; Q5T482; Q9UQE7	Cell cycle; Retinoblastoma gene in cancer; MECP2 and associated Rett syndrome; Prion disease pathway; Regulation of sister chromatid separation at the metaphase-anaphase transition; Cohesin complex - Cornelia de Lange syndrome; SMC1/SMC3 role in DNA damage - Cornelia de Lange Syndrome; 10q22q23 copy number variation	Estrogen-dependent gene expression; Separation of Sister Chromatids; Meiotic synapsis; Resolution of Sister Chromatid Cohesion; SUMOylation of DNA damage response and repair proteins; Establishment of Sister Chromatid Cohesion; Cohesin Loading onto Chromatin	15	0	1.013	0.0186342	5.83657e+07	6.09329e+07	6.21397e+07	6.25987e+07	6.19007e+07	5.79942e+07	0.855701	0.0676778	High	High	High	High	High	High	1
FALSE	High	Master Protein	P42166	Lamina-associated polypeptide 2, isoform alpha OS=Homo sapiens OX=9606 GN=TMPO PE=1 SV=2	0	212.04	50	28	303	17	694	75.4	7.66	689.99	28		nucleus;other cell component	nucleic acid binding activity;other molecular function	Pf03020, Pf08198, Pf11560	7112	ENSG00000120802	TMPO	P08918; P08919; P42166; Q14860; Q16295	Envelope proteins and their potential roles in EDMD physiopathology; Overlap between signal transduction pathways contributing to LMNA laminopathies		2	11	0.927	-0.109359	4.20435e+08	4.327e+08	4.28738e+08	4.2317e+08	4.31674e+08	4.31877e+08	0.743902	0.128484	High	High	High	High	High	High	1	Met-loss [N-Term]
FALSE	High	Master Protein	P53396	ATP-citrate synthase OS=Homo sapiens OX=9606 GN=ACLY PE=1 SV=3	0	211.206	38	36	324	36	1101	120.8	7.33	426.49	36	other metabolic processes	non-structural extracellular;cytosol;nucleus;other cytoplasmic organelle;other cell component	other molecular function	Pf00285, Pf00549, Pf02629, Pf16114	47	ENSG00000131473	ACLY	B4DIM0; B4E3P0; hsa:47; P53396; Q13037; Q9BRL0	Sterol regulatory element-binding proteins (SREBP) signaling; TCA cycle and deficiency of pyruvate dehydrogenase complex (PDHc); Fatty acid biosynthesis; Amino acid metabolism; Lipid metabolism pathway; Clear cell renal cell carcinoma pathways; Metabolic reprogramming in colon cancer	Neutrophil degranulation; ChREBP activates metabolic gene expression; Fatty acyl-CoA biosynthesis	10	0	1.009	0.0129262	1.54813e+08	1.50788e+08	1.42799e+08	1.55689e+08	1.46043e+08	1.36893e+08	0.641212	0.192998	High	High	High	High	High	High	1
FALSE	High	Master Protein	A3KMH1	von Willebrand factor A domain-containing protein 8 OS=Homo sapiens OX=9606 GN=VWA8 PE=1 SV=2	0	210.674	29	48	273	48	1905	214.7	7.4	271.11	48		mitochondrion;other cytoplasmic organelle;other cell component	other molecular function	Pf07728	23078	ENSG00000102763	VWA8	A3KMH1; hsa:23078; O60310; Q5JTP6; Q5VW08; Q7Z6I9; Q86YC9; Q8N3E4			0	0	1.068	0.0949116	3.9044e+07	4.5984e+07	4.48397e+07	3.57854e+07	4.27327e+07	3.92527e+07	0.241953	0.616269	High	High	High	High	High	High	1
FALSE	High	Master Protein	Q9P2E9	Ribosome-binding protein 1 OS=Homo sapiens OX=9606 GN=RRBP1 PE=1 SV=5	0	210.515	33	35	268	35	1410	152.4	8.6	446.48	35	protein metabolism;other metabolic processes;transport	other membranes;ER/Golgi;translational apparatus	other molecular function	Pf05104	6238	ENSG00000125844	RRBP1	A0A0A0MRV0; A2A2S6; A6NCN6; hsa:6238; O75300; O75301; Q5W165; Q96SB2; Q9BWP1; Q9H476; Q9P2E9	Ectoderm differentiation	Signaling by ALK fusions and activated point mutants	2	0	1.092	0.126973	1.28041e+08	1.41986e+08	1.4484e+08	1.19209e+08	1.22076e+08	1.25523e+08	0.0435935	1.36058	High	High	High	High	High	High	1
FALSE	High	Master Protein	P51532	Transcription activator BRG1 OS=Homo sapiens OX=9606 GN=SMARCA4 PE=1 SV=2	0	209.988	24	35	282	1	1647	184.5	7.88	509.42	35	cell organization and biogenesis;RNA metabolism OR transcription;other metabolic processes;developmental processes;other biological processes	nucleus;other cell component	nucleic acid binding activity;other molecular function	Pf00176, Pf00271, Pf00439, Pf07529, Pf07533, Pf08880, Pf14619	6597	ENSG00000127616	SMARCA4	B1A8Z4; B1A8Z5; B1A8Z6; B1A8Z7; E9PBR8; hsa:6597; O95052; P51532; Q9HBD3	Androgen receptor network in prostate cancer; Pre-implantation embryo; Hematopoietic stem cell gene regulation by GABP alpha/beta complex; Tumor suppressor activity of SMARCB1; Rett syndrome; Thermogenesis; Kleefstra syndrome	Formation of the beta-catenin:TCF transactivating complex; RUNX1 interacts with co-factors whose precise effect on RUNX1 targets is not known; Interleukin-7 signaling; RMTs methylate histone arginines; EGR2 and SOX10-mediated initiation of Schwann cell myelination	13	33	1.008	0.0114956	9.38251e+07	1.08578e+08	9.33183e+07	9.48583e+07	1.00759e+08	9.87501e+07	0.93616	0.0286498	Peak Found	Peak Found	High	Peak Found	Peak Found	Peak Found	1
FALSE	High	Master Protein	Q9UH99	SUN domain-containing protein 2 OS=Homo sapiens OX=9606 GN=SUN2 PE=1 SV=3	0	209.783	61	26	247	3	717	80.3	6.73	571.89	26	cell cycle OR cell proliferation;cell organization and biogenesis;transport;developmental processes;other biological processes	other membranes;nucleus;other cytoplasmic organelle;other cell component	cytoskeletal activity;other molecular function	Pf07738, Pf18580	25777	ENSG00000100242	SUN2	B0QY62; hsa:25777; O75156; Q2NKN8; Q2T9F7; Q504T5; Q6B4H1; Q7Z3E3; Q9UH99		Meiotic synapsis	1	23	1.031	0.0440443	1.66812e+08	1.60281e+08	1.6223e+08	1.68096e+08	1.68042e+08	1.56077e+08	0.838833	0.0763247	High	High	High	High	High	High	1
FALSE	High	Master Protein	Q04721	Neurogenic locus notch homolog protein 2 OS=Homo sapiens OX=9606 GN=NOTCH2 PE=1 SV=3	0	209.736	20	32	239	30	2471	265.2	5.14	407.65	32	cell cycle OR cell proliferation;cell organization and biogenesis;stress response;developmental processes;signal transduction;other biological processes	non-structural extracellular;plasma membrane;other membranes;ER/Golgi;nucleus;other cell component	nucleic acid binding activity;other molecular function	Pf00008, Pf00066, Pf06816, Pf07645, Pf07684, Pf12661, Pf12796	4853	ENSG00000134250	NOTCH2	hsa:4853; Q04721; Q5T3X7; Q99734; Q9H240	Neural crest differentiation; Notch signaling; Canonical and non-canonical Notch signaling; OSX and miRNAs in tooth development; Epithelial to mesenchymal transition in colorectal cancer; Breast cancer pathway; Head and neck squamous cell carcinoma; Osteoblast differentiation and related diseases; Genes controlling nephrogenesis; Nephrogenesis; Primary ovarian insufficiency; Notch signaling pathw…	NOTCH2 Activation and Transmission of Signal to the Nucleus; Pre-NOTCH Processing in Golgi; Pre-NOTCH Transcription and Translation; Notch-HLH transcription pathway; NOTCH2 intracellular domain regulates transcription; NOTCH4 Intracellular Domain Regulates Transcription; Pre-NOTCH Processing in the Endoplasmic Reticulum; Defective LFNG causes SCDO3	20	2	1.13	0.176323	6.90752e+07	6.9171e+07	6.86806e+07	6.46615e+07	6.56014e+07	7.14982e+07	0.467067	0.330621	High	High	High	High	High	High	1
FALSE	High	Master Protein	Q9NYU2	UDP-glucose:glycoprotein glucosyltransferase 1 OS=Homo sapiens OX=9606 GN=UGGT1 PE=1 SV=3	0	209.51	31	35	251	33	1555	177.1	5.63	379.74	35	protein metabolism;other metabolic processes	ER/Golgi;other cell component	other molecular function	Pf06427, Pf18400, Pf18401, Pf18402, Pf18403, Pf18404	56886	ENSG00000136731	UGGT1	hsa:56886; Q53QP2; Q53SL3; Q8IW30; Q9H8I4; Q9NYU2	IL-18 signaling pathway	ER Quality Control Compartment (ERQC)	2	2	1.06	0.0840643	8.70594e+07	8.56039e+07	7.48905e+07	8.016e+07	8.17991e+07	7.46318e+07	0.453609	0.343318	High	High	High	High	High	High	1
FALSE	High	Master Protein	P50416	Carnitine O-palmitoyltransferase 1, liver isoform OS=Homo sapiens OX=9606 GN=CPT1A PE=1 SV=2	0	209.103	43	29	351	29	773	88.3	8.65	580.66	29	other metabolic processes;stress response;transport;developmental processes;other biological processes	other membranes;mitochondrion	other molecular function	Pf00755, Pf16484	1374	ENSG00000110090	CPT1A	hsa:1374; P50416; Q8TCU0; Q9BWK0	AMP-activated protein kinase signaling; Fatty acid beta-oxidation; PPAR-alpha pathway; Nuclear receptors meta-pathway; Mitochondrial long chain fatty acid beta-oxidation; Leptin and adiponectin; PPAR signaling pathway; Thermogenesis; Fragile X syndrome; IL-18 signaling pathway; Mitochondrial fatty acid oxidation disorders; Sudden infant death syndrome (SIDS) susceptibility pathways	PPARA activates gene expression; Signaling by Retinoic Acid; Carnitine metabolism; RORA activates gene expression	16	0	1.09	0.124328	3.05663e+08	3.00994e+08	3.13084e+08	2.69585e+08	2.80547e+08	3.05622e+08	0.130378	0.884796	High	High	High	High	High	High	1	Met-loss+Acetyl [N-Term]
FALSE	High	Master Protein	Q14151	Scaffold attachment factor B2 OS=Homo sapiens OX=9606 GN=SAFB2 PE=1 SV=1	0	209.056	40	30	324	18	953	107.4	6.16	612.15	30	developmental processes;other biological processes	nucleus;other cell component	nucleic acid binding activity;other molecular function	Pf00076, Pf02037	9667	ENSG00000130254	SAFB2	B4DKG3; hsa:9667; Q14151; Q8TB13			0	12	1.089	0.123004	2.01818e+08	1.84847e+08	2.22085e+08	1.83866e+08	1.78113e+08	1.59125e+08	0.0896764	1.04732	High	High	High	High	High	High	1	Met-loss+Acetyl [N-Term]
FALSE	High	Master Protein	Q9BUQ8	Probable ATP-dependent RNA helicase DDX23 OS=Homo sapiens OX=9606 GN=DDX23 PE=1 SV=3	0	208.914	47	32	375	32	820	95.5	9.55	633.95	32	cell organization and biogenesis;RNA metabolism OR transcription;other metabolic processes	nucleus;other cell component	other molecular function	Pf00270, Pf00271	9416	ENSG00000174243	DDX23	B2R600; B4DH15; hsa:9416; O43188; Q9BUQ8		mRNA Splicing - Major Pathway; mRNA Splicing - Minor Pathway	2	0	1.072	0.100305	3.0141e+08	3.02307e+08	3.2275e+08	2.9252e+08	3.02627e+08	2.89365e+08	0.156743	0.804812	High	High	High	High	High	High	1
FALSE	High	Master Protein	E7ET15	U2 snRNP associated SURP domain containing OS=Homo sapiens OX=9606 GN=U2SURP PE=1 SV=1	0	208.646	43	30	355	1	1028	118.2	8.54	548.76	30	RNA metabolism OR transcription;other metabolic processes	nucleus	nucleic acid binding activity	Pf00076, Pf01805, Pf04818, Pf08312		ENSG00000163714	U2SURP	E7ET15			0	0	100	6.64386			3.97525e+06				#DIV/0!	#DIV/0!	High	High	High	High	Not Found	High	1
FALSE	High	Master Protein	J3KTA4	Probable ATP-dependent RNA helicase DDX5 OS=Homo sapiens OX=9606 GN=DDX5 PE=1 SV=1	0	207.964	56	31	643	23	614	69	8.85	1031.12	31	RNA metabolism OR transcription;other metabolic processes;other biological processes	nucleus	nucleic acid binding activity;other molecular function	Pf00270, Pf00271, Pf08061	1655	ENSG00000108654	DDX5	J3KTA4	Ciliary landscape		1	0	1.132	0.178874	3.48637e+08	3.63215e+08	4.30152e+08	3.15307e+08	3.49508e+08	3.60233e+08	0.243425	0.613634	High	High	High	High	High	High	1
FALSE	High	Master Protein	Q9UKX5	Integrin alpha-11 OS=Homo sapiens OX=9606 GN=ITGA11 PE=1 SV=2	0	207.94	34	32	259	32	1188	133.4	6.7	430.23	32	cell adhesion;signal transduction;other biological processes	plasma membrane;other membranes;other cell component	signal transduction activity or receptor binding;other molecular function	Pf00092, Pf01839, Pf08441, Pf20805	22801	ENSG00000137809	ITGA11	hsa:22801; J3KQM2; Q8WYI8; Q9UKQ1; Q9UKX5	Integrin-mediated cell adhesion; Arrhythmogenic right ventricular cardiomyopathy; miRNA targets in ECM and membrane receptors; Focal adhesion; Focal adhesion: PI3K-Akt-mTOR-signaling pathway; PI3K-Akt signaling pathway	Integrin cell surface interactions	7	0	1.06	0.0840643	1.50767e+08	1.39772e+08	1.5836e+08	1.36029e+08	1.49525e+08	1.4686e+08	0.463954	0.333525	High	High	High	High	High	High	1
FALSE	High	Master Protein	Q14764	Major vault protein OS=Homo sapiens OX=9606 GN=MVP PE=1 SV=4	0	207.873	41	31	296	31	893	99.3	5.48	565.36	31	transport;signal transduction;other biological processes	non-structural extracellular;cytosol;cytoskeleton;nucleus;other cell component	other molecular function	Pf01505, Pf11978, Pf17794, Pf17795, Pf17796	9961	ENSG00000013364	MVP	hsa:9961; Q14764; Q96BG4; Q9BPW6; Q9BQT1; Q9UBD1	16p11.2 proximal deletion syndrome	Neutrophil degranulation	2	0	1.044	0.0621217	1.92412e+08	2.1835e+08	2.34523e+08	1.87582e+08	2.08586e+08	2.18431e+08	0.539672	0.26787	High	High	High	High	High	High	1	Met-loss+Acetyl [N-Term]
FALSE	High	Master Protein	O60287	Nucleolar pre-ribosomal-associated protein 1 OS=Homo sapiens OX=9606 GN=URB1 PE=1 SV=4	0	207.725	23	41	237	40	2271	254.2	6.47	266.16	41	RNA metabolism OR transcription;other metabolic processes	nucleus		Pf11707, Pf16201	9875	ENSG00000142207	URB1	D3DSE5; hsa:9875; O60287; Q96NX1; Q9NYQ1			0	0	1.131	0.177599	6.65867e+07	6.93288e+07	6.81533e+07	6.6522e+07	6.6063e+07	6.68637e+07	0.13622	0.86576	High	High	High	High	High	High	1
FALSE	High	Master Protein	Q6PKG0	La-related protein 1 OS=Homo sapiens OX=9606 GN=LARP1 PE=1 SV=2	0	207.468	43	33	270	33	1096	123.4	8.82	422.41	33	cell cycle OR cell proliferation;protein metabolism;other metabolic processes;stress response;signal transduction;other biological processes	cytosol;other cell component	translation activity;nucleic acid binding activity;other molecular function	Pf05383, Pf21071	23367	ENSG00000155506	LARP1	hsa:23367; O94836; Q6PKG0; Q8N4M2; Q8NB73; Q9UFD7	Perturbations to host-cell autophagy, induced by SARS-CoV-2 proteins; SARS-CoV-2 innate immunity evasion and cell-specific immune response; Network map of SARS-CoV-2 signaling pathway	SARS-CoV-2 activates/modulates innate and adaptive immune responses	4	0	1.129	0.175045	8.99508e+07	8.91443e+07	9.81054e+07	7.64322e+07	8.21758e+07	7.62011e+07	0.0151315	1.82012	High	High	High	High	High	High	1
FALSE	High	Master Protein	P27708	CAD protein OS=Homo sapiens OX=9606 GN=CAD PE=1 SV=3	0	206.829	25	42	278	39	2225	242.8	6.46	335.54	42	protein metabolism;other metabolic processes;stress response;transport;developmental processes;other biological processes	cytosol;nucleus;other cell component	kinase activity;other molecular function	Pf00117, Pf00185, Pf00988, Pf01979, Pf02142, Pf02729, Pf02786, Pf02787	790	ENSG00000084774	CAD	D6W552; hsa:790; P27708; Q6P0Q0; Q96CK3	Endothelin pathways; Amino acid metabolism; Pyrimidine metabolism	Pyrimidine biosynthesis	4	0	1.024	0.0342157	5.9635e+07	6.34043e+07	6.51097e+07	6.34829e+07	6.59588e+07	5.68468e+07	0.8542	0.0684406	High	High	High	High	High	High	1
FALSE	High	Master Protein	A0A087WVQ9	Elongation factor 1-alpha OS=Homo sapiens OX=9606 GN=EEF1A1 PE=1 SV=2	0	205.924	63	19	377	10	459	49.8	9.09	898.78	19	protein metabolism;other metabolic processes		nucleic acid binding activity;other molecular function	Pf00009, Pf03143, Pf03144		ENSG00000156508	EEF1A1	A0A087WVQ9	Fragile X syndrome; 2q37 copy number variation syndrome		2	9	1.048	0.0676387	5.05389e+08	4.85012e+08	4.89499e+08	4.96739e+08	4.67816e+08	4.70165e+08	0.248012	0.605526	High	High	High	High	High	High	1
FALSE	High	Master Protein	Q5JTH9	RRP12-like protein OS=Homo sapiens OX=9606 GN=RRP12 PE=1 SV=2	0	205.727	39	40	307	39	1297	143.6	8.75	425.55	40	RNA metabolism OR transcription;other metabolic processes	plasma membrane;other membranes;cytosol;nucleus;other cell component		Pf08161	23223	ENSG00000052749	RRP12	B4DK00; E9PCK7; hsa:23223; Q5JTH8; Q5JTH9; Q69YK4; Q96E87; Q9BUH3; Q9Y4C7			0	1	1.149	0.200379	1.3375e+08	1.25435e+08	1.45251e+08	1.10612e+08	1.20343e+08	1.35338e+08	0.239324	0.621013	High	High	High	High	High	High	1
FALSE	High	Master Protein	P08727	Keratin, type I cytoskeletal 19 OS=Homo sapiens OX=9606 GN=KRT19 PE=1 SV=4	0	205.34	63	31	1097	17	400	44.1	5.14	1525.88	31	cell organization and biogenesis;developmental processes;signal transduction;other biological processes	plasma membrane;other membranes;cytosol;cytoskeleton;other cell component	cytoskeletal activity;other molecular function	Pf00038	3880	ENSG00000171345	KRT19	B2R874; hsa:3880; P08727; Q5XG83; Q6NW33; Q7L5M9; Q96A53; Q96FV1; Q9BYF9; Q9P1Y4	Galanin receptor pathway	Formation of the cornified envelope	3	2	1.092	0.126973	2.13835e+08	2.03772e+08	2.10514e+08	1.90273e+08	2.01999e+08	1.8662e+08	0.0406598	1.39083	High	High	High	High	High	High	1
FALSE	High	Master Protein	Q9BUJ2	Heterogeneous nuclear ribonucleoprotein U-like protein 1 OS=Homo sapiens OX=9606 GN=HNRNPUL1 PE=1 SV=2	0	205.146	34	25	248	1	856	95.7	6.92	536.25	25	RNA metabolism OR transcription;other metabolic processes;other biological processes	nucleus;other cell component	other molecular function	Pf00622, Pf02037, Pf13671	11100	ENSG00000105323	HNRNPUL1	B3KMW7; hsa:11100; O76022; Q6ZSZ0; Q7L8P4; Q8N6Z4; Q96G37; Q9BUJ2; Q9HAL3; Q9UG75			0	24	1.048	0.0676387	1.51129e+08	1.56174e+08	1.96186e+08	1.63948e+08	1.64403e+08	1.64932e+08	0.82311	0.0845422	High	High	High	High	Peak Found	Peak Found	1
FALSE	High	Master Protein	A0A8I5KR71	NADH-cytochrome b5 reductase OS=Homo sapiens OX=9606 GN=CYB5R3 PE=1 SV=1	0	205.007	75	17	288	1	298	33.9	7.94	588.68	17		other membranes;ER/Golgi	other molecular function	Pf00175, Pf00970		ENSG00000100243	CYB5R3	A0A8I5KR71	Oxidation by cytochrome P450		1	0		#VALUE!							#DIV/0!	#DIV/0!	Not Found	Not Found	High	Not Found	Not Found	Not Found	1
FALSE	High	Master Protein	Q86XL3	Ankyrin repeat and LEM domain-containing protein 2 OS=Homo sapiens OX=9606 GN=ANKLE2 PE=1 SV=4	0	204.92	47	35	250	35	938	104.1	7.09	383.58	35	cell cycle OR cell proliferation;cell organization and biogenesis;developmental processes;other biological processes	other membranes;ER/Golgi	enzyme regulator activity;other molecular function	Pf00023, Pf01693, Pf03020	23141	ENSG00000176915	ANKLE2	A8KAG3; B3KN97; B3KSF8; hsa:23141; O75176; Q6P6A5; Q86XL3; Q8TAZ9; Q96DH4		RHOG GTPase cycle; RAC2 GTPase cycle; Initiation of Nuclear Envelope (NE) Reformation	3	0	1.073	0.10165	9.03589e+07	8.5601e+07	9.15998e+07	8.33036e+07	8.78754e+07	7.70001e+07	0.150975	0.821094	High	High	High	High	High	High	1
FALSE	High	Master Protein	A0A0J9YXF2	Paraoxonase OS=Homo sapiens OX=9606 GN=PON2 PE=1 SV=1	0	203.885	66	14	125	14	375	41.5	5.72	359.05	14		non-structural extracellular;other membranes	other molecular function	Pf01731		ENSG00000105854	PON2	A0A0J9YXF2	Phase I biotransformations, non-P450; Male infertility		2	0	1.048	0.0676387	3.04087e+08	3.44799e+08	3.48272e+08	3.00635e+08	2.95316e+08	2.92349e+08	0.0652534	1.1854	High	High	High	High	High	High	1	Met-loss [N-Term]
FALSE	High	Master Protein	P23634	Plasma membrane calcium-transporting ATPase 4 OS=Homo sapiens OX=9606 GN=ATP2B4 PE=1 SV=2	0	203.596	29	30	250	21	1241	137.8	6.6	370.7	30	stress response;transport;developmental processes;other biological processes	plasma membrane;other membranes;cytoskeleton;other cell component	transporter activity;enzyme regulator activity;other molecular function	Pf00122, Pf00689, Pf00690, Pf00702, Pf12424, Pf13246	493	ENSG00000058668	ATP2B4	B1APW5; B1APW6; hsa:493; P23634; Q13450; Q13452; Q13455; Q16817; Q7Z3S1	Vitamin D-sensitive calcium signaling in depression	Ion homeostasis; Ion transport by P-type ATPases; Reduction of cytosolic Ca++ levels	4	9	1.066	0.0922074	8.33171e+07	8.11213e+07	8.2012e+07	8.32294e+07	8.11223e+07	6.16442e+07	0.379047	0.421307	High	High	High	High	High	High	1
FALSE	High	Master Protein	Q13310	Polyadenylate-binding protein 4 OS=Homo sapiens OX=9606 GN=PABPC4 PE=1 SV=1	0	203.483	41	24	272	18	644	70.7	9.26	427.74	24	protein metabolism;RNA metabolism OR transcription;other metabolic processes;stress response;other biological processes	cytosol;nucleus;other cell component	nucleic acid binding activity	Pf00076, Pf00658	8761	ENSG00000090621	PABPC4	B1ANQ8; hsa:8761; Q13310; Q4VC03; Q6P0N3			0	0	1.076	0.105678	9.66173e+07	9.31226e+07	9.81933e+07	8.67772e+07	8.903e+07	8.47834e+07	0.00926153	2.03332	High	High	High	High	High	High	1
FALSE	High	Master Protein	Q14315	Filamin-C OS=Homo sapiens OX=9606 GN=FLNC PE=1 SV=3	0	203.124	20	41	313	27	2725	290.8	5.97	411.77	41	cell organization and biogenesis	plasma membrane;other membranes;cytosol;cytoskeleton;other cell component	cytoskeletal activity;other molecular function	Pf00307, Pf00630	2318	ENSG00000128591	FLNC	B2ZZ88; hsa:2318; O95303; Q07985; Q14315; Q9NS12; Q9NYE5; Q9UMR8; Q9Y503	Focal adhesion; MAPK signaling pathway; Ebola virus infection in host; NPHP1 deletion syndrome; 13q12.12 copy number variation	Cell-extracellular matrix interactions	6	0	1.039	0.0551957	3.12024e+07	3.12643e+07	2.68265e+07	3.56069e+07	3.13611e+07	2.30171e+07	0.956564	0.0192859	High	High	High	High	High	High	1
FALSE	High	Master Protein	Q9UGP8	Translocation protein SEC63 homolog OS=Homo sapiens OX=9606 GN=SEC63 PE=1 SV=2	0	202.921	44	31	362	31	760	87.9	5.31	625.94	31	other metabolic processes;transport;developmental processes;other biological processes	other membranes;ER/Golgi	transporter activity;other molecular function	Pf00226, Pf02889	11231	ENSG00000025796	SEC63	hsa:11231; O95380; Q5THN4; Q86VS9; Q8IWL0; Q9NTE0; Q9UGP8			0	0	1.096	0.132248	2.32415e+08	2.35607e+08	2.37813e+08	2.15816e+08	2.22635e+08	2.28834e+08	0.0343541	1.46402	High	High	High	High	High	High	1
FALSE	High	Master Protein	A0A8V8TLW4	Integrin subunit alpha V OS=Homo sapiens OX=9606 GN=ITGAV PE=1 SV=1	0	202.349	39	36	377	36	1044	115.7	5.87	681.51	36	cell adhesion;signal transduction	plasma membrane;other membranes	other molecular function	Pf00357, Pf01839, Pf08441, Pf20805, Pf20806		ENSG00000138448	ITGAV	A0A8V8TLW4	Primary focal segmental glomerulosclerosis (FSGS); MFAP5-mediated ovarian cancer cell motility and invasiveness; Focal adhesion: PI3K-Akt-mTOR-signaling pathway; PI3K-Akt signaling pathway; Ebola virus infection in host; MFAP5 effect on permeability and motility of endothelial cells via cytoskeleton rearrangement; Thyroid hormones production and peripheral downstream signaling effects; Genes asso…		9	0	1.102	0.140124	2.63343e+08	2.71199e+08	2.58967e+08	2.34082e+08	2.32716e+08	2.68998e+08	0.195756	0.708284	High	High	High	High	High	High	1
FALSE	High	Master Protein	Q9BTV4	Transmembrane protein 43 OS=Homo sapiens OX=9606 GN=TMEM43 PE=1 SV=1	0	202.057	57	21	382	21	400	44.8	8.13	679.43	21	cell organization and biogenesis;other metabolic processes;stress response	plasma membrane;other membranes;ER/Golgi;nucleus	other molecular function	Pf07787	79188	ENSG00000170876	TMEM43	hsa:79188; Q7L4N5; Q8NC30; Q96A63; Q96F19; Q96JX0; Q9BTV4; Q9H076	Envelope proteins and their potential roles in EDMD physiopathology		1	0	1.028	0.0398403	4.0405e+08	4.40174e+08	3.96113e+08	3.8574e+08	4.04747e+08	4.26152e+08	0.681641	0.166444	High	High	High	High	High	High	1	Met-loss+Acetyl [N-Term]
FALSE	High	Master Protein	Q6WCQ1	Myosin phosphatase Rho-interacting protein OS=Homo sapiens OX=9606 GN=MPRIP PE=1 SV=3	0	201.584	45	36	219	1	1025	116.5	6.21	348.4	36		cytosol;cytoskeleton	cytoskeletal activity	Pf00169	23164	ENSG00000133030	MPRIP	hsa:23164; Q3KQZ5; Q5FB94; Q6DHW2; Q6WCQ1; Q7Z5Y2; Q8N390; Q96G40	Smith-Magenis and Potocki-Lupski syndrome copy number variation	Signaling by BRAF and RAF1 fusions	2	0	1.084	0.116365	1.60261e+06	1.56768e+06	1.72121e+06	1.4783e+06	1.42492e+06	1.60688e+06	0.148887	0.827144	High	High	High	High	High	Peak Found	1
FALSE	High	Master Protein	O00410	Importin-5 OS=Homo sapiens OX=9606 GN=IPO5 PE=1 SV=4	0	201.028	35	28	249	26	1097	123.6	4.94	509.48	28	transport;signal transduction;other biological processes	other membranes;cytosol;ER/Golgi;nucleus;other cell component	enzyme regulator activity;other molecular function	Pf02985, Pf18808, Pf18816, Pf18829	3843	ENSG00000065150	IPO5	B4DZA0; hsa:3843; O00410; O15257; Q5T578; Q86XC7		vRNP Assembly	1	2	1.065	0.0908534	7.72295e+07	8.17304e+07	7.94877e+07	7.52748e+07	8.26568e+07	6.87622e+07	0.40561	0.391891	High	High	High	High	High	High	1
FALSE	High	Master Protein	O00461	Golgi integral membrane protein 4 OS=Homo sapiens OX=9606 GN=GOLIM4 PE=1 SV=1	0	200.389	48	23	219	23	696	81.8	4.77	374.48	23		other membranes;ER/Golgi;other cytoplasmic organelle;other cell component			27333	ENSG00000173905	GOLIM4	hsa:27333; O00461		Intra-Golgi traffic	1	0	1.122	0.166073	1.42619e+08	1.45997e+08	1.35049e+08	1.35783e+08	1.40431e+08	1.35573e+08	0.333703	0.476639	High	High	High	High	High	High	1
FALSE	High	Master Protein	C9J2Y9	DNA-directed RNA polymerase subunit beta OS=Homo sapiens OX=9606 GN=POLR2B PE=1 SV=2	0	200.268	37	34	205	34	1167	133	7.15	309.17	34	RNA metabolism OR transcription;other metabolic processes	nucleus;other cell component	nucleic acid binding activity;other molecular function	Pf00562, Pf04560, Pf04561, Pf04563, Pf04565, Pf04566, Pf04567	5431	ENSG00000047315	POLR2B	C9J2Y9	Pyrimidine metabolism; Eukaryotic transcription initiation		2	0	1.017	0.0243197	6.78086e+07	6.29779e+07	7.37459e+07	6.36112e+07	7.13977e+07	7.39709e+07	0.753328	0.123016	High	High	High	High	High	High	1
FALSE	High	Master Protein	P31040	Succinate dehydrogenase [ubiquinone] flavoprotein subunit, mitochondrial OS=Homo sapiens OX=9606 GN=SDHA PE=1 SV=2	0	200.212	49	23	262	23	664	72.6	7.39	494.94	23	other metabolic processes;developmental processes	other membranes;mitochondrion;nucleus	other molecular function	Pf00890, Pf02910	6389	ENSG00000073578	SDHA	A8K5J6; B4DJ60; E9PBJ5; hsa:6389; P31040; Q16395; Q59GW8; Q8IW48; Q9UMY5	Electron transport chain: OXPHOS system in mitochondria; TCA cycle and deficiency of pyruvate dehydrogenase complex (PDHc); Amino acid metabolism; Nonalcoholic fatty liver disease; Mitochondrial complex II assembly; Arsenic metabolism and reactive oxygen species generation; TCA cycle (aka Krebs or citric acid cycle)	Respiratory electron transport; Citric acid cycle (TCA cycle)	9	0	0.983	-0.0247367	2.28738e+08	2.50145e+08	2.35935e+08	2.26609e+08	2.4418e+08	2.54066e+08	0.759305	0.119584	High	High	High	High	High	High	1
FALSE	High	Master Protein	A0A0A0MRA5	Heterogeneous nuclear ribonucleoprotein U like 1 OS=Homo sapiens OX=9606 GN=HNRNPUL1 PE=1 SV=1	0	199.275	37	25	247	1	766	85.9	8.78	529.33	25		nucleus		Pf00622, Pf13671	11100	ENSG00000105323	HNRNPUL1	A0A0A0MRA5			0	0	0.992	-0.011588	408455	339876	473663	471775	337716	477421	0.735777	0.133254	Peak Found	High	High	Peak Found	High	Peak Found	1	Acetyl [N-Term]
FALSE	High	Master Protein	F8VQE1	LIM domain and actin binding 1 OS=Homo sapiens OX=9606 GN=LIMA1 PE=1 SV=1	0	199.034	44	24	280	1	598	67	5.8	522.01	24		plasma membrane;other membranes;cytosol;cytoskeleton;other cell component	other molecular function	Pf00412		ENSG00000050405	LIMA1	F8VQE1			0	0	1.033	0.0468403	2.74806e+06	3.19421e+06	3.04236e+06	2.76182e+06	2.68116e+06	3.0919e+06	0.455201	0.341797	High	High	High	High	High	High	1	Acetyl [N-Term]
FALSE	High	Master Protein	O00571	ATP-dependent RNA helicase DDX3X OS=Homo sapiens OX=9606 GN=DDX3X PE=1 SV=3	0	198.426	56	30	343	29	662	73.2	7.18	572.84	30	cell-cell signaling;cell cycle OR cell proliferation;cell organization and biogenesis;protein metabolism;RNA metabolism OR transcription;other metabolic processes;stress response;signal transduction;other biological processes	non-structural extracellular;plasma membrane;other membranes;cytosol;cytoskeleton;nucleus;other cell component	enzyme regulator activity;cytoskeletal activity;translation activity;nucleic acid binding activity;other molecular function	Pf00270, Pf00271	1654	ENSG00000215301	DDX3X	A8K538; B4E3E8; hsa:1654; O00571; O15536	Novel intracellular components of RIG-I-like receptor pathway; Hepatitis B infection	Neutrophil degranulation	3	0	1.1	0.137504	1.62787e+08	1.5922e+08	1.78234e+08	1.58768e+08	1.53312e+08	1.34181e+08	0.130138	0.885596	High	High	High	High	High	High	1	Met-loss+Acetyl [N-Term]
FALSE	High	Master Protein	Q9H0A0	RNA cytidine acetyltransferase OS=Homo sapiens OX=9606 GN=NAT10 PE=1 SV=2	0	198.347	45	38	348	38	1025	115.7	8.27	631.77	38	protein metabolism;RNA metabolism OR transcription;other metabolic processes;other biological processes	nucleus;other cell component	nucleic acid binding activity;other molecular function	Pf05127, Pf08351, Pf13718, Pf13725	55226	ENSG00000135372	NAT10	B4DFD5; E7ESU4; E9PMN9; hsa:55226; Q86WK5; Q9C0F4; Q9H0A0; Q9HA61; Q9NVF2	Metapathway biotransformation Phase I and II	rRNA modification in the nucleus and cytosol	2	0	1.151	0.202888	1.34748e+08	1.21785e+08	1.46282e+08	1.08775e+08	1.1594e+08	1.18566e+08	0.0605733	1.21772	High	High	High	High	High	High	1
FALSE	High	Master Protein	A0A2R8YCH5	Catenin beta 1 (Fragment) OS=Homo sapiens OX=9606 GN=CTNNB1 PE=1 SV=1	0	198.287	49	26	212	22	779	85.2	5.92	369.99	26	cell adhesion	plasma membrane;other membranes;other cell component	other molecular function	Pf00514		ENSG00000168036	CTNNB1	A0A2R8YCH5	Neural crest differentiation; Polycystic kidney disease pathway; Primary focal segmental glomerulosclerosis (FSGS); Endoderm differentiation; Ectoderm differentiation; Ectoderm differentiation; RAC1/PAK1/p38/MMP2 pathway; Regulation of Wnt / B-catenin signaling by small molecule compounds; Physico-chemical features and toxicity-associated pathways; Embryonic stem cell pluripotency pathways; H19 a…		36	0	1.019	0.0271541	9.02594e+07	1.10722e+08	1.14962e+08	9.47025e+07	1.15618e+08	1.12986e+08	0.81943	0.0864879	High	High	High	High	High	High	1
FALSE	High	Master Protein	Q13724	Mannosyl-oligosaccharide glucosidase OS=Homo sapiens OX=9606 GN=MOGS PE=1 SV=5	0	198.239	49	28	297	28	837	91.9	8.9	508.32	28	protein metabolism;other metabolic processes;other biological processes	other membranes;ER/Golgi	other molecular function	Pf03200, Pf16923	7841	ENSG00000115275	MOGS	A8K938; F5H6D0; hsa:7841; Q13724; Q17RN9; Q8TCT5	N-glycan biosynthesis	Maturation of spike protein; N-glycan trimming in the ER and Calnexin/Calreticulin cycle; Maturation of spike protein; Defective MOGS causes CDG-2b	5	0	1.017	0.0243197	1.75035e+08	1.7962e+08	1.71325e+08	1.64016e+08	1.71185e+08	1.77129e+08	0.36785	0.434329	High	High	High	High	High	High	1
FALSE	High	Master Protein	Q92900	Regulator of nonsense transcripts 1 OS=Homo sapiens OX=9606 GN=UPF1 PE=1 SV=2	0	197.265	42	38	242	38	1129	124.3	6.61	303.74	38	cell cycle OR cell proliferation;cell organization and biogenesis;DNA metabolism;RNA metabolism OR transcription;other metabolic processes;stress response;transport;other biological processes	cytosol;nucleus;other cell component	nucleic acid binding activity;other molecular function	Pf09416, Pf13086, Pf13087, Pf18141	5976	ENSG00000005007	UPF1	hsa:5976; O00239; O43343; Q86Z25; Q92842; Q92900	Pathophysiological roles of DUX4 in FSHD1	Nonsense Mediated Decay (NMD) enhanced by the Exon Junction Complex (EJC); Nonsense Mediated Decay (NMD) independent of the Exon Junction Complex (EJC)	3	0	1.064	0.0894982	5.79123e+07	6.44117e+07	5.71613e+07	6.01933e+07	5.35079e+07	5.95087e+07	0.540745	0.267008	High	High	High	High	High	High	1
FALSE	High	Master Protein	A0A3B3IRQ9	Double-stranded RNA-specific adenosine deaminase (Fragment) OS=Homo sapiens OX=9606 GN=ADAR PE=1 SV=1	0	197.046	36	34	267	1	1158	128.3	8.62	421.01	34	RNA metabolism OR transcription;other metabolic processes;stress response	nucleus	nucleic acid binding activity;other molecular function	Pf00035, Pf02137, Pf02295		ENSG00000160710	ADAR	A0A3B3IRQ9	Measles virus infection; Cytosolic DNA-sensing pathway		2	0	1.04	0.0565835	1.67801e+06	1.92419e+06	1.94895e+06	1.54432e+06	2.42525e+06	1.85081e+06	0.758251	0.120187	High	High	High	High	High	High	1
FALSE	High	Master Protein	A0A8I5KT88	Protein disulfide-isomerase OS=Homo sapiens OX=9606 GN=PDIA3 PE=1 SV=1	0	196.867	53	25	340	25	512	57.7	6.49	623.12	25		ER/Golgi	other molecular function	Pf00085, Pf13848		ENSG00000167004	PDIA3	A0A8I5KT88	Prion disease pathway		1	0	1.011	0.015783	3.4099e+08	3.46572e+08	3.00562e+08	3.41841e+08	3.32305e+08	3.08572e+08	0.923155	0.0347255	High	High	High	High	High	High	1
FALSE	High	Master Protein	O95140	Mitofusin-2 OS=Homo sapiens OX=9606 GN=MFN2 PE=1 SV=3	0	196.851	36	28	240	27	757	86.3	6.98	407.4	28	cell organization and biogenesis;other metabolic processes;stress response;developmental processes;other biological processes	other membranes;cytosol;cytoskeleton;mitochondrion	other molecular function	Pf00350, Pf04799	9927	ENSG00000116688	MFN2	A8K1B3; hsa:9927; O95140; O95572; Q5JXC3; Q5JXC4; Q9H131; Q9NSX8	Intracellular trafficking proteins involved in CMT neuropathy	Factors involved in megakaryocyte development and platelet production; PINK1-PRKN Mediated Mitophagy; RHOT2 GTPase cycle	4	1	1.109	0.149259	2.06062e+08	1.9287e+08	1.95358e+08	1.98951e+08	1.95978e+08	1.83408e+08	0.442852	0.353742	High	High	High	High	High	High	1
FALSE	High	Master Protein	Q969V3	BOS complex subunit NCLN OS=Homo sapiens OX=9606 GN=NCLN PE=1 SV=2	0	196.776	44	23	293	23	563	62.9	6.89	631.94	23	cell organization and biogenesis;developmental processes;other biological processes	other membranes;cytosol;ER/Golgi;other cell component	translation activity	Pf04389	56926	ENSG00000125912	NCLN	D6W613; hsa:56926; O75252; Q6FI60; Q6ZMB7; Q8TAT7; Q969V3; Q96H48; Q96IS7; Q9BQH9; Q9BTX4; Q9NPP2			0	0	1.038	0.0538064	8.59337e+08	7.94294e+08	7.94191e+08	8.57389e+08	9.018e+08	8.68197e+08	0.0786508	1.1043	High	High	High	High	High	High	1
FALSE	High	Master Protein	P02538	Keratin, type II cytoskeletal 6A OS=Homo sapiens OX=9606 GN=KRT6A PE=1 SV=3	0	196.314	56	36	540	4	564	60	8	729	36	cell organization and biogenesis;stress response;other biological processes	cytosol;cytoskeleton	bone, tooth or skin structural activity;cytoskeletal activity	Pf00038, Pf16208	3853	ENSG00000205420	KRT6A	A4QPC1; hsa:3853; P02538; P48667; Q08AR4; Q6NT67; Q96CL4	Ectoderm differentiation; Ectoderm differentiation; Pancreatic cancer subtypes	Formation of the cornified envelope	5	21	0.852	-0.231075	1.4998e+08	1.40381e+08	3.28433e+08	3.51302e+08	2.79134e+08	1.53879e+08	0.547408	0.261689	High	High	High	High	High	High	1	Met-loss+Acetyl [N-Term]
FALSE	High	Master Protein	Q9Y4W6	AFG3-like protein 2 OS=Homo sapiens OX=9606 GN=AFG3L2 PE=1 SV=2	0	195.93	42	31	315	31	797	88.5	8.66	551.13	31	cell organization and biogenesis;protein metabolism;other metabolic processes;transport;developmental processes;other biological processes	other membranes;mitochondrion	other molecular function	Pf00004, Pf01434, Pf06480, Pf17862	10939	ENSG00000141385	AFG3L2	hsa:10939; Q6P1L0; Q9Y4W6	Ciliary landscape; 10q22q23 copy number variation	Mitochondrial protein degradation; Processing of SMDT1	4	0	1.117	0.159629	1.73455e+08	1.68108e+08	1.73605e+08	1.56615e+08	1.57459e+08	1.53876e+08	0.00171557	2.76559	High	High	High	High	High	High	1
FALSE	High	Master Protein	Q08J23	RNA cytosine C(5)-methyltransferase NSUN2 OS=Homo sapiens OX=9606 GN=NSUN2 PE=1 SV=2	0	195.918	53	30	200	30	767	86.4	6.77	341.17	30	cell cycle OR cell proliferation;RNA metabolism OR transcription;other metabolic processes;developmental processes;signal transduction;other biological processes	non-structural extracellular;cytoskeleton;mitochondrion;nucleus;other cell component	nucleic acid binding activity;other molecular function	Pf01189	54888	ENSG00000037474	NSUN2	A8K529; B2RNR4; B3KP09; B4DQW2; G3V1R4; hsa:54888; Q08J23; Q9BVN4; Q9H858; Q9NXD9		tRNA modification in the nucleus and cytosol	1	0	1.062	0.0867838	7.63811e+07	7.01624e+07	6.69872e+07	6.89068e+07	6.68168e+07	6.42681e+07	0.215202	0.667154	High	High	High	High	High	High	1
FALSE	High	Master Protein	P08779	Keratin, type I cytoskeletal 16 OS=Homo sapiens OX=9606 GN=KRT16 PE=1 SV=4	0	195.795	58	30	993	12	473	51.2	5.05	1415.45	30	cell organization and biogenesis;stress response;other biological processes	plasma membrane;cytosol;cytoskeleton	cytoskeletal activity	Pf00038	3868	ENSG00000186832	KRT16	A8K488; hsa:3868; P08779; P30654; Q16402; Q9UBG8	Vitamin D receptor pathway	Formation of the cornified envelope	3	0	0.73	-0.454032	3.69708e+07	4.87734e+07	8.47393e+07	1.13893e+08	7.83148e+07	5.335e+07	0.332012	0.478847	High	High	High	High	High	High	1
FALSE	High	Master Protein	O95202	Mitochondrial proton/calcium exchanger protein OS=Homo sapiens OX=9606 GN=LETM1 PE=1 SV=1	0	195.606	44	25	222	25	739	83.3	6.7	450.07	25	cell organization and biogenesis;transport;other biological processes	other membranes;mitochondrion	transporter activity;translation activity;other molecular function	Pf07766	3954	ENSG00000168924	LETM1	B4DED2; hsa:3954; O95202; Q9UF65	4p16.3 copy number variation	RHOG GTPase cycle; Mitochondrial calcium ion transport	3	0	1.058	0.0813396	1.5603e+08	1.57917e+08	1.4929e+08	1.41977e+08	1.5694e+08	1.49366e+08	0.379625	0.420645	High	High	High	High	High	High	1
FALSE	High	Master Protein	Q9Y520	Protein PRRC2C OS=Homo sapiens OX=9606 GN=PRRC2C PE=1 SV=4	0	195.182	18	34	204	33	2896	316.7	9.13	272.19	34	cell organization and biogenesis;other biological processes	cytosol;other cell component		Pf07001	23215	ENSG00000117523	PRRC2C	hsa:23215; Q05DM8; Q49A39; Q6PD54; Q9H2N2; Q9HA05; Q9NSM8; Q9NXL3; Q9UF29; Q9UPQ6; Q9Y520	VEGFA-VEGFR2 signaling		1	1	1.086	0.119024	4.40933e+07	4.62542e+07	5.28282e+07	4.3168e+07	4.5804e+07	3.71305e+07	0.196187	0.70733	High	High	High	High	High	High	1
FALSE	High	Master Protein	O15061	Synemin OS=Homo sapiens OX=9606 GN=SYNM PE=1 SV=3	0	195.153	33	37	236	37	1565	172.8	5.15	346.54	37	cell organization and biogenesis;other biological processes	plasma membrane;other membranes;cytoskeleton;other cell component	cytoskeletal activity;other molecular function	Pf00038	23336	ENSG00000182253	SYNM	A7E2Y2; hsa:23336; O15061; Q2TBJ4; Q5NJJ9; Q8TE61; Q8TE62			0	0	1.122	0.166073	6.91958e+07	7.09295e+07	7.71349e+07	6.11623e+07	6.36137e+07	6.52697e+07	0.027956	1.55352	High	High	High	High	High	High	1
FALSE	High	Master Protein	Q7KZF4	Staphylococcal nuclease domain-containing protein 1 OS=Homo sapiens OX=9606 GN=SND1 PE=1 SV=1	0	194.553	42	30	343	30	910	101.9	7.17	551.26	30	RNA metabolism OR transcription;other metabolic processes;other biological processes	cytosol;nucleus;other cell component	nucleic acid binding activity;other molecular function	Pf00565, Pf00567	27044	ENSG00000197157	SND1	hsa:27044; Q13122; Q7KZF4; Q96AG0	VEGFA-VEGFR2 signaling	Signaling by BRAF and RAF1 fusions	2	0	1.011	0.015783	134278678	1.30882e+08	1.29347e+08	1.7361e+08	1.28522e+08	1.20299e+08	0.60565	0.217778	High	High	High	High	High	High	1	Met-loss+Acetyl [N-Term]
FALSE	High	Master Protein	K7EKI8	Periplakin OS=Homo sapiens OX=9606 GN=PPL PE=1 SV=1	0	194.531	27	42	239	42	1754	204.4	5.62	313.65	42	cell organization and biogenesis	cytoskeleton		Pf17902		ENSG00000118898	PPL	K7EKI8			0	0	1.109	0.149259	8.80836e+07	8.91811e+07	1.14585e+08	9.26594e+07	8.63518e+07	9.99903e+07	0.675846	0.170153	High	High	High	High	High	High	1
FALSE	High	Master Protein	P42167	Lamina-associated polypeptide 2, isoforms beta/gamma OS=Homo sapiens OX=9606 GN=TMPO PE=1 SV=2	0	194.379	58	21	326	4	454	50.6	9.38	693.97	21		other membranes;nucleus;other cell component	nucleic acid binding activity;other molecular function	Pf03020, Pf08198	7112	ENSG00000120802	TMPO	A2T926; hsa:7112; P42167; Q14861	Envelope proteins and their potential roles in EDMD physiopathology; Overlap between signal transduction pathways contributing to LMNA laminopathies	RHOC GTPase cycle; RHOA GTPase cycle; CDC42 GTPase cycle; RAC1 GTPase cycle; RAC2 GTPase cycle; RAC3 GTPase cycle; RHOG GTPase cycle; RHOD GTPase cycle; RHOJ GTPase cycle; RHOF GTPase cycle	12	6	1.051	0.0717627	1.66994e+08	1.66652e+08	1.51663e+08	1.528e+08	1.54997e+08	1.7815e+08	0.983331	0.00730016	High	High	High	High	High	High	1	Met-loss [N-Term]
FALSE	High	Master Protein	Q9UIQ6	Leucyl-cystinyl aminopeptidase OS=Homo sapiens OX=9606 GN=LNPEP PE=1 SV=3	0	194.276	38	35	319	34	1025	117.3	5.73	493.45	35	cell-cell signaling;protein metabolism;other metabolic processes;signal transduction;other biological processes	non-structural extracellular;plasma membrane;other membranes;cytosol;other cytoplasmic organelle;other cell component	other molecular function	Pf01433, Pf11838, Pf17900	4012	ENSG00000113441	LNPEP	hsa:4012; O00769; Q15145; Q59H76; Q9TNQ2; Q9TNQ3; Q9UIQ6; Q9UIQ7		Antigen processing: Ubiquitination & Proteasome degradation; Translocation of SLC2A4 (GLUT4) to the plasma membrane; Endosomal/Vacuolar pathway	3	1	1.027	0.0384362	1.07369e+08	1.0932e+08	1.06706e+08	1.06639e+08	1.07872e+08	1.00111e+08	0.312468	0.505194	High	High	High	High	High	High	1	Acetyl [N-Term]
FALSE	High	Master Protein	Q96DI7	U5 small nuclear ribonucleoprotein 40 kDa protein OS=Homo sapiens OX=9606 GN=SNRNP40 PE=1 SV=1	0	194.271	61	19	228	19	357	39.3	8.1	496.72	19	RNA metabolism OR transcription;other metabolic processes	cytosol;nucleus;other cell component		Pf00400	9410	ENSG00000060688	SNRNP40	B4DQJ1; hsa:9410; O75938; O95320; Q96DI7	mRNA processing	mRNA Splicing - Major Pathway; mRNA Splicing - Minor Pathway	3	0	1.07	0.0976108	1.10482e+08	1.08317e+08	1.15705e+08	1.10239e+08	1.0791e+08	9.49159e+07	0.244879	0.611048	High	High	High	High	High	High	1
FALSE	High	Master Protein	A0A0G2JIW1	Heat shock 70 kDa protein 1B OS=Homo sapiens OX=9606 GN=HSPA1B PE=1 SV=1	0	193.633	47	23	298	20	642	70.1	5.66	631.26	23	protein metabolism;other metabolic processes		other molecular function	Pf00012		ENSG00000212866; ENSG00000224501; ENSG00000232804	HSPA1B	A0A0G2JIW1			0	0	1.014	0.0200577	1.78427e+08	1.7638e+08	1.8425e+08	1.82891e+08	1.80015e+08	1.72708e+08	0.779872	0.107977	High	High	High	High	High	High	1
FALSE	High	Master Protein	P04259	Keratin, type II cytoskeletal 6B OS=Homo sapiens OX=9606 GN=KRT6B PE=1 SV=5	0	193.555	55	34	595	4	564	60	8	861.85	34	cell organization and biogenesis;other biological processes	cytosol;cytoskeleton	bone, tooth or skin structural activity;cytoskeletal activity	Pf00038, Pf16208	3854	ENSG00000185479	KRT6B	hsa:3854; P04259; P48669		Formation of the cornified envelope	2	0	0.851	-0.232769	12472714	1.11822e+07	2.38651e+07	2.86987e+07	1.47965e+07	1.08456e+07	0.75315	0.123118	High	High	High	High	High	High	1	Met-loss+Acetyl [N-Term]
FALSE	High	Master Protein	P48643	T-complex protein 1 subunit epsilon OS=Homo sapiens OX=9606 GN=CCT5 PE=1 SV=1	0	193.303	64	28	250	27	541	59.6	5.66	427.79	28	protein metabolism;other metabolic processes;other biological processes	cytosol;cytoskeleton;other cell component	cytoskeletal activity;nucleic acid binding activity;other molecular function	Pf00118	22948	ENSG00000150753	CCT5	A8JZY8; A8K2X8; B4DYD8; hsa:22948; P48643	16p11.2 proximal deletion syndrome	Formation of tubulin folding intermediates by CCT/TriC; BBSome-mediated cargo-targeting to cilium; Association of TriC/CCT with target proteins during biosynthesis; Cooperation of PDCL (PhLP1) and TRiC/CCT in G-protein beta folding; Prefoldin mediated transfer of substrate to CCT/TriC; Folding of actin by CCT/TriC	7	1	0.998	-0.00288828	8.2021e+07	8.43747e+07	8.73444e+07	9.10561e+07	9.6408e+07	8.54166e+07	0.144748	0.839387	High	High	High	High	High	High	1	Met-loss+Acetyl [N-Term]
FALSE	High	Master Protein	Q03252	Lamin-B2 OS=Homo sapiens OX=9606 GN=LMNB2 PE=1 SV=4	0	192.827	51	33	316	30	620	69.9	5.59	539.5	33	cell organization and biogenesis;transport;other biological processes	other membranes;cytoskeleton;nucleus	cytoskeletal activity;other molecular function	Pf00038, Pf00932	84823	ENSG00000176619	LMNB2	hsa:84823; O75292; Q03252; Q14734; Q96DF6	Gastric cancer network 2; Fas ligand pathway and stress induction of heat shock proteins; IL-18 signaling pathway; Familial partial lipodystrophy; Progeria-associated lipodystrophy; Acquired partial lipodystrophy / Barraquer-Simons syndrome		6	0	0.965	-0.0513992	2.10033e+08	2.07027e+08	2.137e+08	2.06973e+08	2.15592e+08	2.19663e+08	0.415171	0.381773	High	High	High	High	High	High	1
FALSE	High	Master Protein	O75955	Flotillin-1 OS=Homo sapiens OX=9606 GN=FLOT1 PE=1 SV=3	0	192.653	64	24	264	24	427	47.3	7.49	531.63	24	cell organization and biogenesis;stress response;transport;developmental processes;signal transduction;other biological processes	plasma membrane;other membranes;cytoskeleton;other cytoplasmic organelle;other cell component	signal transduction activity or receptor binding;other molecular function	Pf01145	10211	ENSG00000137312; ENSG00000206379; ENSG00000206480; ENSG00000230143; ENSG00000232280	FLOT1	B4DVY7; hsa:10211; O75955; Q969J8; Q9UHW1; Q9UNV8	Angiopoietin-like protein 8 regulatory pathway; Insulin signaling	RHOC GTPase cycle; RHOA GTPase cycle; RHOB GTPase cycle; Regulation of necroptotic cell death; Synaptic adhesion-like molecules	8	0	1.04	0.0565835	1.25781e+08	1.13578e+08	1.22587e+08	1.15702e+08	1.13144e+08	1.04179e+08	0.129177	0.888814	High	High	High	High	High	High	1
FALSE	High	Master Protein	P49756	RNA-binding protein 25 OS=Homo sapiens OX=9606 GN=RBM25 PE=1 SV=3	0	191.314	33	26	249	26	843	100.1	6.32	502.96	26	RNA metabolism OR transcription;other metabolic processes;other biological processes	nucleus;other cell component	nucleic acid binding activity	Pf00076, Pf01480	58517	ENSG00000119707	RBM25	A0PJL9; B2RNA8; B3KT03; hsa:58517; P49756; Q2TA72; Q5XJ17; Q6P665; Q9H6A1; Q9UEQ5; Q9UIE9		mRNA Splicing - Major Pathway	1	0	1.108	0.147958	1.57839e+08	1.57924e+08	2.14033e+08	1.43421e+08	1.48741e+08	1.52016e+08	0.205241	0.687736	High	High	High	High	High	High	1
FALSE	High	Master Protein	H0Y4W2	Transformation/transcription domain associated protein OS=Homo sapiens OX=9606 GN=TRRAP PE=1 SV=2	0	189.824	15	47	196	47	3873	438.6	8.12	177.63	47	other biological processes	ER/Golgi;nucleus	other molecular function	Pf00454, Pf02259, Pf20175, Pf20206		ENSG00000196367	TRRAP	H0Y4W2	Rett syndrome		1	0	1.064	0.0894982	2.18973e+07	2.39299e+07	2.34047e+07	2.16052e+07	2.55563e+07	2.12603e+07	0.866483	0.0622398	High	High	High	High	High	High	1
FALSE	High	Master Protein	B0QY64	Sad1 and UNC84 domain containing 2 OS=Homo sapiens OX=9606 GN=SUN2 PE=1 SV=3	0	189.694	62	24	229	1	671	75.4	6.73	554.47	24		other membranes;nucleus		Pf07738, Pf18580		ENSG00000100242	SUN2	B0QY64			0	0	1.163	0.217851	761721	874889	1.05596e+06	907890	900667	530829	0.479528	0.319186	High	Peak Found	High	High	High	High	1
FALSE	High	Master Protein	A0A7I2V2G2	Stress-70 protein, mitochondrial OS=Homo sapiens OX=9606 GN=HSPA9 PE=1 SV=1	0	188.736	51	24	249	24	610	66.6	5.66	388.42	24	protein metabolism;other metabolic processes	mitochondrion	other molecular function	Pf00012		ENSG00000113013	HSPA9	A0A7I2V2G2			0	0	1.056	0.0786098	2.57192e+08	2.47555e+08	2.36044e+08	2.72781e+08	2.26291e+08	2.26258e+08	0.772556	0.11207	High	High	High	High	High	High	1
FALSE	High	Master Protein	A0A8I5KT58	Kinase D interacting substrate 220 OS=Homo sapiens OX=9606 GN=KIDINS220 PE=1 SV=1	0	188.699	29	39	207	39	1764	195.9	6.79	269.38	39		other membranes		Pf07693, Pf12796		ENSG00000134313	KIDINS220	A0A8I5KT58	Cell migration and invasion through p75NTR		1	0	1.06	0.0840643	5.49407e+07	5.62396e+07	5.81994e+07	4.98843e+07	5.12871e+07	5.40417e+07	0.037817	1.42231	High	High	High	High	High	High	1
FALSE	High	Master Protein	P49411	Elongation factor Tu, mitochondrial OS=Homo sapiens OX=9606 GN=TUFM PE=1 SV=3	0	188.483	61	24	334	24	455	49.8	7.61	669.42	24	protein metabolism;other metabolic processes;other biological processes	other membranes;mitochondrion;other cell component	nucleic acid binding activity;other molecular function	Pf00009, Pf03143, Pf03144	7284	ENSG00000178952	TUFM	hsa:7284; O15276; P49411	16p11.2 distal deletion syndrome	Mitochondrial translation elongation; SARS-CoV-2 modulates autophagy	3	0	0.963	-0.0543923	4.07457e+08	4.34247e+08	4.30611e+08	3.93618e+08	4.6223e+08	4.69835e+08	0.526123	0.278913	High	High	High	High	High	High	1
FALSE	High	Master Protein	P50454	Serpin H1 OS=Homo sapiens OX=9606 GN=SERPINH1 PE=1 SV=2	0	188.157	46	18	215	18	418	46.4	8.69	450.06	18	cell organization and biogenesis;protein metabolism;other metabolic processes;stress response;developmental processes	non-structural extracellular;other membranes;ER/Golgi	enzyme regulator activity;other molecular function	Pf00079	871	ENSG00000149257	SERPINH1	B3KVJ3; hsa:871; P29043; P50454; Q5XPB4; Q6NSJ6; Q8IY96; Q9NP88	Endochondral ossification; Type I collagen synthesis in the context of osteogenesis imperfecta; Endochondral ossification with skeletal dysplasias; 15q13.3 copy number variation syndrome; 15q11q13 copy number variation	Collagen biosynthesis and modifying enzymes	6	0	0.96	-0.0588937	4.76246e+08	5.04357e+08	3.75179e+08	5.2051e+08	5.09852e+08	3.50086e+08	0.909124	0.0413767	High	High	High	High	High	High	1
FALSE	High	Master Protein	A0A5H1ZRQ2	RNA helicase OS=Homo sapiens OX=9606 GN=DDX17 PE=1 SV=2	0	187.995	49	31	432	23	731	80.4	8.37	659.13	31		nucleus	nucleic acid binding activity;other molecular function	Pf00270, Pf00271	10521	ENSG00000100201	DDX17	A0A5H1ZRQ2	Novel intracellular components of RIG-I-like receptor pathway		1	10	1.08	0.111031	4.02655e+08	4.37989e+08	4.65916e+08	3.85801e+08	3.97266e+08	3.96755e+08	0.0865463	1.06275	High	High	High	High	High	High	1
FALSE	High	Master Protein	P43121	Cell surface glycoprotein MUC18 OS=Homo sapiens OX=9606 GN=MCAM PE=1 SV=2	0	187.858	40	23	287	23	646	71.6	5.76	570.43	23	cell adhesion;stress response;developmental processes;other biological processes	non-structural extracellular;plasma membrane;other membranes		Pf07686, Pf08205, Pf13927	4162	ENSG00000076706	MCAM	hsa:4162; O95812; P43121; Q59E86; Q6PHR3; Q6ZTR2		RHOC GTPase cycle; RHOA GTPase cycle; RAC1 GTPase cycle; RHOG GTPase cycle; RAC2 GTPase cycle; RAC3 GTPase cycle; RHOB GTPase cycle; RHOD GTPase cycle; RHOF GTPase cycle	9	0	1.137	0.185232	1.78363e+08	1.71392e+08	1.76222e+08	1.60058e+08	1.50258e+08	1.44165e+08	0.00929006	2.03198	High	High	High	High	High	High	1
FALSE	High	Master Protein	Q13501	Sequestosome-1 OS=Homo sapiens OX=9606 GN=SQSTM1 PE=1 SV=1	0	187.265	66	15	180	15	440	47.7	5.22	357.8	15	cell cycle OR cell proliferation;cell organization and biogenesis;protein metabolism;RNA metabolism OR transcription;other metabolic processes;stress response;transport;signal transduction;other biological processes	cytosol;cytoskeleton;mitochondrion;ER/Golgi;nucleus;other cytoplasmic organelle;other cell component	signal transduction activity or receptor binding;kinase activity;other molecular function	Pf00564, Pf00569, Pf16577	8878	ENSG00000161011; ENSG00000284099	SQSTM1	A6NFN7; B2R661; B3KUW5; hsa:8878; Q13446; Q13501; Q9BUV7; Q9BVS6; Q9UEU1	IL-1 signaling pathway; RANKL/RANK signaling pathway; Brain-derived neurotrophic factor (BDNF) signaling pathway; Apoptosis-related network due to altered Notch3 in ovarian cancer; Nuclear receptors meta-pathway; NRF2 pathway; Interleukin-1 induced activation of NF-kB; Clear cell renal cell carcinoma pathways; CAMKK2 pathway; 7q11.23 copy number variation syndrome; Opioid receptor pathways; Clock…	Neddylation; Interleukin-1 signaling; KEAP1-NFE2L2 pathway; Signaling by ALK fusions and activated point mutants; p75NTR recruits signalling complexes; NF-kB is activated and signals survival; Nuclear events mediated by NFE2L2; PINK1-PRKN Mediated Mitophagy; NRIF signals cell death from the nucleus; Pexophagy	24	0	1.265	0.339137	1.06981e+08	1.0745e+08	1.1791e+08	9.50189e+07	8.53337e+07	9.15422e+07	0.0114827	1.93996	High	High	High	High	High	High	1
FALSE	High	Master Protein	Q6PL18	ATPase family AAA domain-containing protein 2 OS=Homo sapiens OX=9606 GN=ATAD2 PE=1 SV=1	0	187.191	36	36	201	35	1390	158.5	6.32	289.48	36	other biological processes	nucleus	other molecular function	Pf00004, Pf00439, Pf17862	29028	ENSG00000156802	ATAD2	hsa:29028; Q14CR1; Q658P2; Q68CQ0; Q6PJV6; Q6PL18; Q8N890; Q9UHS5	Gastric cancer network 2	TFAP2 (AP-2) family regulates transcription of growth factors and their receptors	2	1	0.636	-0.652901	6.78156e+07	6.00935e+07	5.52574e+07	7.12309e+07	8.23876e+07	9.75194e+07	0.0551534	1.25843	High	High	High	High	High	High	1
FALSE	High	Master Protein	G3V1L9	Tight junction protein 1 OS=Homo sapiens OX=9606 GN=TJP1 PE=1 SV=2	0	186.993	26	35	176	34	1861	208.2	7.25	265.65	35		plasma membrane;other membranes;cytosol;other cell component		Pf00595, Pf00625, Pf00791, Pf07653		ENSG00000104067	TJP1	G3V1L9	Epithelial to mesenchymal transition in colorectal cancer; MFAP5 effect on permeability and motility of endothelial cells via cytoskeleton rearrangement; Disruption of postsynaptic signaling by CNV; 1q21.1 copy number variation syndrome; 15q11q13 copy number variation		5	1	1.027	0.0384362	5.22482e+07	5.30145e+07	5.61899e+07	5.27066e+07	4.9676e+07	4.37378e+07	0.152503	0.816721	High	High	High	High	High	High	1
FALSE	High	Master Protein	Q8IX12	Cell division cycle and apoptosis regulator protein 1 OS=Homo sapiens OX=9606 GN=CCAR1 PE=1 SV=2	0	186.982	27	31	259	31	1150	132.7	5.76	343.01	31	cell cycle OR cell proliferation;protein metabolism;other metabolic processes;other biological processes	nucleus;other cell component	nucleic acid binding activity;other molecular function	Pf02037, Pf14443, Pf14444, Pf19256, Pf19257	55749	ENSG00000060339	CCAR1	A0JLT7; A1L4P7; A8K9D4; B4DNP8; B4DRK8; hsa:55749; Q32NE3; Q5EBM3; Q5VUP6; Q6PIZ0; Q6X935; Q8IX12; Q9H8N4; Q9NVA7; Q9NVQ0; Q9NWM6		mRNA Splicing - Major Pathway	1	0	1.056	0.0786098	8.99839e+07	1.06819e+08	1.19128e+08	9.49099e+07	1.04053e+08	1.05542e+08	0.696354	0.15717	High	High	High	High	High	High	1
FALSE	High	Master Protein	Q13885	Tubulin beta-2A chain OS=Homo sapiens OX=9606 GN=TUBB2A PE=1 SV=1	0	186.568	58	21	515	3	445	49.9	4.89	854.03	21	cell cycle OR cell proliferation;cell organization and biogenesis;developmental processes	cytoskeleton;other cell component	cytoskeletal activity;other molecular function	Pf00091, Pf03953	7280	ENSG00000137267	TUBB2A	hsa:7280; Q13885; Q6FGZ8; Q8IWR2	Alzheimer's disease and miRNA effects; Pathogenic Escherichia coli infection; Parkin-ubiquitin proteasomal system pathway; Alzheimer's disease	The role of GTSE1 in G2/M progression after G2 checkpoint; HSP90 chaperone cycle for steroid hormone receptors (SHR) in the presence of ligand; Recruitment of NuMA to mitotic centrosomes; Aggrephagy; Intraflagellar transport; Recycling pathway of L1; COPI-dependent Golgi-to-ER retrograde traffic; Separation of Sister Chromatids; Translocation of SLC2A4 (GLUT4) to the plasma membrane; Microtubule-…	35	0	0.984	-0.0232698	1.02702e+06	899756	1.00097e+06	982575	979488	1.03687e+06	0.610905	0.214026	High	High	High	High	High	High	1
FALSE	High	Master Protein	P04040	Catalase OS=Homo sapiens OX=9606 GN=CAT PE=1 SV=3	0	186.397	53	19	211	19	527	59.7	7.39	448.17	19	protein metabolism;other metabolic processes;stress response;developmental processes;other biological processes	non-structural extracellular;other membranes;cytosol;mitochondrion;other cytoplasmic organelle;other cell component	other molecular function	Pf00199, Pf06628	847	ENSG00000121691	CAT	A8K6C0; B2RCZ9; D3DR07; hsa:847; P04040; Q2M1U4; Q4VXX5; Q9BWT9; Q9UC85	Selenium micronutrient network; Folate metabolism; Amyotrophic lateral sclerosis (ALS); Oxidative stress response; Tryptophan metabolism; Male infertility; Arsenic metabolism and reactive oxygen species generation; DNA damage response (only ATM dependent)	Peroxisomal protein import; FOXO-mediated transcription of oxidative stress, metabolic and neuronal genes; Neutrophil degranulation; Detoxification of Reactive Oxygen Species	12	0	1.067	0.0935602	1.55887e+08	1.55101e+08	1.42862e+08	1.24224e+08	1.39304e+08	1.32025e+08	0.0327168	1.48523	High	High	High	High	High	High	1	Met-loss+Acetyl [N-Term]
FALSE	High	Master Protein	E9PHI4	Sad1 and UNC84 domain containing 1 OS=Homo sapiens OX=9606 GN=SUN1 PE=1 SV=1	0	185.829	43	27	284	6	822	91.1	7.18	452.97	27		other membranes;nucleus;other cell component		Pf07738, Pf09387, Pf18580		ENSG00000164828	SUN1	E9PHI4			0	21	1.034	0.0482362	202058215	2.21395e+08	2.12821e+08	2.02766e+08	2.03418e+08	2.18155e+08	0.624762	0.204286	High	High	High	High	High	High	1
FALSE	High	Master Protein	Q8IY81	pre-rRNA 2'-O-ribose RNA methyltransferase FTSJ3 OS=Homo sapiens OX=9606 GN=FTSJ3 PE=1 SV=2	0	185.458	39	23	198	23	847	96.5	8.4	446.62	23	RNA metabolism OR transcription;other metabolic processes	nucleus;other cell component	other molecular function	Pf01728, Pf07780, Pf11861	117246	ENSG00000108592	FTSJ3	B2RCA5; D3DU22; hsa:117246; Q8IY81; Q8N3A3; Q8WXX1; Q9BWM4; Q9NXT6		Major pathway of rRNA processing in the nucleolus and cytosol	1	0	1.179	0.237564	1.57135e+08	1.58209e+08	1.71142e+08	1.38318e+08	1.42714e+08	1.20171e+08	0.0260321	1.58449	High	High	High	High	High	High	1
FALSE	High	Master Protein	Q13428	Treacle protein OS=Homo sapiens OX=9606 GN=TCOF1 PE=1 SV=3	0	185.111	24	30	379	3	1488	152	9.04	621.69	30	RNA metabolism OR transcription;other metabolic processes;developmental processes;other biological processes	cytosol;nucleus	other molecular function	Pf03546	6949	ENSG00000070814	TCOF1	A0JLU0; B4E111; hsa:6949; Q13428; Q6SC72; Q7Z5W9; Q96A52; Q99408; Q99860			0	26	1.081	0.112367	1.5007e+08	1.53192e+08	1.526e+08	1.29435e+08	1.30266e+08	1.61225e+08	0.329759	0.481804	High	High	High	High	High	High	1
FALSE	High	Master Protein	Q9UJS0	Electrogenic aspartate/glutamate antiporter SLC25A13, mitochondrial OS=Homo sapiens OX=9606 GN=SLC25A13 PE=1 SV=2	0	184.914	46	25	339	21	675	74.1	8.62	662.63	25	other metabolic processes;transport;other biological processes	plasma membrane;other membranes;mitochondrion	transporter activity;other molecular function	Pf00153	10165	ENSG00000004864	SLC25A13	hsa:10165; O14566; O14575; Q546F9; Q9NZW1; Q9UJS0; Q9UNI7		Gluconeogenesis; Mitochondrial protein import; Aspartate and asparagine metabolism	3	0	1.074	0.102994	2.54958e+08	2.58191e+08	2.70365e+08	2.45052e+08	2.44589e+08	2.57066e+08	0.119805	0.921526	High	High	High	High	High	High	1
FALSE	High	Master Protein	Q12797	Aspartyl/asparaginyl beta-hydroxylase OS=Homo sapiens OX=9606 GN=ASPH PE=1 SV=3	0	184.503	43	28	439	27	758	85.8	5.01	659.89	28	cell cycle OR cell proliferation;protein metabolism;other metabolic processes;transport;developmental processes;signal transduction;other biological processes	plasma membrane;other membranes;cytosol;ER/Golgi	other molecular function	Pf05118, Pf05279, Pf13174	444	ENSG00000198363	ASPH	A0A0A0MSK8; A6NDF4; A6NHI2; B4DIC9; B4E2K4; B7ZM95; E5RGP5; F5H667; hsa:444; Q12797; Q6NXR7; Q8TB28; Q9H291; Q9H2C4; Q9NRI0; Q9NRI1; Q9Y4J0		Stimuli-sensing channels; Protein hydroxylation; Ion homeostasis	3	1	1.022	0.0313952	5.32835e+08	5.19969e+08	5.12513e+08	5.10135e+08	5.12982e+08	4.89215e+08	0.138369	0.85896	High	High	High	High	High	High	1
FALSE	High	Master Protein	O75976	Carboxypeptidase D OS=Homo sapiens OX=9606 GN=CPD PE=1 SV=2	0	184.391	31	34	298	34	1380	152.8	6.05	425.7	34	protein metabolism;other metabolic processes	non-structural extracellular;plasma membrane;other membranes	other molecular function	Pf00246, Pf13620	1362	ENSG00000108582	CPD	B7Z7T9; B7ZAU4; F5GZH6; hsa:1362; O15377; O75976; Q86SH9; Q86XE6		Golgi Associated Vesicle Biogenesis; RND3 GTPase cycle; RND1 GTPase cycle	3	0	1.038	0.0538064	1.00409e+08	1.01666e+08	9.31962e+07	8.98557e+07	9.59413e+07	9.60927e+07	0.253129	0.596657	High	High	High	High	High	High	1
FALSE	High	Master Protein	Q16706	Alpha-mannosidase 2 OS=Homo sapiens OX=9606 GN=MAN2A1 PE=1 SV=2	0	184.277	38	32	216	32	1144	131.1	7.58	298.64	32	cell organization and biogenesis;protein metabolism;other metabolic processes;developmental processes;other biological processes	other membranes;ER/Golgi	other molecular function	Pf01074, Pf07748, Pf09261, Pf21260	4124	ENSG00000112893	MAN2A1	hsa:4124; Q16706; Q16767	N-glycan biosynthesis	Intra-Golgi traffic; Reactions specific to the complex N-glycan synthesis pathway; Maturation of spike protein	4	0	1.019	0.0271541	7.22245e+07	6.74e+07	7.41604e+07	7.08197e+07	7.53931e+07	7.01269e+07	0.759857	0.119268	High	High	High	High	High	High	1
FALSE	High	Master Protein	Q9UNX4	WD repeat-containing protein 3 OS=Homo sapiens OX=9606 GN=WDR3 PE=1 SV=1	0	184.208	46	32	201	32	943	106	6.64	335.77	32	RNA metabolism OR transcription;other metabolic processes;other biological processes	other membranes;nucleus;other cell component	nucleic acid binding activity	Pf00400, Pf04003, Pf12894	10885	ENSG00000065183	WDR3	hsa:10885; Q9UNX4		Major pathway of rRNA processing in the nucleolus and cytosol; rRNA modification in the nucleus and cytosol	2	0	1.155	0.207893	1.09767e+08	1.08e+08	1.21043e+08	8.99342e+07	9.46548e+07	1.01562e+08	0.0295944	1.52879	High	High	High	High	High	High	1
FALSE	High	Master Protein	P98160	Basement membrane-specific heparan sulfate proteoglycan core protein OS=Homo sapiens OX=9606 GN=HSPG2 PE=1 SV=4	0	184.093	14	38	155	38	4391	468.5	6.51	174.78	38	other metabolic processes;stress response;transport;developmental processes;signal transduction;other biological processes	extracellular matrix;plasma membrane;other membranes;ER/Golgi;other cytoplasmic organelle	signal transduction activity or receptor binding;extracellular structural activity;other molecular function	Pf00008, Pf00052, Pf00053, Pf00054, Pf00057, Pf02210, Pf07679, Pf13895, Pf13927	3339	ENSG00000142798	HSPG2	hsa:3339; P98160; Q16287; Q5SZI3; Q9H3V5	Hepatitis B infection; Comprehensive IL-17A signaling	RSV-host interactions; Amyloid fiber formation; Degradation of the extracellular matrix; Integrin cell surface interactions; ECM proteoglycans; Respiratory syncytial virus (RSV) attachment and entry; A tetrasaccharide linker sequence is required for GAG synthesis; HS-GAG biosynthesis; HS-GAG degradation; Non-integrin membrane-ECM interactions; Defective B4GALT7 causes EDS, progeroid type; Defecti…	20	0	1.027	0.0384362	2.30702e+07	2.55072e+07	4.9755e+07	5.31257e+07	5.19755e+07	2.4464e+07	0.457124	0.339966	High	High	High	High	High	High	1
FALSE	High	Master Protein	Q7Z2W4	Zinc finger CCCH-type antiviral protein 1 OS=Homo sapiens OX=9606 GN=ZC3HAV1 PE=1 SV=3	0	184.074	44	31	297	1	902	101.4	8.4	473.55	31	stress response;other biological processes	cytosol;nucleus;other cell component	other molecular function	Pf00644, Pf02825, Pf18606, Pf18633	56829	ENSG00000105939	ZC3HAV1	A4D1R2; A4D1S4; hsa:56829; Q7Z2W4; Q8IW57; Q8TAJ3; Q96N79; Q9H8R9; Q9P0Y7		Signaling by BRAF and RAF1 fusions	1	0	0.949	-0.07552	695030	642984	763409	804345	707752	700454	0.486232	0.313156	High	High	High	High	High	Peak Found	1	Met-loss+Acetyl [N-Term]
FALSE	High	Master Protein	A0A7P0TA35	Protein disulfide-isomerase OS=Homo sapiens OX=9606 GN=P4HB PE=1 SV=1	0	183.633	58	28	267	28	542	61	5.01	484.19	28		ER/Golgi	other molecular function	Pf00085, Pf13848		ENSG00000185624	P4HB	A0A7P0TA35	Type I collagen synthesis in the context of osteogenesis imperfecta		1	0	0.973	-0.0394883	2.8359e+08	2.96131e+08	2.35237e+08	2.85953e+08	2.89896e+08	2.72107e+08	0.599801	0.221993	High	High	High	High	High	High	1
FALSE	High	Master Protein	Q9BQ39	ATP-dependent RNA helicase DDX50 OS=Homo sapiens OX=9606 GN=DDX50 PE=1 SV=1	0	182.833	53	31	253	28	737	82.5	9.17	415.78	31		plasma membrane;other membranes;nucleus	other molecular function	Pf00270, Pf00271, Pf08152	79009	ENSG00000107625	DDX50	hsa:79009; Q5VX37; Q8WV76; Q9BQ39; Q9BWI8			0	0	1.27	0.344828	8.57859e+07	9.25861e+07	1.13441e+08	7.05193e+07	6.99382e+07	8.22794e+07	0.0673521	1.17165	High	High	High	High	High	High	1
FALSE	High	Master Protein	C9J6P4	Zinc finger CCCH-type containing, antiviral 1 OS=Homo sapiens OX=9606 GN=ZC3HAV1 PE=1 SV=1	0	182.513	41	32	295	2	1024	114	8.56	471.44	32		cytosol	other molecular function	Pf00644, Pf02825, Pf18606, Pf18633		ENSG00000105939	ZC3HAV1	C9J6P4			0	27	1.077	0.107018	9.18886e+07	9.20531e+07	9.9749e+07	8.16946e+07	7.56965e+07	8.41567e+07	0.0176805	1.7525	Peak Found	High	High	High	High	Peak Found	1	Met-loss+Acetyl [N-Term]
FALSE	High	Master Protein	Q9Y2H6	Fibronectin type-III domain-containing protein 3A OS=Homo sapiens OX=9606 GN=FNDC3A PE=1 SV=4	0	182.418	35	27	170	27	1198	131.8	6.71	316.06	27	cell adhesion;developmental processes;other biological processes	other membranes;cytosol;ER/Golgi;other cell component		Pf00041	22862	ENSG00000102531	FNDC3A	B4DYG1; hsa:22862; Q5HYC9; Q5JVF8; Q5JVF9; Q6EVH3; Q6EVH4; Q6N020; Q6P9D5; Q6ZME4; Q9H1W1; Q9Y2H6			0	0	1.044	0.0621217	9.88494e+07	1.00669e+08	1.02426e+08	8.80528e+07	9.42079e+07	1.0657e+08	0.474353	0.323898	High	High	High	High	High	High	1
FALSE	High	Master Protein	Q14152	Eukaryotic translation initiation factor 3 subunit A OS=Homo sapiens OX=9606 GN=EIF3A PE=1 SV=1	0	181.617	27	36	282	36	1382	166.5	6.79	472.06	36	cell organization and biogenesis;protein metabolism;other metabolic processes;other biological processes	cytosol;translational apparatus;nucleus;other cell component	nucleic acid binding activity;other molecular function	Pf01399	8661	ENSG00000107581	EIF3A	B1AMV5; B4DYS1; F5H335; hsa:8661; O00653; Q14152; Q15778	Translation factors; nsp1 from SARS-CoV-2 inhibits translation initiation in the host cell; NF1 copy number variation syndrome	L13a-mediated translational silencing of Ceruloplasmin expression; Translation initiation complex formation; Formation of a pool of free 40S subunits; Formation of the ternary complex, and subsequently, the 43S complex; Ribosomal scanning and start codon recognition; GTP hydrolysis and joining of the 60S ribosomal subunit	9	0	1.071	0.0989585	1.07903e+08	1.1495e+08	1.10958e+08	9.91038e+07	1.07643e+08	1.021e+08	0.0614598	1.21141	High	High	High	High	High	High	1	Met-loss [N-Term]
FALSE	High	Master Protein	P49454	Centromere protein F OS=Homo sapiens OX=9606 GN=CENPF PE=1 SV=3	0	181.596	18	47	148	46	3114	357.3	5.1	122.1	47	cell cycle OR cell proliferation;cell organization and biogenesis;DNA metabolism;other metabolic processes;transport;developmental processes;signal transduction;other biological processes	other membranes;cytosol;cytoskeleton;nucleus;other cell component	cytoskeletal activity;other molecular function	Pf10473, Pf10481, Pf10490	1063	ENSG00000117724	CENPF	hsa:1063; P49454; Q13171; Q13246; Q5VVM7	Gastric cancer network 1; Ciliopathies	Separation of Sister Chromatids; Resolution of Sister Chromatid Cohesion; RHO GTPases Activate Formins; EML4 and NUDC in mitotic spindle formation; Amplification of signal from unattached kinetochores via a MAD2 inhibitory signal; Polo-like kinase mediated events	9	1	1.056	0.0786098	1.93759e+07	2.18571e+07	2.59236e+07	2.20949e+07	2.6991e+07	2.15768e+07	0.673172	0.171874	High	High	High	High	High	High	1
FALSE	High	Master Protein	O60841	Eukaryotic translation initiation factor 5B OS=Homo sapiens OX=9606 GN=EIF5B PE=1 SV=4	0	181.541	29	24	180	24	1220	138.7	5.49	370.75	24	cell organization and biogenesis;protein metabolism;other metabolic processes;other biological processes	cytosol;other cell component	nucleic acid binding activity;other molecular function	Pf00009, Pf11987, Pf14578	9669	ENSG00000158417	EIF5B	hsa:9669; O60841; O95805; Q53RV7; Q53SI8; Q9UF81; Q9UMN7	Translation factors; Ciliary landscape	GTP hydrolysis and joining of the 60S ribosomal subunit	3	0	1.067	0.0935602	8.35844e+07	8.17908e+07	8.2547e+07	7.92397e+07	7.78665e+07	7.14275e+07	0.0585898	1.23218	High	High	High	High	High	High	1
FALSE	High	Master Protein	P63010	AP-2 complex subunit beta OS=Homo sapiens OX=9606 GN=AP2B1 PE=1 SV=1	0	181.488	47	30	209	19	937	104.5	5.38	339.17	30	transport;developmental processes	plasma membrane;other membranes;cytosol;other cytoplasmic organelle;other cell component	other molecular function	Pf01602, Pf02883, Pf09066	163	ENSG00000006125	AP2B1	A6NJP3; hsa:163; P21851; P63010; Q7Z451; Q96J19	Synaptic vesicle pathway; GABA receptor signaling; EGF/EGFR signaling pathway; Fragile X syndrome; mBDNF and proBDNF regulation of GABA neurotransmission; Markers of kidney cell lineage; 17q12 copy number variation syndrome	Potential therapeutics for SARS; Recycling pathway of L1; MHC class II antigen presentation; Cargo recognition for clathrin-mediated endocytosis; WNT5A-dependent internalization of FZD4; EPH-ephrin mediated repulsion of cells; LDL clearance; Nef Mediated CD4 Down-regulation; Retrograde neurotrophin signalling; Nef Mediated CD8 Down-regulation; WNT5A-dependent internalization of FZD2, FZD5 and ROR…	20	11	1.017	0.0243197	9.18291e+07	9.17031e+07	9.50294e+07	9.59581e+07	9.35792e+07	7.20626e+07	0.502319	0.299021	High	High	High	High	High	High	1
FALSE	High	Master Protein	P12956	X-ray repair cross-complementing protein 6 OS=Homo sapiens OX=9606 GN=XRCC6 PE=1 SV=2	0	181.348	52	25	237	25	609	69.8	6.64	457.35	25	cell organization and biogenesis;DNA metabolism;other metabolic processes;stress response;other biological processes	non-structural extracellular;cytosol;nucleus;other cell component	nucleic acid binding activity;other molecular function	Pf02037, Pf02735, Pf03730, Pf03731	2547	ENSG00000196419	XRCC6	B1AHC8; hsa:2547; P12956; Q6FG89; Q9UCQ2; Q9UCQ3	Non-homologous end joining; DNA repair pathways, full network; Primary ovarian insufficiency; HDAC6 interactions in the central nervous system	Neutrophil degranulation; Cytosolic sensors of pathogen-associated DNA ; Nonhomologous End-Joining (NHEJ); 2-LTR circle formation; IRF3-mediated induction of type I IFN	9	0	1.041	0.0579701	1.35548e+08	1.28275e+08	1.22312e+08	1.31511e+08	1.20753e+08	1.00943e+08	0.322635	0.491289	High	High	High	High	High	High	1
FALSE	High	Master Protein	E9PDF6	Myosin IB OS=Homo sapiens OX=9606 GN=MYO1B PE=1 SV=1	0	180.966	36	35	240	33	1107	128.4	9.31	326.63	35		plasma membrane;other membranes;cytoskeleton	cytoskeletal activity;other molecular function	Pf00063, Pf00612, Pf06017	4430	ENSG00000128641	MYO1B	E9PDF6			0	1	1.022	0.0313952	5.90964e+07	5.9726e+07	6.01244e+07	6.63604e+07	6.34977e+07	5.65118e+07	0.447402	0.349302	High	High	High	High	High	High	1
FALSE	High	Master Protein	P39880	Homeobox protein cut-like 1 OS=Homo sapiens OX=9606 GN=CUX1 PE=1 SV=3	0	180.965	26	32	213	14	1505	164.1	5.9	270.71	32	other biological processes	cytosol;ER/Golgi;nucleus;other cell component	nucleic acid binding activity;other molecular function	Pf00046, Pf02376	1523	ENSG00000257923	CUX1	B3KV79; J3KQV9; P39880; Q6NYH4; Q75LE5; Q75MT2; Q75MT3; Q86UJ7; Q9UEV5		Signaling by cytosolic FGFR1 fusion mutants; Signaling by FGFR1 in disease	2	18	1.081	0.112367	4.14336e+07	4.29545e+07	5.23861e+07	3.58593e+07	4.69786e+07	4.43043e+07	0.539542	0.267975	High	High	High	High	High	High	1
FALSE	High	Master Protein	Q14683	Structural maintenance of chromosomes protein 1A OS=Homo sapiens OX=9606 GN=SMC1A PE=1 SV=2	0	180.837	33	36	240	36	1233	143.1	7.64	328.23	36	cell cycle OR cell proliferation;cell organization and biogenesis;DNA metabolism;other metabolic processes;stress response;other biological processes	cytosol;cytoskeleton;nucleus;other cell component	nucleic acid binding activity;other molecular function	Pf02463, Pf06470	8243	ENSG00000072501	SMC1A	hsa:8243; O14995; Q14683; Q16351; Q2M228	miRNA regulation of DNA damage response; Cell cycle; Retinoblastoma gene in cancer; Constitutive androstane receptor pathway; Nuclear receptors meta-pathway; Pathways affected in adenoid cystic carcinoma; ATM signaling in development and disease ; mRNA processing; Regulation of sister chromatid separation at the metaphase-anaphase transition; Rett syndrome; CAMKK2 pathway; Cohesin complex - Corne…	Meiotic synapsis; Separation of Sister Chromatids; Resolution of Sister Chromatid Cohesion; SUMOylation of DNA damage response and repair proteins; Estrogen-dependent gene expression; Establishment of Sister Chromatid Cohesion; Cohesin Loading onto Chromatin	22	0	1.016	0.0229004	8.94166e+07	9.02427e+07	9.18626e+07	9.68186e+07	8.93244e+07	8.05026e+07	0.75041	0.124702	High	High	High	High	High	High	1
FALSE	High	Master Protein	O43166	Signal-induced proliferation-associated 1-like protein 1 OS=Homo sapiens OX=9606 GN=SIPA1L1 PE=1 SV=4	0	180.551	28	38	176	37	1804	199.9	8.19	208.94	38	cell organization and biogenesis;signal transduction;other biological processes	plasma membrane;other membranes;cytoskeleton;other cell component	signal transduction activity or receptor binding;enzyme regulator activity	Pf00595, Pf02145, Pf11881, Pf21022	26037	ENSG00000197555	SIPA1L1	hsa:26037; J3KP19; O43166; O95321; Q9UDU4; Q9UNU4		Neurexins and neuroligins	1	1	1.085	0.117695	3.63165e+07	4.7179e+07	4.69107e+07	3.76651e+07	3.56302e+07	4.13793e+07	0.255337	0.592886	High	High	High	High	High	High	1
FALSE	High	Master Protein	Q14126	Desmoglein-2 OS=Homo sapiens OX=9606 GN=DSG2 PE=1 SV=2	0	180.464	39	25	252	25	1118	122.2	5.24	399.82	25	cell adhesion;cell organization and biogenesis;developmental processes;other biological processes	plasma membrane;other membranes;other cell component	other molecular function	Pf00028	1829	ENSG00000046604	DSG2	hsa:1829; Q14126; Q4KKU6	Arrhythmogenic right ventricular cardiomyopathy; GDNF signaling	Formation of the cornified envelope; RHOG GTPase cycle; RAC2 GTPase cycle; RAC3 GTPase cycle; Apoptotic cleavage of cell adhesion proteins	8	0	1.071	0.0989585	106566153	9.9216e+07	1.03254e+08	1.06296e+08	9.74524e+07	8.96576e+07	0.377624	0.42294	High	High	High	High	High	High	1
FALSE	High	Master Protein	Q86U86	Protein polybromo-1 OS=Homo sapiens OX=9606 GN=PBRM1 PE=1 SV=1	0	179.047	27	39	233	39	1689	192.8	6.89	212.95	39	cell cycle OR cell proliferation;cell organization and biogenesis;RNA metabolism OR transcription;other metabolic processes;other biological processes	nucleus;other cell component	nucleic acid binding activity;other molecular function	Pf00439, Pf00505, Pf01426	55193	ENSG00000163939	PBRM1	A1L381; A1L382; A4FUJ7; hsa:55193; Q1RMD1; Q1RMD2; Q86U86; Q96MS2; Q9H2T3; Q9H2T4; Q9H2T5; Q9H301; Q9H314	Clear cell renal cell carcinoma pathways	RUNX1 interacts with co-factors whose precise effect on RUNX1 targets is not known; RMTs methylate histone arginines	3	0	1.062	0.0867838	8.30795e+07	8.14741e+07	7.69992e+07	7.71034e+07	7.54455e+07	7.71469e+07	0.106456	0.972829	High	High	High	High	High	High	1
FALSE	High	Master Protein	Q9H2U1	ATP-dependent DNA/RNA helicase DHX36 OS=Homo sapiens OX=9606 GN=DHX36 PE=1 SV=2	0	178.872	33	29	182	27	1008	114.7	7.68	297.35	29	cell organization and biogenesis;RNA metabolism OR transcription;stress response;other biological processes	cytosol;mitochondrion;nucleus;other cell component	nucleic acid binding activity;other molecular function	Pf00270, Pf00271, Pf04408, Pf07717, Pf21010	170506	ENSG00000174953	DHX36	B2RB00; hsa:170506; Q70JU3; Q8IYE5; Q9H2U1; Q9P240	VEGFA-VEGFR2 signaling	DEx/H-box helicases activate type I IFN and inflammatory cytokines production	2	2	1.13	0.176323	4.28264e+07	4.52498e+07	4.89372e+07	3.77215e+07	3.62099e+07	3.68383e+07	0.00877186	2.05691	High	High	High	High	High	High	1	Met-loss+Acetyl [N-Term]
FALSE	High	Master Protein	A0A804HL61	alpha-1,2-Mannosidase OS=Homo sapiens OX=9606 GN=MAN1B1 PE=1 SV=1	0	178.284	37	18	177	18	697	79.3	7.72	410.66	18	other metabolic processes	other membranes	other molecular function	Pf01532		ENSG00000177239	MAN1B1	A0A804HL61	N-glycan biosynthesis		1	0	1.055	0.077243	9.87423e+07	1.01808e+08	9.71368e+07	9.21107e+07	9.67293e+07	9.15709e+07	0.0542255	1.2658	High	High	High	High	High	High	1
FALSE	High	Master Protein	Q86VI3	Ras GTPase-activating-like protein IQGAP3 OS=Homo sapiens OX=9606 GN=IQGAP3 PE=1 SV=2	0	178.097	29	37	219	35	1631	184.6	7.65	284.35	37	cell cycle OR cell proliferation;cell organization and biogenesis;other metabolic processes;signal transduction;other biological processes	plasma membrane;other membranes;cytosol;other cell component	enzyme regulator activity;cytoskeletal activity;other molecular function	Pf00307, Pf00612, Pf00616, Pf03836	128239	ENSG00000183856; ENSG00000291754	IQGAP3	hsa:128239; Q5T3H8; Q86VI3	Ciliary landscape	RHOC GTPase cycle; RHOA GTPase cycle; CDC42 GTPase cycle; RAC1 GTPase cycle; RHOQ GTPase cycle; RHO GTPases activate IQGAPs; RHOB GTPase cycle; RHOJ GTPase cycle	9	0	1.048	0.0676387	2.5617e+07	2.56463e+07	2.65279e+07	2.38833e+07	2.47663e+07	2.30249e+07	0.0252094	1.59844	High	High	High	High	High	High	1
FALSE	High	Master Protein	O43390	Heterogeneous nuclear ribonucleoprotein R OS=Homo sapiens OX=9606 GN=HNRNPR PE=1 SV=1	0	177.64	46	26	371	20	633	70.9	8.13	536.65	26	RNA metabolism OR transcription;other metabolic processes	ER/Golgi;nucleus;other cell component	nucleic acid binding activity	Pf00076, Pf18360	10236	ENSG00000125944; ENSG00000282958	HNRNPR	hsa:10236; O43390; Q2L7G6; Q5TEH1; Q9BV64; S4R3J4	mRNA processing	mRNA Splicing - Major Pathway; Processing of Capped Intron-Containing Pre-mRNA	3	6	1.168	0.22404	2.72802e+08	2.71889e+08	3.01514e+08	2.48972e+08	2.44051e+08	2.30808e+08	0.0215259	1.66704	High	High	High	High	High	High	1	Met-loss+Acetyl [N-Term]
FALSE	High	Master Protein	E7ETY2	Treacle ribosome biogenesis factor 1 OS=Homo sapiens OX=9606 GN=TCOF1 PE=1 SV=1	0	177.59	24	28	348	1	1488	152.2	8.85	560.83	28		cytosol;nucleus		Pf03546	6949	ENSG00000070814	TCOF1	E7ETY2			0	0	1.131	0.177599	3.55431e+06	3.2239e+06	4.08448e+06	3.22925e+06	3.28517e+06	2.8498e+06	0.155138	0.809281	Peak Found	High	High	High	High	High	1
FALSE	High	Master Protein	P08581	Hepatocyte growth factor receptor OS=Homo sapiens OX=9606 GN=MET PE=1 SV=4	0	177.562	36	36	225	35	1390	155.4	7.33	279.55	36	other metabolic processes;transport;developmental processes;signal transduction;other biological processes	non-structural extracellular;plasma membrane;other membranes;other cell component	kinase activity;other molecular function	Pf01403, Pf01437, Pf01833, Pf07714	4233	ENSG00000105976	MET	A1L467; B5A932; E7EQ94; hsa:4233; O60366; P08581; Q12875; Q9UDX7; Q9UPL8	Glioblastoma signaling pathways; Extracellular vesicle-mediated signaling in recipient cells; Focal adhesion; Hepatocyte growth factor receptor signaling; TGF-beta signaling pathway; Focal adhesion: PI3K-Akt-mTOR-signaling pathway; PI3K-Akt signaling pathway; MET in type 1 papillary renal cell carcinoma; Ras signaling; Hippo signaling regulation pathways; Hippo-Merlin signaling dysregulation; EGF…	PIP3 activates AKT signaling; Constitutive Signaling by Aberrant PI3K in Cancer; PI5P, PP2A and IER3 Regulate PI3K/AKT Signaling; RAF/MAP kinase cascade; Negative regulation of MET activity; InlB-mediated entry of Listeria monocytogenes into host cell; MET activates PTK2 signaling; Sema4D mediated inhibition of cell attachment and migration; MET Receptor Activation; MET activates RAS signaling; M…	33	1	1.084	0.116365	7.80374e+07	7.63612e+07	7.64343e+07	7.35687e+07	7.67468e+07	6.76297e+07	0.190333	0.720485	High	High	High	High	High	High	1
FALSE	High	Master Protein	P28331	NADH-ubiquinone oxidoreductase 75 kDa subunit, mitochondrial OS=Homo sapiens OX=9606 GN=NDUFS1 PE=1 SV=3	0	177.545	52	27	260	27	727	79.4	6.23	593.91	27	cell organization and biogenesis;other metabolic processes;transport;other biological processes	other membranes;mitochondrion	transporter activity;other molecular function	Pf00384, Pf09326, Pf10588, Pf13510	4719	ENSG00000023228; ENSG00000283447	NDUFS1	B4DIN9; B4DJA0; B4DPG1; B4DUC1; E7ENF3; hsa:4719; P28331; Q53TR8; Q8N1C4; Q8TCC9	Electron transport chain: OXPHOS system in mitochondria; Nonalcoholic fatty liver disease; Oxidative phosphorylation	Complex I biogenesis; Mitochondrial protein degradation	6	0	1.029	0.041243	1.16698e+08	1.17589e+08	1.28324e+08	1.1803e+08	1.15385e+08	1.11492e+08	0.231796	0.634893	High	High	High	High	High	High	1
FALSE	High	Master Protein	P08865	Small ribosomal subunit protein uS2 OS=Homo sapiens OX=9606 GN=RPSA PE=1 SV=4	0	177.478	64	16	230	16	295	32.8	4.87	565.34	16	cell adhesion;cell organization and biogenesis;protein metabolism;other metabolic processes;other biological processes	plasma membrane;other membranes;cytosol;translational apparatus;nucleus;other cell component	translation activity;other molecular function	Pf00318, Pf16122	3921	ENSG00000168028	RPSA	hsa:3921; P08865; P11085; P12030; Q16471; Q6IPD1; Q6IPD2; Q6NSD1; Q6NXQ8; Q86VC0	Cytoplasmic ribosomal proteins	Regulation of expression of SLITs and ROBOs; L13a-mediated translational silencing of Ceruloplasmin expression; Translation initiation complex formation; Formation of a pool of free 40S subunits; Formation of the ternary complex, and subsequently, the 43S complex; Ribosomal scanning and start codon recognition; GTP hydrolysis and joining of the 60S ribosomal subunit; Major pathway of rRNA process…	19	0	1.175	0.232661	4.29224e+08	4.32782e+08	5.1518e+08	3.79752e+08	3.66141e+08	3.72109e+08	0.0381351	1.41868	High	High	High	High	High	High	1	Met-loss+Acetyl [N-Term]
FALSE	High	Master Protein	Q9Y2X3	Nucleolar protein 58 OS=Homo sapiens OX=9606 GN=NOP58 PE=1 SV=1	0	177.421	44	21	262	21	529	59.5	8.92	482.42	21	RNA metabolism OR transcription;other metabolic processes;other biological processes	cytosol;nucleus;other cell component	nucleic acid binding activity;other molecular function	Pf01798, Pf08156	51602	ENSG00000055044	NOP58	hsa:51602; Q53SA4; Q6PK08; Q9P036; Q9UFN3; Q9Y2X3		Major pathway of rRNA processing in the nucleolus and cytosol; SUMOylation of RNA binding proteins; rRNA modification in the nucleus and cytosol	3	0	1.087	0.120352	1.25107e+08	1.22176e+08	1.36795e+08	1.29168e+08	1.14515e+08	1.29678e+08	0.621242	0.206739	High	High	High	High	High	High	1
FALSE	High	Master Protein	Q96PK6	RNA-binding protein 14 OS=Homo sapiens OX=9606 GN=RBM14 PE=1 SV=2	0	177.381	39	26	372	26	669	69.4	9.67	642.82	26	cell organization and biogenesis;RNA metabolism OR transcription;other metabolic processes;stress response;signal transduction;other biological processes	nucleus;other cell component	other molecular function	Pf00076	100526737; 10432	ENSG00000239306	RBM14	B0LM41; B3KMN4; D6RGD8; hsa:100526737; hsa:10432; O75932; Q2PYN1; Q53GV1; Q68DQ9; Q96PK5; Q96PK6	Ciliary landscape	RUNX2 regulates bone development	2	0	1.018	0.0257376	5.47868e+08	6.217e+08	6.73178e+08	5.98043e+08	6.38288e+08	6.77945e+08	0.60929	0.215176	High	High	High	High	High	High	1
FALSE	High	Master Protein	Q92508	Piezo-type mechanosensitive ion channel component 1 OS=Homo sapiens OX=9606 GN=PIEZO1 PE=1 SV=4	0	177.079	17	30	229	29	2521	286.6	7.47	362.9	30	transport;other biological processes	plasma membrane;other membranes;ER/Golgi	transporter activity	Pf12166, Pf15917	9780	ENSG00000103335	PIEZO1	A6NHT9; A7E2B7; hsa:9780; Q0KKZ9; Q92508			0	1	1.1	0.137504	5.41759e+07	5.59965e+07	5.6453e+07	5.12261e+07	4.98356e+07	4.58962e+07	0.0196858	1.70585	High	High	High	High	High	High	1
FALSE	High	Master Protein	P13647	Keratin, type II cytoskeletal 5 OS=Homo sapiens OX=9606 GN=KRT5 PE=1 SV=3	0	176.916	46	31	504	17	590	62.3	7.74	834.35	31	cell organization and biogenesis;other biological processes	cytosol;cytoskeleton;other cell component	bone, tooth or skin structural activity;cytoskeletal activity;other molecular function	Pf00038, Pf16208	3852	ENSG00000186081	KRT5	hsa:3852; P13647; Q6PI71; Q6UBJ0; Q8TA91		Formation of the cornified envelope; Type I hemidesmosome assembly	3	0	0.767	-0.382702	2.10765e+08	2.45017e+08	2.97309e+08	4.15888e+08	3.3372e+08	2.04058e+08	0.372222	0.429198	High	High	High	High	High	High	1
FALSE	High	Master Protein	A5YKK6	CCR4-NOT transcription complex subunit 1 OS=Homo sapiens OX=9606 GN=CNOT1 PE=1 SV=2	0	176.689	19	37	189	37	2376	266.8	7.11	219.18	37	RNA metabolism OR transcription;other metabolic processes;developmental processes;other biological processes	cytosol;nucleus;other cell component	other molecular function	Pf04054, Pf12842, Pf16415, Pf16417, Pf16418	23019	ENSG00000125107	CNOT1	A5YKK6; hsa:23019; Q68DX7; Q7Z3K2; Q8IWB8; Q8TB53; Q9BVZ6; Q9UFR8; Q9UI27; Q9Y2L0	Ciliary landscape	Deadenylation of mRNA; TP53 regulates transcription of additional cell cycle genes whose exact role in the p53 pathway remain uncertain; M-decay: degradation of maternal mRNAs by maternally stored factors	4	0	1.038	0.0538064	5.38809e+07	5.88623e+07	5.7357e+07	5.55401e+07	5.63503e+07	5.82702e+07	0.991006	0.00392389	High	High	High	High	High	High	1
FALSE	High	Master Protein	H3BRG4	Ubiquinol-cytochrome c reductase core protein 2 OS=Homo sapiens OX=9606 GN=UQCRC2 PE=1 SV=1	0	176.552	53	15	265	15	412	44.6	9	655.67	15	protein metabolism	mitochondrion;nucleus	other molecular function	Pf00675, Pf05193		ENSG00000140740	UQCRC2	H3BRG4	Mitochondrial complex III assembly		1	0	1.052	0.0731347	3.16333e+08	3.20601e+08	3.06938e+08	2.89504e+08	3.06561e+08	2.95438e+08	0.0531497	1.2745	High	High	High	High	High	High	1
FALSE	High	Master Protein	Q99715	Collagen alpha-1(XII) chain OS=Homo sapiens OX=9606 GN=COL12A1 PE=1 SV=2	0	175.994	16	40	217	40	3063	332.9	5.53	225.58	40	cell adhesion;cell organization and biogenesis;developmental processes	extracellular matrix;ER/Golgi	extracellular structural activity	Pf00041, Pf00092, Pf01391	1303	ENSG00000111799	COL12A1	hsa:1303; O43853; Q15955; Q5VYK1; Q5VYK2; Q71UR3; Q99715; Q99716		Collagen degradation; Assembly of collagen fibrils and other multimeric structures; Collagen chain trimerization	4	0	1.069	0.0962619	3.5887e+07	3.18029e+07	3.4524e+07	3.2982e+07	3.3016e+07	2.85787e+07	0.251467	0.599518	High	High	High	High	High	High	1
FALSE	High	Master Protein	Q53Z42	HLA class I antigen OS=Homo sapiens OX=9606 GN=HLA-A PE=1 SV=1	0	175.946	43	14	217	9	365	40.9	6.99	428.43	14	other biological processes	plasma membrane;other membranes;ER/Golgi;other cytoplasmic organelle;other cell component		Pf00129, Pf06623, Pf07654		ENSG00000235657	HLA-A	Q53Z42			0	5	1.131	0.177599	3.03746e+08	2.68025e+08	3.03404e+08	2.75205e+08	2.56933e+08	1.76855e+08	0.162937	0.787982	High	High	High	High	High	High	1
FALSE	High	Master Protein	A0A7P0T9J6	Sphingomyelin phosphodiesterase 4 OS=Homo sapiens OX=9606 GN=SMPD4 PE=1 SV=1	0	175.815	37	21	262	2	844	94.9	8.31	494.05	21		other membranes	other molecular function	Pf14724		ENSG00000136699	SMPD4	A0A7P0T9J6			0	0	0.967	-0.0484122	7.62307e+06	7.49731e+06	7.28175e+06	6.82934e+06	7.60528e+06	8.48297e+06	0.742509	0.129298	High	High	High	High	High	High	1	Met-loss+Acetyl [N-Term]
FALSE	High	Master Protein	Q9H2Y7	Zinc finger protein 106 OS=Homo sapiens OX=9606 GN=ZNF106 PE=1 SV=1	0	175.777	26	33	199	33	1883	208.8	7.15	325.8	33	signal transduction	other membranes;cytosol;nucleus	other molecular function	Pf00400	64397	ENSG00000103994	ZNF106	B4DZ40; E9PE29; hsa:64397; Q6NSD9; Q6PEK1; Q86T43; Q86T45; Q86T50; Q86T58; Q86TA9; Q96M37; Q9H2Y7; Q9H7B8			0	0	1.089	0.123004	3.23228e+07	3.68548e+07	4.08365e+07	2.86687e+07	3.26185e+07	3.17155e+07	0.106768	0.97156	High	High	High	High	High	High	1
FALSE	High	Master Protein	O00159	Unconventional myosin-Ic OS=Homo sapiens OX=9606 GN=MYO1C PE=1 SV=4	0	175.756	43	36	403	30	1063	121.6	9.41	593.25	36	cell organization and biogenesis;stress response;transport;signal transduction;other biological processes	plasma membrane;other membranes;cytosol;cytoskeleton;nucleus;other cell component	signal transduction activity or receptor binding;cytoskeletal activity;other molecular function	Pf00063, Pf00612, Pf06017	4641	ENSG00000197879	MYO1C	hsa:4641; O00159; Q4LE56; Q6NVJ7; Q86Y95	VEGFA-VEGFR2 signaling; Insulin signaling; 10q11.21q11.23 copy number variation syndrome	Regulation of actin dynamics for phagocytic cup formation; FCGR3A-mediated phagocytosis; Sensory processing of sound by inner hair cells of the cochlea; Sensory processing of sound by outer hair cells of the cochlea; Translocation of SLC2A4 (GLUT4) to the plasma membrane	8	5	1.093	0.128293	1.73243e+08	1.69835e+08	1.85712e+08	1.63479e+08	1.57056e+08	1.51451e+08	0.0334006	1.47625	High	High	High	High	High	High	1
FALSE	High	Master Protein	K7EL50	Calreticulin OS=Homo sapiens OX=9606 GN=CALR PE=1 SV=2	0	174.972	67	19	281	19	378	43.3	4.77	559.48	19	protein metabolism;other metabolic processes	ER/Golgi	other molecular function	Pf00262		ENSG00000179218	CALR	K7EL50	Complement system		1	0	1.042	0.0593553	2.79766e+08	2.48984e+08	2.18242e+08	2.70021e+08	2.67092e+08	2.08294e+08	0.985245	0.00645564	High	High	High	High	High	High	1
FALSE	High	Master Protein	Q96SI9	Spermatid perinuclear RNA-binding protein OS=Homo sapiens OX=9606 GN=STRBP PE=1 SV=1	0	174.903	52	31	301	26	672	73.6	8.72	456.82	31	other biological processes	cytoskeleton;nucleus;other cell component	cytoskeletal activity;nucleic acid binding activity	Pf00035, Pf07528, Pf20965	55342	ENSG00000165209	STRBP	hsa:55342; Q32NB9; Q96SI9; Q9BUE1; Q9BXG4; Q9H0B4; Q9H7V1; Q9NUK4			0	6	1.041	0.0579701	1.1468e+08	1.32279e+08	2.68462e+08	1.15475e+08	1.30873e+08	1.28259e+08	0.390828	0.408014	High	High	High	High	High	High	1
FALSE	High	Master Protein	Q02818	Nucleobindin-1 OS=Homo sapiens OX=9606 GN=NUCB1 PE=1 SV=4	0	174.726	54	22	229	22	461	53.8	5.25	445.73	22	signal transduction	ER/Golgi	enzyme regulator activity;nucleic acid binding activity;other molecular function		4924	ENSG00000104805	NUCB1	B2RD64; hsa:4924; Q02818; Q15838; Q7Z4J7; Q9BUR1		Regulation of Insulin-like Growth Factor (IGF) transport and uptake by Insulin-like Growth Factor Binding Proteins (IGFBPs); Post-translational protein phosphorylation	2	0	1.112	0.153157	1.21163e+08	1.11922e+08	1.02071e+08	9.50895e+07	1.04457e+08	9.90204e+07	0.118158	0.927537	High	High	High	High	High	High	1
FALSE	High	Master Protein	Q15424	Scaffold attachment factor B1 OS=Homo sapiens OX=9606 GN=SAFB PE=1 SV=4	0	174.681	25	23	271	11	915	102.6	5.47	525.13	23	cell organization and biogenesis;signal transduction;other biological processes	nucleus;other cell component	nucleic acid binding activity;other molecular function	Pf00076, Pf02037	6294	ENSG00000160633	SAFB	A0AV56; B7Z5B6; B7ZLP6; F5H0H3; hsa:6294; O60406; Q15424; Q59HH8	Interleukin-1 (IL-1) structural pathway	SUMOylation of transcription cofactors	2	0	1.063	0.0881416	9.69215e+07	9.78528e+07	1.07125e+08	9.94576e+07	9.69473e+07	8.89315e+07	0.291539	0.535303	High	High	High	High	High	High	1
FALSE	High	Master Protein	Q53EP0	Fibronectin type III domain-containing protein 3B OS=Homo sapiens OX=9606 GN=FNDC3B PE=1 SV=2	0	174.3	33	27	228	27	1204	132.8	5.95	399.54	27		other membranes		Pf00041	64778	ENSG00000075420	FNDC3B	B2RB36; B3KXR8; D3DNQ7; hsa:64778; Q53EP0; Q5U5T8; Q6PIJ3; Q6UXG1; Q6UXZ5; Q8IXB2; Q8NBU7; Q96D78; Q9H5I7; Q9NSQ8			0	0	1.094	0.129613	7.52051e+07	6.54153e+07	6.92184e+07	6.65161e+07	6.5018e+07	6.25736e+07	0.163061	0.787651	High	High	High	High	High	High	1
FALSE	High	Master Protein	Q9H6R4	Nucleolar protein 6 OS=Homo sapiens OX=9606 GN=NOL6 PE=1 SV=2	0	173.76	40	29	200	29	1146	127.5	7.64	317.91	29	RNA metabolism OR transcription;other metabolic processes;transport;other biological processes	mitochondrion;nucleus;other cell component		Pf03813, Pf17403, Pf17404, Pf17405, Pf17406, Pf17407	65083	ENSG00000165271	NOL6	hsa:65083; Q5T5M3; Q5T5M4; Q7L4G6; Q8N6I0; Q8TEY9; Q8TEZ0; Q8TEZ1; Q9H675; Q9H6R4		Major pathway of rRNA processing in the nucleolus and cytosol; rRNA modification in the nucleus and cytosol	2	0	1.157	0.210389	6.80068e+07	6.43461e+07	8.02665e+07	6.03784e+07	6.19258e+07	6.47016e+07	0.161434	0.792005	High	High	High	High	High	High	1
FALSE	High	Master Protein	P21796	Voltage-dependent anion-selective channel protein 1 OS=Homo sapiens OX=9606 GN=VDAC1 PE=1 SV=2	0	173.515	85	21	706	6	283	30.8	8.54	1358.1	21	cell-cell signaling;other metabolic processes;stress response;transport;other biological processes	plasma membrane;other membranes;mitochondrion;other cell component	transporter activity;other molecular function	Pf01459	7416	ENSG00000213585	VDAC1	B3KVK4; D3DQ93; P21796; Q5FVE7; Q9UIQ5; Q9UPL0	Alzheimer's disease and miRNA effects; Alzheimer's disease; Arsenic metabolism and reactive oxygen species generation; Cholesterol metabolism; Fatty acids and lipoproteins transport in hepatocytes	Ub-specific processing proteases; Pyruvate metabolism; Mitochondrial protein import; PINK1-PRKN Mediated Mitophagy; Mitochondrial calcium ion transport	10	17	1.097	0.133564	2.05902e+09	2.12785e+09	2.02694e+09	1.91444e+09	1.94511e+09	2.02636e+09	0.0709413	1.1491	High	High	High	High	High	High	1	Met-loss+Acetyl [N-Term]
FALSE	High	Master Protein	P42892	Endothelin-converting enzyme 1 OS=Homo sapiens OX=9606 GN=ECE1 PE=1 SV=2	0	173.42	35	22	236	22	770	87.1	5.88	345.62	22	cell organization and biogenesis;protein metabolism;other metabolic processes;developmental processes;signal transduction;other biological processes	plasma membrane;other membranes;other cytoplasmic organelle;other cell component	other molecular function	Pf01431, Pf05649	1889	ENSG00000117298	ECE1	A8K3P1; B4E291; hsa:1889; P42892; Q14217; Q17RN5; Q2Z2K8; Q58GE7; Q5THM5; Q5THM7; Q5THM8; Q9UJQ6; Q9UPF4; Q9UPM4; Q9Y501	Endothelin pathways; Corticotropin-releasing hormone signaling pathway; Melatonin metabolism and effects; Sudden infant death syndrome (SIDS) susceptibility pathways	Peptide ligand-binding receptors	5	0	1.033	0.0468403	1.78002e+08	1.77467e+08	1.7429e+08	1.75088e+08	1.83435e+08	1.77645e+08	0.477195	0.321304	High	High	High	High	High	High	1
FALSE	High	Master Protein	Q9Y2U8	Inner nuclear membrane protein Man1 OS=Homo sapiens OX=9606 GN=LEMD3 PE=1 SV=2	0	173.323	43	25	227	25	911	99.9	7.55	387.74	25	other biological processes	other membranes;nucleus	nucleic acid binding activity;other molecular function	Pf03020, Pf09402	23592	ENSG00000174106	LEMD3	hsa:23592; Q9NT47; Q9NYA5; Q9Y2U8	Envelope proteins and their potential roles in EDMD physiopathology	RND2 GTPase cycle; RAC1 GTPase cycle; RHOG GTPase cycle; RAC2 GTPase cycle; RAC3 GTPase cycle; RHOD GTPase cycle; RND3 GTPase cycle; RND1 GTPase cycle; Initiation of Nuclear Envelope (NE) Reformation; Depolymerization of the Nuclear Lamina	12	0	0.998	-0.00288828	8.44489e+07	8.71292e+07	8.55001e+07	8.08572e+07	8.96884e+07	9.2486e+07	0.609853	0.214775	High	High	High	High	High	High	1	Met-loss+Acetyl [N-Term]
FALSE	High	Master Protein	P46100	Transcriptional regulator ATRX OS=Homo sapiens OX=9606 GN=ATRX PE=1 SV=6	0	173.318	16	33	190	33	2492	282.4	6.55	297.83	33	cell cycle OR cell proliferation;cell organization and biogenesis;DNA metabolism;RNA metabolism OR transcription;other metabolic processes;stress response;developmental processes;signal transduction;other biological processes	nucleus;other cell component	nucleic acid binding activity;other molecular function	Pf00176, Pf00271, Pf17981	546	ENSG00000085224	ATRX	D3DTE2; P46100; P51068; Q15886; Q59FB5; Q59H31; Q5H9A2; Q5JWI4; Q7Z2J1; Q9H0Z1; Q9NTS3	Pathways affected in adenoid cystic carcinoma	Inhibition of DNA recombination at telomere; Defective Inhibition of DNA Recombination at Telomere Due to DAXX Mutations; Defective Inhibition of DNA Recombination at Telomere Due to ATRX Mutations	4	0	0.987	-0.018878	4.35629e+07	4.26235e+07	4.4377e+07	4.10135e+07	4.36522e+07	3.88388e+07	0.187307	0.727447	High	High	High	High	High	High	1
FALSE	High	Master Protein	Q7Z3J3	RanBP2-like and GRIP domain-containing protein 4 OS=Homo sapiens OX=9606 GN=RGPD4 PE=2 SV=3	0	172.966	21	32	256	1	1758	197.2	6.27	418.88	32	transport	nucleus;other cell component		Pf00638, Pf01465, Pf13181, Pf16704	285190	ENSG00000196862	RGPD4	B9A029; hsa:285190; Q7Z3J3			0	1	0.758	-0.39973	163386	150013	221568	215675	268444	203400	0.161754	0.791146	High	High	High	High	High	High	1
FALSE	High	Master Protein	Q9BZE4	GTP-binding protein 4 OS=Homo sapiens OX=9606 GN=GTPBP4 PE=1 SV=3	0	172.268	47	26	259	26	634	73.9	9.5	478.2	26	RNA metabolism OR transcription;other metabolic processes;other biological processes	other membranes;cytosol;nucleus;other cell component	other molecular function	Pf06858, Pf08155, Pf17835	23560	ENSG00000107937	GTPBP4	B3KMC5; B4DY13; B7Z7A3; hsa:23560; O95446; Q5T3R8; Q9BZE4; Q9NVJ8			0	0	1.124	0.168642	1.99667e+08	1.96432e+08	2.19693e+08	1.84546e+08	1.83264e+08	1.85773e+08	0.0470371	1.32756	High	High	High	High	High	High	1	Met-loss+Acetyl [N-Term]
FALSE	High	Master Protein	Q9HD45	Transmembrane 9 superfamily member 3 OS=Homo sapiens OX=9606 GN=TM9SF3 PE=1 SV=2	0	171.671	26	17	270	17	589	67.8	7.21	455	17	other biological processes	other membranes		Pf02990	56889	ENSG00000077147	TM9SF3	hsa:56889; Q5TB57; Q6UWE7; Q9HD45; Q9NWL8; Q9P0G9; Q9UHW8			0	0	1.146	0.196607	1.90732e+08	1.87882e+08	1.96446e+08	1.68289e+08	1.81385e+08	1.63979e+08	0.0243525	1.61346	High	High	High	High	High	High	1
FALSE	High	Master Protein	Q6UVK1	Chondroitin sulfate proteoglycan 4 OS=Homo sapiens OX=9606 GN=CSPG4 PE=1 SV=2	0	171.622	22	36	189	36	2322	250.4	5.47	195.05	36	cell organization and biogenesis;developmental processes;signal transduction;other biological processes	non-structural extracellular;plasma membrane;other membranes;ER/Golgi;nucleus;other cytoplasmic organelle;other cell component	other molecular function	Pf02210, Pf16184	1464	ENSG00000173546	CSPG4	D3DW77; hsa:1464; Q6UVK1; Q92675	Spinal cord injury; Cell lineage map for neuronal differentiation	A tetrasaccharide linker sequence is required for GAG synthesis; Defective B4GALT7 causes EDS, progeroid type; Defective B3GAT3 causes JDSSDHD; Defective B3GALT6 causes EDSP2 and SEMDJL1; Chondroitin sulfate biosynthesis; Dermatan sulfate biosynthesis; CS/DS degradation; Defective CHST3 causes SEDCJD; Defective CHST14 causes EDS, musculocontractural type; Defective CHSY1 causes TPBS	12	0	1.033	0.0468403	3.07938e+07	3.36621e+07	3.03176e+07	2.834e+07	3.4824e+07	3.05165e+07	0.874968	0.0580076	High	High	High	High	High	High	1
FALSE	High	Master Protein	O95782	AP-2 complex subunit alpha-1 OS=Homo sapiens OX=9606 GN=AP2A1 PE=1 SV=3	0	171.127	41	32	188	25	977	107.5	7.03	284.99	32	transport;other biological processes	plasma membrane;other membranes;cytosol;ER/Golgi;other cytoplasmic organelle;other cell component	signal transduction activity or receptor binding;other molecular function	Pf01602, Pf02296, Pf02883	160	ENSG00000196961	AP2A1	hsa:160; O95782; Q96CI7; Q96PP6; Q96PP7; Q9H070	Synaptic vesicle pathway; VEGFA-VEGFR2 signaling; GABA receptor signaling; EGF/EGFR signaling pathway; Fragile X syndrome; mBDNF and proBDNF regulation of GABA neurotransmission; Cell lineage map for neuronal differentiation	Potential therapeutics for SARS; Recycling pathway of L1; MHC class II antigen presentation; Cargo recognition for clathrin-mediated endocytosis; WNT5A-dependent internalization of FZD4; EPH-ephrin mediated repulsion of cells; LDL clearance; Trafficking of GluR2-containing AMPA receptors; Nef Mediated CD4 Down-regulation; Retrograde neurotrophin signalling; Nef Mediated CD8 Down-regulation; WNT5A…	21	7	1.015	0.0214797	8.14064e+07	7.64699e+07	8.01379e+07	7.73566e+07	7.87892e+07	6.89624e+07	0.27488	0.560857	High	High	High	High	High	High	1
FALSE	High	Master Protein	Q96A33	PAT complex subunit CCDC47 OS=Homo sapiens OX=9606 GN=CCDC47 PE=1 SV=1	0	170.956	42	21	287	21	483	55.8	4.87	509.03	21	cell organization and biogenesis;protein metabolism;other metabolic processes;stress response;developmental processes;signal transduction;other biological processes	other membranes;cytosol;ER/Golgi;other cell component	translation activity;other molecular function	Pf07946	57003	ENSG00000108588	CCDC47	B2RAS8; D3DU20; hsa:57003; Q96A33; Q96D00; Q96JZ7; Q9H3E4; Q9NRG3			0	0	1.068	0.0949116	2.56745e+08	2.43436e+08	2.52809e+08	2.17049e+08	2.33817e+08	2.4564e+08	0.109737	0.959647	High	High	High	High	High	High	1
FALSE	High	Master Protein	Q9P2B2	Prostaglandin F2 receptor negative regulator OS=Homo sapiens OX=9606 GN=PTGFRN PE=1 SV=2	0	170.867	36	28	316	28	879	98.5	6.61	507.91	28	cell organization and biogenesis;other biological processes	other membranes;ER/Golgi		Pf07686	5738	ENSG00000134247	PTGFRN	hsa:5738; Q5VVU9; Q8N2K6; Q9P2B2	Prostaglandin synthesis and regulation		1	0	1.102	0.140124	1.50211e+08	1.41753e+08	1.44766e+08	1.36323e+08	1.33895e+08	1.25419e+08	0.0294547	1.53085	High	High	High	High	High	High	1
FALSE	High	Master Protein	P19022	Cadherin-2 OS=Homo sapiens OX=9606 GN=CDH2 PE=1 SV=4	0	170.833	35	20	188	20	906	99.7	4.81	395.43	20	cell adhesion;cell organization and biogenesis;transport;developmental processes;other biological processes	plasma membrane;other membranes;ER/Golgi;other cell component	nucleic acid binding activity;other molecular function	Pf00028, Pf01049, Pf08758	1000	ENSG00000170558	CDH2	A8MWK3; B0YIY6; hsa:1000; P19022; Q14923; Q8N173	Neural crest differentiation; Arrhythmogenic right ventricular cardiomyopathy; Brain-derived neurotrophic factor (BDNF) signaling pathway; Primary focal segmental glomerulosclerosis (FSGS); Splicing factor NOVA regulated synaptic proteins; Epithelial to mesenchymal transition in colorectal cancer; Hippo signaling regulation pathways; Hippo-Merlin signaling dysregulation; Pleural mesothelioma; CCL…	Regulation of Insulin-like Growth Factor (IGF) transport and uptake by Insulin-like Growth Factor Binding Proteins (IGFBPs); Post-translational protein phosphorylation; Myogenesis; Adherens junctions interactions	17	0	1.099	0.136191	1.14478e+08	1.17046e+08	1.14128e+08	1.10818e+08	1.07491e+08	8.99927e+07	0.129006	0.889389	High	High	High	High	High	High	1
FALSE	High	Master Protein	Q5JTV8	Torsin-1A-interacting protein 1 OS=Homo sapiens OX=9606 GN=TOR1AIP1 PE=1 SV=2	0	170.695	44	19	236	2	583	66.2	8.18	526.57	19	cell organization and biogenesis;other biological processes	other membranes;nucleus	cytoskeletal activity;other molecular function	Pf05609, Pf20443	26092	ENSG00000143337	TOR1AIP1	A0A0A0MSK5; A8K630; B0QZ57; hsa:26092; Q5JTV6; Q5JTV8; Q8IZ65; Q9H8Y6; Q9HAJ1; Q9NV52; Q9Y3X5	Influence of laminopathies on Wnt signaling	RHOD GTPase cycle; RHOF GTPase cycle	3	18	1.007	0.0100637	1.87853e+08	2.03465e+08	1.9213e+08	1.89282e+08	1.98218e+08	2.19206e+08	0.482183	0.316788	High	High	High	High	High	High	1
FALSE	High	Master Protein	Q9BXP5	Serrate RNA effector molecule homolog OS=Homo sapiens OX=9606 GN=SRRT PE=1 SV=1	0	170.27	36	27	192	27	876	100.6	5.96	318.77	27	RNA metabolism OR transcription;other metabolic processes;other biological processes	nucleus;other cell component	nucleic acid binding activity;other molecular function	Pf04959, Pf12066	51593	ENSG00000087087	SRRT	A4D2E5; A4D2E6; A6NK22; B4DJL4; B4DZA6; hsa:51593; O95808; Q32MI4; Q6NT74; Q8TDQ5; Q9BWP6; Q9BXP4; Q9BXP5; Q9Y4S4		RNA polymerase II transcribes snRNA genes; mRNA Splicing - Major Pathway	2	0	1.058	0.0813396	1.35572e+08	1.43997e+08	1.41435e+08	1.38286e+08	1.30036e+08	1.24077e+08	0.118797	0.925193	High	High	High	High	High	High	1
FALSE	High	Master Protein	A2RRP1	NBAS subunit of NRZ tethering complex OS=Homo sapiens OX=9606 GN=NBAS PE=1 SV=2	0	170.26	20	37	183	37	2371	268.4	5.96	185.89	37	RNA metabolism OR transcription;other metabolic processes;transport;other biological processes	other membranes;cytosol;ER/Golgi	other molecular function	Pf08314, Pf15492	51594	ENSG00000151779	NBAS	A2RRP1; hsa:51594; O95790; Q2VPJ7; Q53TK6; Q86V39; Q8NFY8; Q9Y3W5		COPI-dependent Golgi-to-ER retrograde traffic	1	0	1.068	0.0949116	5.3992e+07	5.66415e+07	6.11115e+07	5.26784e+07	5.15098e+07	6.32689e+07	0.755111	0.121989	High	High	High	High	High	High	1
FALSE	High	Master Protein	Q9H845	Complex I assembly factor ACAD9, mitochondrial OS=Homo sapiens OX=9606 GN=ACAD9 PE=1 SV=1	0	169.993	39	25	208	25	621	68.7	7.96	355.54	25	cell organization and biogenesis;other metabolic processes	other membranes;mitochondrion;nucleus;other cell component	other molecular function	Pf00441, Pf02770, Pf02771, Pf21343	28976	ENSG00000177646	ACAD9	D3DNB8; hsa:28976; Q8WXX3; Q9H845	Mitochondrial immune response to SARS-CoV-2; SARS-CoV-2 mitochondrial chronic oxidative stress and endothelial dysfunction	Complex I biogenesis	3	0	1.02	0.0285692	8.72711e+07	8.8433e+07	8.90381e+07	8.71502e+07	8.95937e+07	7.99258e+07	0.41305	0.383997	High	High	High	High	High	High	1
FALSE	High	Master Protein	Q9UPN4	Centrosomal protein of 131 kDa OS=Homo sapiens OX=9606 GN=CEP131 PE=1 SV=3	0	169.421	34	33	201	33	1083	122.1	8.69	359.78	33	cell cycle OR cell proliferation;cell organization and biogenesis;transport;other biological processes	other membranes;cytosol;cytoskeleton;nucleus;other cell component	other molecular function		22994	ENSG00000141577	CEP131	A6NHI8; B2RN11; hsa:22994; Q96F50; Q9UPN4		Recruitment of NuMA to mitotic centrosomes; Regulation of PLK1 Activity at G2/M Transition; Loss of Nlp from mitotic centrosomes; Recruitment of mitotic centrosome proteins and complexes; Anchoring of the basal body to the plasma membrane; AURKA Activation by TPX2	7	0	1.035	0.0496308	5.58951e+07	6.0597e+07	6.1837e+07	5.92563e+07	5.81301e+07	5.11193e+07	0.353607	0.45148	High	High	High	High	High	High	1
FALSE	High	Master Protein	Q9Y276	Mitochondrial chaperone BCS1 OS=Homo sapiens OX=9606 GN=BCS1L PE=1 SV=1	0	168.891	70	22	245	22	419	47.5	8.5	489.37	22	cell organization and biogenesis	other membranes;mitochondrion	other molecular function	Pf00004, Pf08740	617	ENSG00000074582	BCS1L	B3KTW9; hsa:617; Q7Z2V7; Q9Y276	Mitochondrial complex III assembly; Mitochondrial immune response to SARS-CoV-2; Iron metabolism disorders; SARS-CoV-2 mitochondrial chronic oxidative stress and endothelial dysfunction; 4p16.3 copy number variation	Mitochondrial protein import	6	0	1.096	0.132248	7.70379e+07	7.98609e+07	7.90707e+07	7.13072e+07	6.9703e+07	7.30819e+07	0.00479884	2.31886	High	High	High	High	High	High	1	Met-loss [N-Term]
FALSE	High	Master Protein	P13639	Elongation factor 2 OS=Homo sapiens OX=9606 GN=EEF2 PE=1 SV=4	0	168.835	36	28	268	27	858	95.3	6.83	502.1	28	protein metabolism;other metabolic processes;other biological processes	non-structural extracellular;plasma membrane;other membranes;cytosol;other cell component	translation activity;nucleic acid binding activity;other molecular function	Pf00009, Pf00679, Pf03144, Pf03764, Pf14492	1938	ENSG00000167658	EEF2	A0A384N6H1; B2RMP5; D6W618; hsa:1938; P13639; Q58J86	Translation factors; AMP-activated protein kinase signaling; Brain-derived neurotrophic factor (BDNF) signaling pathway; IL-18 signaling pathway	Neutrophil degranulation; Protein methylation; Uptake and function of diphtheria toxin; Peptide chain elongation; Synthesis of diphthamide-EEF2	9	0	1.006	0.00863031	1.34461e+08	1.32677e+08	1.23985e+08	1.42901e+08	1.32042e+08	1.08231e+08	0.817262	0.0876389	High	High	High	High	High	High	1	Met-loss [N-Term]
FALSE	High	Master Protein	O43290	U4/U6.U5 tri-snRNP-associated protein 1 OS=Homo sapiens OX=9606 GN=SART1 PE=1 SV=1	0	168.655	35	28	227	28	800	90.2	6.13	415.2	28	cell organization and biogenesis;RNA metabolism OR transcription;other metabolic processes;other biological processes	cytosol;ER/Golgi;nucleus;other cell component		Pf03343, Pf19252	9092	ENSG00000175467	SART1	A6NDN1; hsa:9092; O43290; Q53GB5		mRNA Splicing - Major Pathway	1	0	1.063	0.0881416	116044745	1.19457e+08	1.0743e+08	1.04648e+08	1.08398e+08	1.00216e+08	0.0824214	1.08396	High	High	High	High	High	High	1
FALSE	High	Master Protein	A0A8Q3SIN4	RANBP2 like and GRIP domain containing 6 OS=Homo sapiens OX=9606 GN=RGPD6 PE=4 SV=1	0	168.008	20	31	210	5	1830	206	6.23	314.68	31	transport			Pf00638, Pf01465, Pf16704		ENSG00000183054	RGPD6	A0A8Q3SIN4			0	0	0.919	-0.121863	1.77723e+06	1.50153e+06	1.70724e+06	1.35765e+06	1.32469e+06	1.58685e+06	0.11023	0.957698	High	High	High	High	High	High	1
FALSE	High	Master Protein	Q86UE4	Protein LYRIC OS=Homo sapiens OX=9606 GN=MTDH PE=1 SV=2	0	167.647	57	23	329	4	582	63.8	9.32	678.4	23	signal transduction;other biological processes	plasma membrane;other membranes;ER/Golgi;nucleus;other cell component	nucleic acid binding activity;other molecular function	Pf15686	92140	ENSG00000147649	MTDH	hsa:92140; Q05DH2; Q52QU9; Q6PK07; Q86UE4; Q8TCX3	Gastric cancer network 2; ncRNAs involved in Wnt signaling in hepatocellular carcinoma; CCL18 signaling pathway		3	18	1.091	0.125651	3.03351e+08	3.32542e+08	3.579e+08	2.91405e+08	3.17316e+08	3.39135e+08	0.505255	0.296489	High	High	High	High	High	High	1
FALSE	High	Master Protein	P80723	Brain acid soluble protein 1 OS=Homo sapiens OX=9606 GN=BASP1 PE=1 SV=2	0	167.176	76	16	126	16	227	22.7	4.63	361.52	16	developmental processes;other biological processes	plasma membrane;other membranes;cytoskeleton;nucleus;other cell component	nucleic acid binding activity;other molecular function	Pf05466	10409	ENSG00000176788	BASP1	B4DJA8; D3DTD5; hsa:10409; O43596; P80723; Q5U0S0; Q9BWA5		RHOF GTPase cycle	1	0	1.046	0.0648829	3.21465e+08	3.47772e+08	2.76072e+08	3.53042e+08	2.9141e+08	3.279e+08	0.759872	0.119259	High	High	High	High	High	High	1
FALSE	High	Master Protein	A0A8J9BZL8	Golgin A2 OS=Homo sapiens OX=9606 GN=GOLGA2 PE=1 SV=1	0	166.53	38	28	216	28	1029	116	5.05	354.92	28		ER/Golgi		Pf15070, Pf19046		ENSG00000167110	GOLGA2	A0A8J9BZL8			0	0	1.064	0.0894982	7.36087e+07	8.2129e+07	8.33457e+07	7.33669e+07	7.76912e+07	1.0489e+08	0.615245	0.210952	High	High	High	High	High	High	1
FALSE	High	Master Protein	O14967	Calmegin OS=Homo sapiens OX=9606 GN=CLGN PE=1 SV=1	0	166.527	46	22	186	22	610	70	4.69	358.85	22	cell organization and biogenesis;protein metabolism;other metabolic processes;other biological processes	other membranes;ER/Golgi	other molecular function	Pf00262	1047	ENSG00000153132	CLGN	B3KS90; B4DXV8; D3DNY8; hsa:1047; O14967			0	0	1.112	0.153157	5.56222e+07	5.6892e+07	5.68419e+07	5.08404e+07	4.81712e+07	5.00162e+07	0.00160856	2.79356	High	High	High	High	High	High	1
FALSE	High	Master Protein	Q92576	PHD finger protein 3 OS=Homo sapiens OX=9606 GN=PHF3 PE=1 SV=3	0	166.427	22	33	166	32	2039	229.3	6.96	234.19	33	RNA metabolism OR transcription;other metabolic processes	nucleus	other molecular function	Pf00628, Pf07500, Pf07744	23469	ENSG00000118482	PHF3	A3KFI8; hsa:23469; Q14CR5; Q5CZI1; Q5T1T6; Q92576; Q9NQ16; Q9UI45			0	0	1.075	0.104337	4.94194e+07	5.12033e+07	5.21968e+07	4.35679e+07	4.64597e+07	4.32214e+07	0.00758204	2.12021	High	High	High	High	High	High	1
FALSE	High	Master Protein	Q5UIP0	Telomere-associated protein RIF1 OS=Homo sapiens OX=9606 GN=RIF1 PE=1 SV=2	0	166.175	21	35	161	35	2472	274.3	5.52	173.65	35	cell cycle OR cell proliferation;cell organization and biogenesis;DNA metabolism;other metabolic processes;stress response;other biological processes	plasma membrane;other membranes;cytoskeleton;nucleus;other cell component		Pf12231	55183	ENSG00000080345	RIF1	A6NC27; C9JBR1; hsa:55183; Q5H9R3; Q5UIP0; Q5UIP2; Q66YK6; Q6PRU2; Q8TE94; Q99772; Q9H830; Q9H9B9; Q9NVP5; Q9Y4R4	ATM signaling in development and disease ; 10q11.21q11.23 copy number variation syndrome	Nonhomologous End-Joining (NHEJ)	3	0	1.044	0.0621217	3.22721e+07	3.24711e+07	3.69774e+07	3.39563e+07	3.46259e+07	2.99943e+07	0.645351	0.190204	High	High	High	High	High	High	1
FALSE	High	Master Protein	P55084	Trifunctional enzyme subunit beta, mitochondrial OS=Homo sapiens OX=9606 GN=HADHB PE=1 SV=3	0	165.979	60	23	307	23	474	51.3	9.41	619.89	23	other metabolic processes;other biological processes	other membranes;mitochondrion;ER/Golgi	nucleic acid binding activity;other molecular function	Pf00108, Pf02803	3032	ENSG00000138029	HADHB	B2RB16; B4E2W0; hsa:3032; O14969; P55084; Q53TA6; Q96C77; Q9H3F5; Q9T2V8	Fatty acid beta-oxidation; Valproic acid pathway; Female steroid hormones in cardiomyocyte energy metabolism; Sudden infant death syndrome (SIDS) susceptibility pathways	Acyl chain remodeling of CL; mitochondrial fatty acid beta-oxidation of unsaturated fatty acids; Beta oxidation of decanoyl-CoA to octanoyl-CoA-CoA; Beta oxidation of octanoyl-CoA to hexanoyl-CoA; Beta oxidation of hexanoyl-CoA to butanoyl-CoA; Beta oxidation of myristoyl-CoA to lauroyl-CoA; Beta oxidation of lauroyl-CoA to decanoyl-CoA-CoA; Beta oxidation of palmitoyl-CoA to myristoyl-CoA	12	0	0.998	-0.00288828	1.96468e+08	2.11132e+08	2.14721e+08	2.03881e+08	2.16611e+08	2.15108e+08	0.554917	0.255772	High	High	High	High	High	High	1
FALSE	High	Master Protein	P08240	Signal recognition particle receptor subunit alpha OS=Homo sapiens OX=9606 GN=SRPRA PE=1 SV=2	0	165.965	42	24	291	23	638	69.8	8.95	469.05	24	cell organization and biogenesis;other biological processes	other membranes;ER/Golgi	other molecular function	Pf00448, Pf02881, Pf04086	6734	ENSG00000182934	SRPRA	A6NIB3; B2R5Z8; B4E0H3; E9PJS4; hsa:6734; P08240; Q9BVJ4		XBP1(S) activates chaperone genes; SRP-dependent cotranslational protein targeting to membrane	2	1	1.065	0.0908534	2.03077e+08	2.00137e+08	2.0938e+08	1.82907e+08	2.02505e+08	2.09286e+08	0.515224	0.288004	High	High	High	High	High	High	1
FALSE	High	Master Protein	Q8TAQ2	SWI/SNF complex subunit SMARCC2 OS=Homo sapiens OX=9606 GN=SMARCC2 PE=1 SV=1	0	165.854	29	26	194	2	1214	132.8	5.69	206.55	26	cell organization and biogenesis;developmental processes;other biological processes	nucleus;other cell component	other molecular function	Pf00249, Pf04433, Pf16495, Pf16496, Pf16498	6601	ENSG00000139613	SMARCC2	F8VTJ5; hsa:6601; Q59GV3; Q8TAQ2; Q92923; Q96E12; Q96GY4	Androgen receptor network in prostate cancer; Tumor suppressor activity of SMARCB1; Thermogenesis; Kleefstra syndrome; 10q11.21q11.23 copy number variation syndrome	RMTs methylate histone arginines; RUNX1 interacts with co-factors whose precise effect on RUNX1 targets is not known	7	23	1.075	0.104337	5.71065e+07	5.20863e+07	6.41759e+07	4.75892e+07	4.75036e+07	4.57434e+07	0.038104	1.41903	High	High	High	High	High	High	1
FALSE	High	Master Protein	P53618	Coatomer subunit beta OS=Homo sapiens OX=9606 GN=COPB1 PE=1 SV=3	0	165.849	38	27	164	27	953	107.1	6.05	278.38	27	transport	plasma membrane;other membranes;cytosol;ER/Golgi;other cell component	other molecular function	Pf01602, Pf07718, Pf14806	1315	ENSG00000129083	COPB1	D3DQX0; hsa:1315; P53618; Q6GTT7; Q9NTK2; Q9UNW7		COPI-dependent Golgi-to-ER retrograde traffic; COPI-mediated anterograde transport; Neutrophil degranulation	3	0	0.992	-0.011588	4.60715e+07	4.79404e+07	4.96855e+07	5.04552e+07	4.86964e+07	4.5344e+07	0.891241	0.0500049	High	High	High	High	High	High	1	Met-loss+Acetyl [N-Term]
FALSE	High	Master Protein	Q14966	Zinc finger protein 638 OS=Homo sapiens OX=9606 GN=ZNF638 PE=1 SV=2	0	165.711	18	28	194	28	1978	220.5	6.38	272.59	28	RNA metabolism OR transcription;other metabolic processes;other biological processes	nucleus;other cell component	nucleic acid binding activity;other molecular function	Pf00076, Pf12171	27332	ENSG00000075292	ZNF638	A0A096LPH6; B5MDV1; B7ZLD1; hsa:27332; Q14966; Q53R34; Q5XJ05; Q68DP3; Q6P2H2; Q7Z3T7; Q8NF92; Q8TCA1; Q9H2G1; Q9NP37		Transcriptional regulation of white adipocyte differentiation	1	0	1.075	0.104337	4.69569e+07	4.76441e+07	5.22428e+07	4.60912e+07	4.48698e+07	4.72973e+07	0.1873	0.727462	High	High	High	High	High	High	1
FALSE	High	Master Protein	P31930	Cytochrome b-c1 complex subunit 1, mitochondrial OS=Homo sapiens OX=9606 GN=UQCRC1 PE=1 SV=3	0	165.393	50	16	237	16	480	52.6	6.37	512.7	16	other metabolic processes;transport;other biological processes	other membranes;mitochondrion	transporter activity;other molecular function	Pf00675, Pf05193	7384	ENSG00000010256	UQCRC1	B2R7R8; hsa:7384; P31930; Q96DD2	Electron transport chain: OXPHOS system in mitochondria; Nonalcoholic fatty liver disease; Mitochondrial complex III assembly	Respiratory electron transport	4	0	1.006	0.00863031	3.69941e+08	3.8658e+08	3.66165e+08	3.85788e+08	3.70007e+08	3.51946e+08	0.690089	0.161095	High	High	High	High	High	High	1
FALSE	High	Master Protein	P51531	Probable global transcription activator SNF2L2 OS=Homo sapiens OX=9606 GN=SMARCA2 PE=1 SV=2	0	165.319	21	27	189	14	1590	181.2	7.2	380.82	27	cell organization and biogenesis;developmental processes;other biological processes	cytoskeleton;nucleus;other cell component	nucleic acid binding activity;other molecular function	Pf00176, Pf00271, Pf00439, Pf07529, Pf07533, Pf08880, Pf14619	6595	ENSG00000080503	SMARCA2	B1ALG3; B1ALG4; D3DRH4; D3DRH5; hsa:6595; P51531	Retinoblastoma gene in cancer; Pathways affected in adenoid cystic carcinoma; VEGFA-VEGFR2 signaling; Rett syndrome; Thermogenesis; Kleefstra syndrome	RUNX1 interacts with co-factors whose precise effect on RUNX1 targets is not known; RMTs methylate histone arginines	8	0	1.066	0.0922074	2.20643e+07	2.2708e+07	2.22024e+07	2.18531e+07	2.14635e+07	1.9042e+07	0.162808	0.788323	High	High	High	High	High	High	1
FALSE	High	Master Protein	P07099	Epoxide hydrolase 1 OS=Homo sapiens OX=9606 GN=EPHX1 PE=1 SV=1	0	164.752	56	23	358	23	455	52.9	7.25	584.15	23	other metabolic processes;other biological processes	other membranes;ER/Golgi	other molecular function	Pf00561	2052	ENSG00000143819	EPHX1	B2R8N0; hsa:2052; P07099; Q5VTJ6; Q9NP75; Q9NPE7; Q9NQU6; Q9NQU7; Q9NQU8; Q9NQU9; Q9NQV0; Q9NQV1; Q9NQV2	Photodynamic therapy-induced NFE2L2 (NRF2) survival signaling; Benzene metabolism; Benzo(a)pyrene metabolism; Aflatoxin B1 metabolism; Metapathway biotransformation Phase I and II	Phase I - Functionalization of compounds	6	0	1.037	0.0524159	7.59284e+08	7.97033e+08	7.74267e+08	7.41217e+08	7.60593e+08	7.14432e+08	0.0924239	1.03422	High	High	High	High	High	High	1
FALSE	High	Master Protein	P38919	Eukaryotic initiation factor 4A-III OS=Homo sapiens OX=9606 GN=EIF4A3 PE=1 SV=4	0	164.69	46	22	362	18	411	46.8	6.73	704.45	22	RNA metabolism OR transcription;other metabolic processes;transport;developmental processes;other biological processes	cytosol;nucleus;other cell component	nucleic acid binding activity;other molecular function	Pf00270, Pf00271	9775	ENSG00000141543; ENSG00000291508	EIF4A3	hsa:9775; P38919; Q15033; Q6IBQ2; Q96A18	TAR syndrome	Regulation of expression of SLITs and ROBOs; Deadenylation of mRNA; M-decay: degradation of maternal mRNAs by maternally stored factors; ISG15 antiviral mechanism; Transport of Mature mRNA derived from an Intron-Containing Transcript; mRNA 3'-end processing; RNA Polymerase II Transcription Termination; mRNA Splicing - Major Pathway; Nonsense Mediated Decay (NMD) enhanced by the Exon Junction Comp…	11	4	1.129	0.175045	4.49095e+08	4.61694e+08	5.04585e+08	4.09549e+08	4.30281e+08	4.47242e+08	0.0995276	1.00206	High	High	High	High	High	High	1
FALSE	High	Master Protein	Q9BZF1	Oxysterol-binding protein-related protein 8 OS=Homo sapiens OX=9606 GN=OSBPL8 PE=1 SV=3	0	164.321	35	24	131	22	889	101.1	6.96	245.62	24	cell organization and biogenesis;other metabolic processes;transport;other biological processes	other membranes;cytosol;ER/Golgi;nucleus;other cell component	transporter activity;other molecular function	Pf00169, Pf01237	114882	ENSG00000091039	OSBPL8	A8K1T2; E9PE66; E9PE68; hsa:114882; Q52LQ3; Q68D75; Q8WXP8; Q9BZF1; Q9P277		Acyl chain remodelling of PS	1	1	1.092	0.126973	7.54044e+07	7.87572e+07	7.2736e+07	5.89823e+07	6.17707e+07	8.00025e+07	0.270324	0.568116	High	High	High	High	High	High	1
FALSE	High	Master Protein	P22626	Heterogeneous nuclear ribonucleoproteins A2/B1 OS=Homo sapiens OX=9606 GN=HNRNPA2B1 PE=1 SV=2	0	163.014	55	20	370	15	353	37.4	8.95	687.57	20	cell organization and biogenesis;RNA metabolism OR transcription;other metabolic processes;transport;other biological processes	non-structural extracellular;nucleus;other cell component	nucleic acid binding activity;other molecular function	Pf00076, Pf11627	3181	ENSG00000122566	HNRNPA2B1	A0A024RA27; A0A024RA61; A8K064; hsa:3181; P22626; P22627; Q9UC98; Q9UDJ2	mRNA processing	Gene and protein expression by JAK-STAT signaling after Interleukin-12 stimulation; mRNA Splicing - Major Pathway; Processing of Capped Intron-Containing Pre-mRNA	4	5	1.114	0.155749	5.39998e+08	5.01355e+08	5.37314e+08	5.17329e+08	4.66836e+08	4.44709e+08	0.114783	0.940123	High	High	High	High	High	High	1
FALSE	High	Master Protein	O60306	RNA helicase aquarius OS=Homo sapiens OX=9606 GN=AQR PE=1 SV=4	0	162.967	26	31	204	30	1485	171.2	6.37	281.24	31	RNA metabolism OR transcription;other metabolic processes	nucleus	nucleic acid binding activity;other molecular function	Pf13086, Pf13087, Pf16399, Pf21143, Pf21144	9716	ENSG00000021776	AQR	A0JP17; A5YKK3; hsa:9716; O60306; Q2YDX9; Q6IRU8; Q6PIC8		mRNA Splicing - Major Pathway; Formation of TC-NER Pre-Incision Complex; Dual incision in TC-NER; Gap-filling DNA repair synthesis and ligation in TC-NER	5	0	1.066	0.0922074	7.27014e+07	6.99805e+07	7.6017e+07	6.68104e+07	6.43285e+07	6.03636e+07	0.0240889	1.61818	High	High	High	High	High	High	1
FALSE	High	Master Protein	J3KN66	Torsin 1A interacting protein 1 OS=Homo sapiens OX=9606 GN=TOR1AIP1 PE=1 SV=1	0	162.804	42	18	196	1	599	67.8	7.9	447.85	18		other membranes;nucleus	other molecular function	Pf05609, Pf20443		ENSG00000143337	TOR1AIP1	J3KN66			0	0	1.118	0.16092	1.19221e+06	579940	819695	778147	837753	518948	0.495214	0.305207	High	High	Peak Found	High	High	High	1
FALSE	High	Master Protein	Q92626	Peroxidasin homolog OS=Homo sapiens OX=9606 GN=PXDN PE=1 SV=2	0	162.793	30	33	188	33	1479	165.2	7.17	229.51	33	cell adhesion;cell organization and biogenesis;other metabolic processes;stress response;developmental processes;other biological processes	non-structural extracellular;extracellular matrix;ER/Golgi;other cell component	signal transduction activity or receptor binding;extracellular structural activity;other molecular function	Pf00093, Pf03098, Pf07679, Pf13855	7837	ENSG00000130508	PXDN	A8QM65; D6W4Y0; Q4KMG2; Q92626	EGF/EGFR signaling pathway	Crosslinking of collagen fibrils	2	0	1.03	0.0426443	4.7518e+07	4.87743e+07	4.72456e+07	4.80967e+07	4.55471e+07	4.1848e+07	0.225643	0.646578	High	High	High	High	High	High	1
FALSE	High	Master Protein	O95831	Apoptosis-inducing factor 1, mitochondrial OS=Homo sapiens OX=9606 GN=AIFM1 PE=1 SV=1	0	162.533	49	23	229	23	613	66.9	8.95	445.62	23	cell organization and biogenesis;stress response;transport;developmental processes;signal transduction;other biological processes	other membranes;cytosol;mitochondrion;nucleus;other cell component	nucleic acid binding activity;other molecular function	Pf00070, Pf14721	9131	ENSG00000156709	AIFM1	A4QPB4; B1ALN1; B2RB08; D3DTE9; E9PRR0; O95831; Q1L6K4; Q1L6K6; Q2QKE4; Q5JUZ7; Q6I9X6; Q9Y3I3; Q9Y3I4	Apoptosis modulation and signaling; Nanomaterial induced apoptosis; Apoptosis modulation by HSP70		3	0	1.063	0.0881416	2.18618e+08	2.13776e+08	2.18714e+08	2.09815e+08	2.05396e+08	2.03467e+08	0.0121979	1.91372	High	High	High	High	High	High	1
FALSE	High	Master Protein	Q14517	Protocadherin Fat 1 OS=Homo sapiens OX=9606 GN=FAT1 PE=1 SV=2	0	161.899	10	38	180	38	4588	506	5	168.9	38	cell adhesion;cell-cell signaling;cell organization and biogenesis;developmental processes;other biological processes	plasma membrane;other membranes;nucleus;other cell component	other molecular function	Pf00008, Pf00028, Pf02210	2195	ENSG00000083857	FAT1	hsa:2195; Q14517	Primary focal segmental glomerulosclerosis (FSGS); Head and neck squamous cell carcinoma		2	0	1.06	0.0840643	3.46344e+07	3.75075e+07	3.57308e+07	3.29008e+07	3.38374e+07	4.21565e+07	0.916668	0.0377881	High	High	High	High	High	High	1
FALSE	High	Master Protein	P39023	Large ribosomal subunit protein uL3 OS=Homo sapiens OX=9606 GN=RPL3 PE=1 SV=2	0	161.768	42	20	281	20	403	46.1	10.18	499.68	20	protein metabolism;other metabolic processes;other biological processes	cytosol;translational apparatus;nucleus;other cell component	other molecular function	Pf00297	6122	ENSG00000100316	RPL3	B2RDV9; hsa:6122; P39023; Q15548; Q5I0G0	Cytoplasmic ribosomal proteins	Regulation of expression of SLITs and ROBOs; L13a-mediated translational silencing of Ceruloplasmin expression; Formation of a pool of free 40S subunits; GTP hydrolysis and joining of the 60S ribosomal subunit; Major pathway of rRNA processing in the nucleolus and cytosol; Nonsense Mediated Decay (NMD) enhanced by the Exon Junction Complex (EJC); SRP-dependent cotranslational protein targeting to…	14	0	1.077	0.107018	5.75199e+08	6.00053e+08	6.37259e+08	5.63267e+08	5.56605e+08	5.73126e+08	0.0996625	1.00147	High	High	High	High	High	High	1
FALSE	High	Master Protein	P62805	Histone H4 OS=Homo sapiens OX=9606 GN=H4C1 PE=1 SV=2	0	161.694	63	16	1356	16	103	11.4	11.36	1978.16	16	cell organization and biogenesis;other biological processes	non-structural extracellular;nucleus;other cell component	nucleic acid binding activity;other molecular function	Pf15511	121504; 554313; 8294; 8359; 8360; 8361; 8362; 8363; 8364; 8365; 8366; 8367; 8368; 8370	ENSG00000158406; ENSG00000197061; ENSG00000197238; ENSG00000197837; ENSG00000270276; ENSG00000270882; ENSG00000273542; ENSG00000274618; ENSG00000275126; ENSG00000276180; ENSG00000276966; ENSG00000277157; ENSG00000278637; ENSG00000278705	H4C1; H4C11; H4C12; H4C13; H4C14; H4C15; H4C16; H4C2; H4C3; H4C4; H4C5; H4C6; H4C8; H4C9	A2VCL0; hsa:121504; hsa:554313; hsa:8294; hsa:8359; hsa:8360; hsa:8361; hsa:8362; hsa:8363; hsa:8364; hsa:8365; hsa:8366; hsa:8367; hsa:8368; hsa:8370; P02304; P02305; P62805; Q6DRA9; Q6FGB8; Q6NWP7	Gastric cancer network 1; Histone modifications; 22q11.2 copy number variation syndrome; Male infertility; Type II interferon signaling	SUMOylation of chromatin organization proteins; HCMV Late Events; Amyloid fiber formation; Meiotic synapsis; RUNX1 regulates transcription of genes involved in differentiation of HSCs; HCMV Early Events; Transcriptional regulation by small RNAs; Deposition of new CENPA-containing nucleosomes at the centromere; B-WICH complex positively regulates rRNA expression; Recruitment and ATM-mediated phosp…	52	0	0.593	-0.753896	6.63486e+09	5.8917e+09	4.21122e+09	7.8356e+09	8.88705e+09	1.24535e+10	0.0575874	1.23967	High	High	High	High	High	High	1
FALSE	High	Master Protein	Q14974	Importin subunit beta-1 OS=Homo sapiens OX=9606 GN=KPNB1 PE=1 SV=2	0	161.686	39	25	247	25	876	97.1	4.78	395.08	25	cell cycle OR cell proliferation;cell organization and biogenesis;transport;signal transduction;other biological processes	non-structural extracellular;other membranes;cytosol;ER/Golgi;nucleus;other cell component	other molecular function	Pf00514, Pf03810	3837	ENSG00000108424	KPNB1	B7ZAV6; D3DTT3; hsa:3837; Q14637; Q14974; Q53XN2; Q96J27	Sterol regulatory element-binding proteins (SREBP) signaling; 22q11.2 copy number variation syndrome	Neutrophil degranulation; ISG15 antiviral mechanism; Transport of Ribonucleoproteins into the Host Nucleus; NS1 Mediated Effects on Host Pathways; Nuclear import of Rev protein; Apoptosis induced DNA fragmentation; Interferon alpha/beta signaling; Regulation of cholesterol biosynthesis by SREBP (SREBF); SARS-CoV-1 activates/modulates innate immune responses; Assembly of the ORC complex at the ori…	15	0	0.989	-0.0159576	3.24945e+08	3.87965e+08	2.80482e+08	4.23996e+08	3.83385e+08	3.41859e+08	0.255445	0.592702	High	High	High	High	High	High	1
FALSE	High	Master Protein	Q96RL7	Intermembrane lipid transfer protein VPS13A OS=Homo sapiens OX=9606 GN=VPS13A PE=1 SV=2	0	161.61	15	40	179	40	3174	360	6.33	170.4	40	cell organization and biogenesis;protein metabolism;other metabolic processes;transport;developmental processes;other biological processes	other membranes;cytosol;cytoskeleton;mitochondrion;ER/Golgi;other cytoplasmic organelle;other cell component		Pf06650, Pf09333, Pf12624, Pf16908, Pf16909, Pf16910, Pf21679	23230	ENSG00000197969	VPS13A	hsa:23230; Q5JSX9; Q5JSY0; Q5VYR5; Q702P4; Q709D0; Q86YF8; Q96RL7; Q96S61; Q9H995; Q9Y2J1			0	0	1.064	0.0894982	3.43905e+07	3.64488e+07	3.6198e+07	3.31946e+07	3.59767e+07	3.51253e+07	0.432438	0.364076	High	High	High	High	High	High	1
FALSE	High	Master Protein	Q15269	Periodic tryptophan protein 2 homolog OS=Homo sapiens OX=9606 GN=PWP2 PE=1 SV=2	0	161.012	36	26	198	26	919	102.4	6.15	373.69	26	cell organization and biogenesis;RNA metabolism OR transcription;other metabolic processes;other biological processes	nucleus;other cell component		Pf00400, Pf04003	5822	ENSG00000241945	PWP2	B2RAG8; hsa:5822; Q15269; Q96A77		Major pathway of rRNA processing in the nucleolus and cytosol; rRNA modification in the nucleus and cytosol	2	0	1.138	0.186501	9.27436e+07	9.27637e+07	9.99641e+07	7.42116e+07	8.36772e+07	8.90754e+07	0.0609762	1.21484	High	High	High	High	High	High	1
FALSE	High	Master Protein	Q9UK61	Protein TASOR OS=Homo sapiens OX=9606 GN=TASOR PE=1 SV=3	0	160.719	30	37	227	37	1670	188.9	5.8	206.46	37	cell organization and biogenesis;developmental processes;other biological processes	nucleus;other cell component	other molecular function	Pf12509	23272	ENSG00000163946	TASOR	A1L3A4; B5ME28; hsa:23272; Q9H2F7; Q9UK61; Q9UPP7			0	0	1.027	0.0384362	5.0904e+07	4.577e+07	4.79354e+07	4.88364e+07	5.16794e+07	4.73166e+07	0.613096	0.212471	High	High	High	High	High	High	1	Met-loss+Acetyl [N-Term]
FALSE	High	Master Protein	Q96AQ6	Pre-B-cell leukemia transcription factor-interacting protein 1 OS=Homo sapiens OX=9606 GN=PBXIP1 PE=1 SV=1	0	160.716	37	22	243	22	731	80.6	5.33	564.69	22	cell adhesion;cell organization and biogenesis;other metabolic processes;stress response;developmental processes;other biological processes	other membranes;cytosol;cytoskeleton;nucleus;other cell component	other molecular function		57326	ENSG00000163346	PBXIP1	hsa:57326; Q5T174; Q5T176; Q96AQ6; Q9H8X6; Q9HA02; Q9HD85	VEGFA-VEGFR2 signaling		1	0	1.021	0.0299829	1.76345e+08	1.97878e+08	1.9409e+08	1.73589e+08	1.84881e+08	1.83853e+08	0.315326	0.50124	High	High	High	High	High	High	1
FALSE	High	Master Protein	Q9GZR7	ATP-dependent RNA helicase DDX24 OS=Homo sapiens OX=9606 GN=DDX24 PE=1 SV=1	0	160.478	45	28	169	28	859	96.3	9.06	268.2	28	RNA metabolism OR transcription;other metabolic processes	nucleus	other molecular function	Pf00270, Pf00271	57062	ENSG00000089737; ENSG00000273761	DDX24	E7EMJ4; hsa:57062; Q4V9L5; Q9GZR7			0	0	1.116	0.158337	9.29298e+07	1.00985e+08	1.09948e+08	9.5741e+07	1.00318e+08	9.13576e+07	0.379505	0.420782	High	High	High	High	High	High	1
FALSE	High	Master Protein	O75844	CAAX prenyl protease 1 homolog OS=Homo sapiens OX=9606 GN=ZMPSTE24 PE=1 SV=2	0	160.346	36	16	258	16	475	54.8	7.49	431.51	16	cell organization and biogenesis;protein metabolism;DNA metabolism;other metabolic processes;stress response;transport;developmental processes;signal transduction;other biological processes	other membranes;ER/Golgi;nucleus;other cytoplasmic organelle;other cell component	nucleic acid binding activity;other molecular function	Pf01435, Pf16491	10269	ENSG00000084073	ZMPSTE24	B3KQI7; D3DPU7; hsa:10269; O75844; Q8NDZ8; Q9UBQ2	Adipogenesis; Lamin A processing pathway; Nephrotic syndrome; Influence of laminopathies on Wnt signaling; Overlap between signal transduction pathways contributing to LMNA laminopathies; Familial partial lipodystrophy; Progeria-associated lipodystrophy		7	0	1.011	0.015783	2.40942e+08	2.28731e+08	2.4676e+08	2.51114e+08	2.58424e+08	2.18828e+08	0.779345	0.10827	High	High	High	High	High	High	1
FALSE	High	Master Protein	Q9NTI5	Sister chromatid cohesion protein PDS5 homolog B OS=Homo sapiens OX=9606 GN=PDS5B PE=1 SV=1	0	159.949	23	32	232	20	1447	164.6	8.47	313.69	32	cell cycle OR cell proliferation;cell organization and biogenesis;other biological processes	cytosol;nucleus;other cell component	nucleic acid binding activity	Pf20168	23047	ENSG00000083642	PDS5B	hsa:23047; Q5R3S3; Q5W0K8; Q6NSC3; Q8IXT6; Q9H5N8; Q9NTI5; Q9Y2I5; Q9Y451	Cohesin complex - Cornelia de Lange syndrome; 10q22q23 copy number variation	Separation of Sister Chromatids; Resolution of Sister Chromatid Cohesion; Establishment of Sister Chromatid Cohesion; Cohesin Loading onto Chromatin	6	12	1.032	0.045443	6.92265e+07	7.20476e+07	7.38134e+07	6.92764e+07	7.27429e+07	7.01541e+07	0.596884	0.22411	High	High	High	High	High	High	1
FALSE	High	Master Protein	F8VXC8	SWI/SNF related, matrix associated, actin dependent regulator of chromatin subfamily c member 2 OS=Homo sapiens OX=9606 GN=SMARCC2 PE=1 SV=1	0	159.769	29	25	187	1	1245	136.1	5.71	196.14	25	RNA metabolism OR transcription;other metabolic processes;other biological processes	nucleus	other molecular function	Pf00249, Pf04433, Pf16495, Pf16496, Pf16498	6601	ENSG00000139613	SMARCC2	F8VXC8	Androgen receptor network in prostate cancer; Tumor suppressor activity of SMARCB1; Thermogenesis; Kleefstra syndrome; 10q11.21q11.23 copy number variation syndrome		5	0	1.203	0.266637	438278	403581	429525	357165	379926	242979	0.0900478	1.04553	High	High	High	Peak Found	High	Peak Found	1
FALSE	High	Master Protein	Q96ST3	Paired amphipathic helix protein Sin3a OS=Homo sapiens OX=9606 GN=SIN3A PE=1 SV=2	0	159.727	32	28	192	28	1273	145.1	7.25	258.55	28	cell organization and biogenesis;DNA metabolism;other metabolic processes;stress response;developmental processes;signal transduction;other biological processes	nucleus;other cell component	nucleic acid binding activity;other molecular function	Pf02671, Pf08295, Pf16879	25942	ENSG00000169375	SIN3A	B2RNS5; Q8N8N4; Q8NC83; Q8WV18; Q96L98; Q96ST3; Q9UFQ1	Androgen receptor signaling pathway; Retinoblastoma gene in cancer; MECP2 and associated Rett syndrome; TGF-beta signaling pathway; Transcription co-factors SKI and SKIL protein partners; Hedgehog signaling pathway; 15q11q13 copy number variation	FOXO-mediated transcription of oxidative stress, metabolic and neuronal genes; SUMOylation of transcription cofactors; NoRC negatively regulates rRNA expression; Cytoprotection by HMOX1; MECP2 regulates transcription of neuronal ligands; Factors involved in megakaryocyte development and platelet production; RUNX1 regulates genes involved in megakaryocyte differentiation and platelet function; Reg…	19	0	1.051	0.0717627	3.76857e+07	3.84132e+07	4.12134e+07	3.64921e+07	3.68269e+07	4.22539e+07	0.801192	0.0962635	High	High	High	High	High	High	1
FALSE	High	Master Protein	Q14562	ATP-dependent RNA helicase DHX8 OS=Homo sapiens OX=9606 GN=DHX8 PE=1 SV=1	0	159.595	35	34	221	33	1220	139.2	8.32	252.43	34	cell organization and biogenesis;RNA metabolism OR transcription;other metabolic processes	cytosol;nucleus	other molecular function	Pf00270, Pf00271, Pf00575, Pf04408, Pf07717, Pf21010	1659	ENSG00000067596	DHX8	hsa:1659; Q14562	mRNA processing	mRNA Splicing - Major Pathway	2	2	1.05	0.0703893	8.17693e+07	8.18409e+07	9.07671e+07	8.26684e+07	8.16927e+07	8.02645e+07	0.349088	0.457066	High	High	High	High	High	High	1
FALSE	High	Master Protein	O00411	DNA-directed RNA polymerase, mitochondrial OS=Homo sapiens OX=9606 GN=POLRMT PE=1 SV=2	0	158.93	36	30	173	30	1230	138.5	8.98	240.17	30	DNA metabolism;RNA metabolism OR transcription;other metabolic processes	mitochondrion;other cell component	nucleic acid binding activity;other molecular function	Pf00940, Pf14700	5442	ENSG00000099821	POLRMT	hsa:5442; O00411; O60370	Mitochondrial gene expression	Mitochondrial transcription initiation; Transcriptional activation of mitochondrial biogenesis	3	0	1.094	0.129613	3.87313e+07	3.7815e+07	4.84324e+07	3.78351e+07	3.55568e+07	3.67397e+07	0.225832	0.646215	High	High	High	High	High	High	1
FALSE	High	Master Protein	Q9HDC9	Adipocyte plasma membrane-associated protein OS=Homo sapiens OX=9606 GN=APMAP PE=1 SV=2	0	158.677	57	18	357	18	416	46.5	6.16	579.51	18	other metabolic processes	other membranes;other cell component	other molecular function	Pf03088, Pf20067	57136	ENSG00000101474	APMAP	A8K514; B4DXG1; hsa:57136; Q6UVZ8; Q9GZS8; Q9HDC9; Q9NUB2	Ciliary landscape		1	0	1.072	0.100305	3.8173e+08	3.76708e+08	3.83649e+08	3.68475e+08	3.855e+08	3.78952e+08	0.600223	0.221687	High	High	High	High	High	High	1	Met-loss+Acetyl [N-Term]
FALSE	High	Master Protein	Q9NXE4	Sphingomyelin phosphodiesterase 4 OS=Homo sapiens OX=9606 GN=SMPD4 PE=1 SV=3	0	157.643	36	21	234	2	866	97.7	8.27	426.58	21	cell organization and biogenesis;other metabolic processes;other biological processes	plasma membrane;other membranes;ER/Golgi;nucleus	other molecular function	Pf14724	55627	ENSG00000136699; ENSG00000292130	SMPD4	B1PBA3; B4DM23; B4DQ31; B4DRB8; B4DWK7; B4E0L6; E7ESA2; E9PCE6; hsa:55627; Q6FI76; Q6P1P7; Q6ZT43; Q9H0M2; Q9NW20; Q9NWL2; Q9NXE4; Q9P2C9		Glycosphingolipid catabolism	1	20	1.071	0.0989585	1.19589e+08	1.24637e+08	1.28838e+08	1.1144e+08	1.27399e+08	1.738e+08	0.523501	0.281083	Peak Found	High	High	High	High	High	1
FALSE	High	Master Protein	K7EKE6	Lon protease homolog, mitochondrial OS=Homo sapiens OX=9606 GN=LONP1 PE=1 SV=1	0	157.235	44	31	225	30	845	95.1	6.27	331.08	31	cell organization and biogenesis;protein metabolism;other metabolic processes;stress response	cytosol;mitochondrion;nucleus	nucleic acid binding activity;other molecular function	Pf00004, Pf02190, Pf05362		ENSG00000196365	LONP1	K7EKE6			0	1	1.041	0.0579701	9.65093e+07	1.05602e+08	1.07612e+08	9.35166e+07	9.84191e+07	8.46082e+07	0.104848	0.97944	High	High	High	High	High	High	1	Met-loss [N-Term]
FALSE	High	Master Protein	Q8TDD1	ATP-dependent RNA helicase DDX54 OS=Homo sapiens OX=9606 GN=DDX54 PE=1 SV=2	0	156.838	39	29	240	28	881	98.5	10.02	276.3	29	RNA metabolism OR transcription;other metabolic processes;signal transduction;other biological processes	ER/Golgi;nucleus	signal transduction activity or receptor binding;other molecular function	Pf00270, Pf00271, Pf08147	79039	ENSG00000123064	DDX54	hsa:79039; Q86YT8; Q8TDD1; Q9BRZ1			0	1	1.284	0.360645	8.43085e+07	8.95734e+07	9.89411e+07	7.09356e+07	7.64146e+07	7.65616e+07	0.0249664	1.60264	High	High	High	High	High	High	1
FALSE	High	Master Protein	P63244	Small ribosomal subunit protein RACK1 OS=Homo sapiens OX=9606 GN=RACK1 PE=1 SV=3	0	156.594	77	18	278	11	317	35.1	7.69	537.64	18	cell cycle OR cell proliferation;cell organization and biogenesis;protein metabolism;other metabolic processes;developmental processes;other biological processes	plasma membrane;cytosol;mitochondrion;translational apparatus;nucleus;other cell component	signal transduction activity or receptor binding;enzyme regulator activity;translation activity;other molecular function	Pf00400	10399	ENSG00000204628	RACK1	B3KTJ0; D3DWS0; hsa:10399; P25388; P63244; P99049; Q53HU2; Q5J8M6; Q5VLR4; Q6FH47	Androgen receptor signaling pathway; Brain-derived neurotrophic factor (BDNF) signaling pathway; VEGFA-VEGFR2 signaling; Measles virus infection; Angiotensin II receptor type 1 pathway; TROP2 regulatory signaling; Interferon type I signaling pathways	Regulation of TNFR1 signaling; TNFR1-induced NF-kappa-B signaling pathway; TNFR1-mediated ceramide production	10	7	1.175	0.232661	3.33189e+08	3.36085e+08	3.76876e+08	2.98769e+08	2.94923e+08	3.06982e+08	0.0290055	1.53752	High	High	High	High	High	High	1	Met-loss+Acetyl [N-Term]; Acetyl [N-Term]
FALSE	High	Master Protein	Q13523	Serine/threonine-protein kinase PRP4 homolog OS=Homo sapiens OX=9606 GN=PRPF4B PE=1 SV=3	0	156.582	29	28	236	28	1007	116.9	10.26	395.18	28	protein metabolism;RNA metabolism OR transcription;other metabolic processes	nucleus;other cell component	kinase activity;other molecular function	Pf00069	8899	ENSG00000112739	PRPF4B	A8K5C9; hsa:8899; Q13523; Q5D0F6; Q5TAY8; Q8IVC3; Q8TDP2; Q96QT7; Q9UEE6	mRNA processing	mRNA Splicing - Major Pathway	2	0	1.087	0.120352	1.30135e+08	1.35375e+08	1.4782e+08	1.20559e+08	1.32938e+08	1.66766e+08	0.883277	0.053903	High	High	High	High	High	High	1	Met-loss+Acetyl [N-Term]
FALSE	High	Master Protein	A0A994J5K9	Vesicle-fusing ATPase OS=Homo sapiens OX=9606 GN=NSF PE=1 SV=1	0	156.474	41	30	273	29	738	81.9	7.28	412.28	30	cell organization and biogenesis;transport	other cell component	other molecular function			ENSG00000073969	NSF	A0A994J5K9	Synaptic vesicle pathway; Vasopressin-regulated water reabsorption		2	1	0.952	-0.0709665	7.16822e+07	7.43892e+07	6.95433e+07	7.95866e+07	7.60185e+07	6.74076e+07	0.559329	0.252333	High	High	High	High	High	High	1
FALSE	High	Master Protein	O14672	Disintegrin and metalloproteinase domain-containing protein 10 OS=Homo sapiens OX=9606 GN=ADAM10 PE=1 SV=1	0	156.332	46	24	182	24	748	84.1	7.77	199.19	24	cell-cell signaling;cell organization and biogenesis;protein metabolism;other metabolic processes;transport;developmental processes;signal transduction;other biological processes	plasma membrane;other membranes;ER/Golgi;nucleus;other cell component	signal transduction activity or receptor binding;other molecular function	Pf00200, Pf13574, Pf21299	102	ENSG00000137845	ADAM10	B4DU28; hsa:102; O14672; Q10742; Q92650	Alzheimer's disease and miRNA effects; Copper homeostasis; Canonical and non-canonical Notch signaling; VEGFA-VEGFR2 signaling; 3q29 copy number variation syndrome; Interactions of natural killer cells in pancreatic cancer; Alzheimer's disease; Hypertrophy model; TROP2 regulatory signaling; 5q35 copy number variation; 10q22q23 copy number variation	Amyloid fiber formation; Collagen degradation; Activated NOTCH1 Transmits Signal to the Nucleus; Constitutive Signaling by NOTCH1 PEST Domain Mutants; Constitutive Signaling by NOTCH1 HD Domain Mutants; Constitutive Signaling by NOTCH1 HD+PEST Domain Mutants; NOTCH2 Activation and Transmission of Signal to the Nucleus; NOTCH3 Activation and Transmission of Signal to the Nucleus; Neutrophil degran…	27	0	1.086	0.119024	4.52028e+07	4.29491e+07	4.35562e+07	4.26906e+07	4.13085e+07	4.08004e+07	0.0587657	1.23088	High	High	High	High	High	High	1
FALSE	High	Master Protein	Q15067	Peroxisomal acyl-coenzyme A oxidase 1 OS=Homo sapiens OX=9606 GN=ACOX1 PE=1 SV=3	0	156.111	40	16	176	16	660	74.4	8.16	391.81	16	cell organization and biogenesis;other metabolic processes;other biological processes	other membranes;cytosol;other cytoplasmic organelle	other molecular function	Pf01756, Pf02770, Pf14749	51	ENSG00000161533	ACOX1	A8K6X8; A8KAA0; B4DK61; F5GYQ8; hsa:51; Q12863; Q15067; Q15068; Q15101; Q16131; Q7Z3W5; Q9UD31	Estrogen receptor pathway; Nuclear receptors meta-pathway; PPAR signaling pathway; Eicosanoid metabolism via cyclooxygenases (COX); Eicosanoid metabolism via lipooxygenases (LOX); Omega-3 / omega-6 fatty acid synthesis	TYSND1 cleaves peroxisomal proteins	8	0	1.007	0.0100637	7.14257e+07	7.38109e+07	6.81011e+07	7.0764e+07	7.2674e+07	6.53178e+07	0.609038	0.215355	High	High	High	High	High	High	1
FALSE	High	Master Protein	P39656	Dolichyl-diphosphooligosaccharide--protein glycosyltransferase 48 kDa subunit OS=Homo sapiens OX=9606 GN=DDOST PE=1 SV=4	0	156.072	54	17	364	17	456	50.8	6.55	749.38	17	protein metabolism;other metabolic processes;other biological processes	plasma membrane;other membranes;ER/Golgi;other cytoplasmic organelle;other cell component	enzyme regulator activity	Pf03345	1650	ENSG00000244038	DDOST	B2RDQ4; B4DJE3; B4DLI2; hsa:1650; O43244; P39656; Q5VWA5; Q8NI93; Q9BUI2	AGE/RAGE pathway; N-glycan biosynthesis	Neutrophil degranulation; SRP-dependent cotranslational protein targeting to membrane; Advanced glycosylation endproduct receptor signaling; Asparagine N-linked glycosylation; Maturation of spike protein	7	0	1.079	0.109695	7.9066e+08	8.63952e+08	7.99417e+08	7.50482e+08	7.93104e+08	7.5344e+08	0.123455	0.908492	High	High	High	High	High	High	1
FALSE	High	Master Protein	Q01780	Exosome component 10 OS=Homo sapiens OX=9606 GN=EXOSC10 PE=1 SV=2	0	156.038	38	26	211	26	885	100.8	8.46	258.77	26	RNA metabolism OR transcription;other metabolic processes;other biological processes	cytosol;nucleus;other cytoplasmic organelle;other cell component	nucleic acid binding activity;other molecular function	Pf00570, Pf01612, Pf08066	5394	ENSG00000171824	EXOSC10	B1AKQ0; B1AKQ1; hsa:5394; Q01780; Q15158		Major pathway of rRNA processing in the nucleolus and cytosol	1	0	1.088	0.121679	1.26255e+08	1.11058e+08	1.25912e+08	1.22608e+08	1.15017e+08	1.10442e+08	0.456698	0.340371	High	High	High	High	High	High	1
FALSE	High	Master Protein	P16144	Integrin beta-4 OS=Homo sapiens OX=9606 GN=ITGB4 PE=1 SV=5	0	155.719	22	27	195	27	1822	202	6.09	319.35	27	cell adhesion;cell organization and biogenesis;other metabolic processes;stress response;developmental processes;signal transduction;other biological processes	extracellular matrix;plasma membrane;other membranes;nucleus;other cell component	signal transduction activity or receptor binding;other molecular function	Pf00041, Pf00362, Pf03160, Pf07965, Pf07974, Pf17205, Pf18372	3691	ENSG00000132470	ITGB4	A0AVL6; hsa:3691; O14690; O14691; O15339; O15340; O15341; P16144; Q0VF97; Q9UIQ4	Integrin-mediated cell adhesion; Focal adhesion; Arrhythmogenic right ventricular cardiomyopathy; Alpha 6 beta 4 signaling pathway; Primary focal segmental glomerulosclerosis (FSGS); Focal adhesion; TGF-beta signaling pathway; Regulation of apoptosis by parathyroid hormone-related protein; Focal adhesion: PI3K-Akt-mTOR-signaling pathway; PI3K-Akt signaling pathway; Mechanoregulation and pathology…	Assembly of collagen fibrils and other multimeric structures; Syndecan interactions; Laminin interactions; Type I hemidesmosome assembly	19	0	1.067	0.0935602	4.28565e+07	4.24848e+07	4.32577e+07	4.08961e+07	4.05645e+07	3.54121e+07	0.0942628	1.02566	High	High	High	High	High	High	1
FALSE	High	Master Protein	Q14684	Ribosomal RNA processing protein 1 homolog B OS=Homo sapiens OX=9606 GN=RRP1B PE=1 SV=3	0	155.414	45	25	188	25	758	84.4	9.76	296.66	25	RNA metabolism OR transcription;other metabolic processes;other biological processes	nucleus;other cell component	other molecular function	Pf05997	23076	ENSG00000160208	RRP1B	hsa:23076; Q14684; Q8TBZ4			0	0	1.112	0.153157	7.58709e+07	7.21417e+07	8.04555e+07	6.86969e+07	6.93836e+07	6.53636e+07	0.036833	1.43376	High	High	High	High	High	High	1	Met-loss [N-Term]
FALSE	High	Master Protein	Q15738	Sterol-4-alpha-carboxylate 3-dehydrogenase, decarboxylating OS=Homo sapiens OX=9606 GN=NSDHL PE=1 SV=2	0	155.353	64	19	202	19	373	41.9	8.06	335.97	19	other metabolic processes;developmental processes;signal transduction;other biological processes	other membranes;ER/Golgi;other cell component	other molecular function	Pf01073	50814	ENSG00000147383; ENSG00000292192	NSDHL	D3DWT6; hsa:50814; O00344; Q15738	Cholesterol biosynthesis pathway; Cholesterol metabolism with Bloch and Kandutsch-Russell pathways; Cholesterol biosynthesis with skeletal dysplasias; Cholesterol metabolism; Cholesterol biosynthesis pathway in hepatocytes; Enterocyte cholesterol metabolism	Cholesterol biosynthesis	7	0	1.101	0.138814	1.25485e+08	1.38152e+08	1.36326e+08	1.13658e+08	1.44824e+08	1.40775e+08	0.983278	0.0073238	High	High	High	High	High	High	1	Met-loss [N-Term]; Acetyl [N-Term]
FALSE	High	Master Protein	Q96JM3	Chromosome alignment-maintaining phosphoprotein 1 OS=Homo sapiens OX=9606 GN=CHAMP1 PE=1 SV=2	0	155.179	38	26	182	26	812	89	8.44	238.15	26	cell cycle OR cell proliferation;cell organization and biogenesis;other biological processes	cytoskeleton;nucleus;other cell component	other molecular function		283489	ENSG00000198824	CHAMP1	B3KU06; hsa:283489; Q6P181; Q8NC88; Q96JM3; Q9BST0			0	0	1.117	0.159629	6.73586e+07	7.26229e+07	7.75923e+07	5.84041e+07	6.25244e+07	6.55672e+07	0.0455151	1.34184	High	High	High	High	High	High	1	Acetyl [N-Term]
FALSE	High	Master Protein	P05165	Propionyl-CoA carboxylase alpha chain, mitochondrial OS=Homo sapiens OX=9606 GN=PCCA PE=1 SV=4	0	155.152	33	22	277	22	728	80	7.52	443.57	22	other metabolic processes	cytosol;mitochondrion;other cell component	other molecular function	Pf00289, Pf00364, Pf02785, Pf02786, Pf18140	5095	ENSG00000175198	PCCA	B4DKY8; B4DPF9; C9JPQ8; hsa:5095; P05165; Q15979; Q8WXQ7	Primary ovarian insufficiency	Biotin transport and metabolism; Defective HLCS causes multiple carboxylase deficiency; Propionyl-CoA catabolism	4	0	1.035	0.0496308	1.47434e+08	1.70707e+08	1.93695e+08	1.47638e+08	1.74007e+08	1.94405e+08	0.944662	0.0247234	High	High	High	High	High	High	1
FALSE	High	Master Protein	P31943	Heterogeneous nuclear ribonucleoprotein H OS=Homo sapiens OX=9606 GN=HNRNPH1 PE=1 SV=4	0	155.011	60	19	340	10	449	49.2	6.3	583.59	19	RNA metabolism OR transcription;other metabolic processes;other biological processes	cytosol;nucleus;other cell component	nucleic acid binding activity;other molecular function	Pf00076, Pf08080	3187	ENSG00000169045; ENSG00000284254	HNRNPH1	B3KW86; D3DWQ2; P31943; Q6IBM4	MECP2 and associated Rett syndrome; mRNA processing; Inhibition of exosome biogenesis and secretion by Manumycin A in CRPC cells	mRNA Splicing - Major Pathway; FGFR2 alternative splicing; Processing of Capped Intron-Containing Pre-mRNA	6	10	1.125	0.169925	3.42466e+08	3.31828e+08	3.79809e+08	3.21061e+08	3.29696e+08	3.28323e+08	0.166197	0.779376	High	High	High	High	High	High	1	Met-loss [N-Term]
FALSE	High	Master Protein	Q96I24	Far upstream element-binding protein 3 OS=Homo sapiens OX=9606 GN=FUBP3 PE=1 SV=2	0	154.416	60	24	230	21	572	61.6	8.38	342.93	24	RNA metabolism OR transcription;other metabolic processes;other biological processes	translational apparatus;nucleus;other cell component	nucleic acid binding activity	Pf00013	8939	ENSG00000107164	FUBP3	A3KFK8; A3KFL0; hsa:8939; Q92946; Q96I24; Q9BVB6			0	4	1.079	0.109695	8.62408e+07	8.35627e+07	9.54699e+07	8.2574e+07	6.78626e+07	7.98163e+07	0.113479	0.945083	High	High	High	High	High	High	1
FALSE	High	Master Protein	G5E972	Thymopoietin OS=Homo sapiens OX=9606 GN=TMPO PE=1 SV=1	0	154.052	57	18	254	1	414	46.3	9.03	517.97	18		other membranes;nucleus	nucleic acid binding activity	Pf03020, Pf08198	7112	ENSG00000120802	TMPO	G5E972	Envelope proteins and their potential roles in EDMD physiopathology; Overlap between signal transduction pathways contributing to LMNA laminopathies		2	0	1.132	0.178874			6.82886e+06	6.05758e+06	6.03244e+06	4.96071e+06	#DIV/0!	#DIV/0!	Not Found	Not Found	Peak Found	High	High	High	1	Met-loss [N-Term]
FALSE	High	Master Protein	Q5VT52	Regulation of nuclear pre-mRNA domain-containing protein 2 OS=Homo sapiens OX=9606 GN=RPRD2 PE=1 SV=1	0	153.9	27	24	125	24	1461	155.9	7.42	195.92	24	RNA metabolism OR transcription;other metabolic processes	nucleus;other cell component	other molecular function	Pf04818	23248	ENSG00000163125	RPRD2	A8K6N8; B3KPT1; B4E2Q6; hsa:23248; O75048; Q5VT51; Q5VT52; Q5VT53; Q6MZL4; Q86XD2; Q9P0D7		RNA polymerase II transcribes snRNA genes	1	0	1.004	0.00575927	2.43442e+07	2.25001e+07	2.69985e+07	2.70109e+07	2.39324e+07	2.65737e+07	0.492104	0.307943	High	High	High	High	High	High	1
FALSE	High	Master Protein	H0Y938	Coatomer subunit beta' OS=Homo sapiens OX=9606 GN=COPB2 PE=1 SV=2	0	153.099	37	26	209	26	898	101.5	5.82	355.93	26	transport	other membranes;ER/Golgi	other molecular function	Pf00400, Pf04053		ENSG00000184432	COPB2	H0Y938			0	0	1.034	0.0482362	1.03157e+08	1.03413e+08	1.16946e+08	1.09536e+08	1.01757e+08	1.0629e+08	0.716994	0.144485	High	High	High	High	High	High	1
FALSE	High	Master Protein	P47712	Cytosolic phospholipase A2 OS=Homo sapiens OX=9606 GN=PLA2G4A PE=1 SV=2	0	153.029	47	27	196	27	749	85.2	5.38	291.59	27	other metabolic processes;transport;other biological processes	other membranes;cytosol;mitochondrion;ER/Golgi;nucleus;other cell component	other molecular function	Pf00168, Pf01735	5321	ENSG00000116711	PLA2G4A	B1AKG4; hsa:5321; P47712; Q29R80	AGE/RAGE pathway; Nanoparticle triggered regulated necrosis; PDGF pathway; MAPK signaling pathway; VEGFA-VEGFR2 signaling; p38 MAPK signaling pathway; Ras signaling; Eicosanoid metabolism via cyclooxygenases (COX); Omega-3 / omega-6 fatty acid synthesis; Lipid metabolism in senescent cells; Affected pathways in Duchenne muscular dystrophy; Prostaglandin synthesis and regulation	COPI-independent Golgi-to-ER retrograde traffic; Arachidonic acid metabolism; ADP signalling through P2Y purinoceptor 1; Synthesis of PA; Acyl chain remodelling of PC; Acyl chain remodelling of PS; Acyl chain remodelling of PE; Acyl chain remodelling of PI; Acyl chain remodelling of PG; Acyl chain remodeling of CL; Platelet sensitization by LDL; Hydrolysis of LPC; phospho-PLA2 pathway	25	0	1.055	0.077243	9.78062e+07	8.40429e+07	9.60246e+07	9.66292e+07	9.66602e+07	7.76862e+07	0.778878	0.108531	High	High	High	High	High	High	1	Met-loss+Acetyl [N-Term]
FALSE	High	Master Protein	P22087	rRNA 2'-O-methyltransferase fibrillarin OS=Homo sapiens OX=9606 GN=FBL PE=1 SV=2	0	152.845	59	15	260	15	321	33.8	10.18	589.07	15	cell organization and biogenesis;RNA metabolism OR transcription;other metabolic processes;other biological processes	nucleus;other cell component	other molecular function	Pf01269	2091	ENSG00000105202; ENSG00000280548	FBL	B5BUE8; hsa:2091; O75259; P22087; Q6IAT5; Q9UPI6	Rubinstein-Taybi syndrome 1	Major pathway of rRNA processing in the nucleolus and cytosol; rRNA modification in the nucleus and cytosol	3	0	1.174	0.231432	1.85731e+08	1.80784e+08	1.9999e+08	1.66581e+08	1.66721e+08	1.65455e+08	0.0173498	1.76071	High	High	High	High	High	High	1
FALSE	High	Master Protein	A0A6I8PIX7	Supervillin OS=Homo sapiens OX=9606 GN=SVIL PE=1 SV=1	0	152.824	24	32	175	32	1904	213.5	7.28	223.09	32	cell organization and biogenesis	plasma membrane;other membranes;cytosol;cytoskeleton	cytoskeletal activity	Pf00626, Pf02209	6840	ENSG00000197321	SVIL	A0A6I8PIX7			0	0	1.054	0.0758749	4.66527e+07	4.82888e+07	5.06948e+07	4.84561e+07	4.75332e+07	3.81849e+07	0.334443	0.475678	High	High	High	High	High	High	1
FALSE	High	Master Protein	O75746	Electrogenic aspartate/glutamate antiporter SLC25A12, mitochondrial OS=Homo sapiens OX=9606 GN=SLC25A12 PE=1 SV=2	0	152.528	46	26	279	22	678	74.7	8.38	435.77	26	other metabolic processes;transport;other biological processes	other membranes;mitochondrion	transporter activity;other molecular function	Pf00153	8604	ENSG00000115840; ENSG00000292099	SLC25A12	B3KR64; hsa:8604; O75746; Q96AM8		Mitochondrial protein import; Gluconeogenesis; Aspartate and asparagine metabolism	3	4	1.018	0.0257376	4.50538e+08	3.71651e+08	3.46031e+08	7.5892e+08	2.81566e+08	3.89326e+08	0.587236	0.231187	High	High	High	High	High	High	1
FALSE	High	Master Protein	P19338	Nucleolin OS=Homo sapiens OX=9606 GN=NCL PE=1 SV=3	0	152.437	39	27	440	27	710	76.6	4.7	892.13	27	developmental processes;other biological processes	plasma membrane;nucleus;other cell component	nucleic acid binding activity;other molecular function	Pf00076	4691	ENSG00000115053	NCL	hsa:4691; P19338; Q53SK1; Q8NB06; Q9UCF0; Q9UDG1	Pathogenic Escherichia coli infection; VEGFA-VEGFR2 signaling	Major pathway of rRNA processing in the nucleolus and cytosol; Respiratory syncytial virus (RSV) attachment and entry	4	0	1.068	0.0949116	7.59922e+08	7.7411e+08	7.85859e+08	7.74963e+08	7.30405e+08	6.874e+08	0.183316	0.7368	High	High	High	High	High	High	1
FALSE	High	Master Protein	P54289	Voltage-dependent calcium channel subunit alpha-2/delta-1 OS=Homo sapiens OX=9606 GN=CACNA2D1 PE=1 SV=3	0	152.414	30	26	160	26	1103	124.5	5.27	267.86	26	cell-cell signaling;transport;other biological processes	plasma membrane;other membranes;cytosol;ER/Golgi;other cell component	transporter activity;other molecular function	Pf00092, Pf08399, Pf08473	781	ENSG00000153956	CACNA2D1	hsa:781; P54289; Q17R45; Q9UD80; Q9UD81; Q9UD82	Arrhythmogenic right ventricular cardiomyopathy; MAPK signaling pathway; VEGFA-VEGFR2 signaling; Affected pathways in Duchenne muscular dystrophy		4	0	1.075	0.104337	6.09163e+07	6.10017e+07	6.05742e+07	5.71583e+07	5.66458e+07	5.57095e+07	0.0006205	3.20726	High	High	High	High	High	High	1
FALSE	High	Master Protein	Q86SF2	N-acetylgalactosaminyltransferase 7 OS=Homo sapiens OX=9606 GN=GALNT7 PE=1 SV=1	0	152.403	48	25	261	3	657	75.3	7.11	353.56	25	protein metabolism;other metabolic processes	other membranes;ER/Golgi	other molecular function	Pf00535, Pf00652	51809	ENSG00000109586	GALNT7	B3KQU3; hsa:51809; Q7Z5W7; Q86SF2; Q9UJ28		O-linked glycosylation of mucins	1	24	1.06	0.0840643	1.88811e+08	2.00609e+08	1.72537e+08	1.73958e+08	1.75946e+08	1.80791e+08	0.281916	0.549881	High	High	High	High	High	High	1
FALSE	High	Master Protein	P67809	Y-box-binding protein 1 OS=Homo sapiens OX=9606 GN=YBX1 PE=1 SV=3	0	152.305	69	14	213	10	324	35.9	9.88	292.5	14	RNA metabolism OR transcription;other metabolic processes;transport;developmental processes;other biological processes	non-structural extracellular;plasma membrane;other membranes;cytosol;ER/Golgi;nucleus;other cell component	nucleic acid binding activity;other molecular function	Pf00313	4904	ENSG00000065978	YBX1	hsa:4904; P16990; P16991; P67809; Q14972; Q15325; Q5FVF0	Brain-derived neurotrophic factor (BDNF) signaling pathway; MECP2 and associated Rett syndrome; mRNA processing; Sudden infant death syndrome (SIDS) susceptibility pathways	SMAD2/SMAD3:SMAD4 heterotrimer regulates transcription; mRNA Splicing - Major Pathway; Interferon gamma signaling; mRNA Splicing - Minor Pathway; Processing of Capped Intron-Containing Pre-mRNA; Noncanonical activation of NOTCH3	10	4	1.21	0.275007	1.22803e+08	1.39945e+08	1.47652e+08	1.14916e+08	1.16565e+08	1.01141e+08	0.042448	1.37214	High	High	High	High	High	High	1	Met-loss+Acetyl [N-Term]
FALSE	High	Master Protein	A0A8V8TQJ0	DNA mismatch repair protein OS=Homo sapiens OX=9606 GN=MSH6 PE=1 SV=1	0	152.26	27	31	217	31	1362	152.9	6.92	302.67	31	DNA metabolism;other metabolic processes;stress response	other cell component	nucleic acid binding activity;other molecular function	Pf00488, Pf00855, Pf01624, Pf05188, Pf05190, Pf05192		ENSG00000116062	MSH6	A0A8V8TQJ0	Glioblastoma signaling pathways; Chromosomal and microsatellite instability in colorectal cancer ; DNA repair pathways, full network; DNA mismatch repair		4	0	1.079	0.109695	6.53088e+07	6.1953e+07	6.8046e+07	7.89089e+07	6.65395e+07	5.65136e+07	0.757642	0.120536	High	High	High	High	High	High	1
FALSE	High	Master Protein	Q96KA5	Lipid scramblase CLPTM1L OS=Homo sapiens OX=9606 GN=CLPTM1L PE=1 SV=1	0	152.13	39	16	260	3	538	62.2	8.56	598.88	16	cell organization and biogenesis;transport;other biological processes	other membranes;ER/Golgi;other cell component	transporter activity	Pf05602	81037	ENSG00000049656; ENSG00000274811	CLPTM1L	D3DTC1; hsa:81037; Q658W6; Q7LG29; Q96AZ0; Q96KA5; Q9H3N4	Vitamin D receptor pathway		1	14	1.054	0.0758749	2.92544e+08	3.02628e+08	3.12706e+08	2.92447e+08	3.07086e+08	2.68581e+08	0.353564	0.451532	High	High	High	High	High	High	1
FALSE	High	Master Protein	J3QQK4	Bromodomain PHD finger transcription factor OS=Homo sapiens OX=9606 GN=BPTF PE=1 SV=2	0	152.064	14	35	154	34	3158	350	6.49	136.81	35	other biological processes	nucleus	other molecular function		2186	ENSG00000171634	BPTF	J3QQK4	Endoderm differentiation; 16p11.2 proximal deletion syndrome		2	1	1.236	0.305679	3.67372e+07	3.92843e+07	3.47244e+07	3.28717e+07	3.74679e+07	3.43981e+07	0.348746	0.457491	High	High	High	High	High	High	1
FALSE	High	Master Protein	Q8IXI1	Mitochondrial Rho GTPase 2 OS=Homo sapiens OX=9606 GN=RHOT2 PE=1 SV=2	0	152.025	50	19	190	17	618	68.1	5.86	321.56	19	cell organization and biogenesis;transport;signal transduction;other biological processes	other membranes;mitochondrion	other molecular function	Pf00071, Pf08355, Pf08356	89941	ENSG00000140983	RHOT2	A2IDC2; hsa:89941; Q8IXI1; Q8NF53; Q96C13; Q96S17; Q9BT60; Q9H7M8		RHOT2 GTPase cycle	1	2	1.068	0.0949116	1.20433e+08	1.11322e+08	1.14283e+08	1.13947e+08	1.10087e+08	1.0473e+08	0.20302	0.692461	High	High	High	High	High	High	1
FALSE	High	Master Protein	F8W6I7	Heterogeneous nuclear ribonucleoprotein A1 OS=Homo sapiens OX=9606 GN=HNRNPA1 PE=1 SV=2	0	151.943	50	16	267	11	307	33.1	9.13	513.41	16	RNA metabolism OR transcription;other metabolic processes	nucleus;other cell component	nucleic acid binding activity	Pf00076, Pf11627		ENSG00000135486	HNRNPA1	F8W6I7			0	0	1.077	0.107018	1.66753e+08	1.56759e+08	1.4661e+08	1.49142e+08	1.33488e+08	1.32123e+08	0.0816837	1.08786	High	High	High	High	High	High	1
FALSE	High	Master Protein	Q92817	Envoplakin OS=Homo sapiens OX=9606 GN=EVPL PE=1 SV=3	0	151.921	21	31	132	31	2033	231.5	6.96	148.95	31	cell organization and biogenesis;protein metabolism;other metabolic processes;stress response;other biological processes	plasma membrane;other membranes;cytosol;cytoskeleton;other cell component	other molecular function	Pf00681, Pf17902, Pf21020	2125	ENSG00000167880	EVPL	A0AUV5; hsa:2125; Q92817		Formation of the cornified envelope	1	0	1.064	0.0894982	4.29833e+07	3.81169e+07	4.33267e+07	3.98695e+07	4.00891e+07	3.81184e+07	0.303465	0.517892	High	High	High	High	High	High	1
FALSE	High	Master Protein	F5H5D3	Tubulin alpha chain OS=Homo sapiens OX=9606 GN=TUBA1C PE=1 SV=1	0	151.728	48	19	434	6	519	57.7	5.07	652.64	19	cell organization and biogenesis;other biological processes	cytoskeleton;other cell component	cytoskeletal activity;other molecular function	Pf00091, Pf03953	84790	ENSG00000167553	TUBA1C	F5H5D3	Alzheimer's disease and miRNA effects; Pathogenic Escherichia coli infection; Parkin-ubiquitin proteasomal system pathway; VEGFA-VEGFR2 signaling; Alzheimer's disease; HDAC6 interactions in the central nervous system		6	16	1.041	0.0579701	1.26398e+09	6.98699e+08	6.79149e+08	7.07672e+08	6.73096e+08	6.41452e+08	0.344213	0.463173	High	High	High	High	High	High	1
FALSE	High	Master Protein	A0A994J4Y9	SON DNA and RNA binding protein OS=Homo sapiens OX=9606 GN=SON PE=1 SV=1	0	151.367	55	21	190	1	487	53.4	7.53	285.92	21	other biological processes		nucleic acid binding activity			ENSG00000159140	SON	A0A994J4Y9			0	0	1.237	0.306846	2101760	1.94553e+06	2.00557e+06	1.56495e+06	1.65389e+06	1.69939e+06	0.00328574	2.48337	High	High	High	High	High	High	1	Met-loss+Acetyl [N-Term]
FALSE	High	Master Protein	O75962	Triple functional domain protein OS=Homo sapiens OX=9606 GN=TRIO PE=1 SV=2	0	151.345	16	35	150	35	3097	346.7	6.37	137.26	35	cell organization and biogenesis;other metabolic processes;developmental processes;signal transduction;other biological processes	other membranes;cytosol;other cell component	enzyme regulator activity;kinase activity;other molecular function	Pf00018, Pf00069, Pf00169, Pf00435, Pf00621, Pf07679, Pf13716, Pf16609	7204	ENSG00000038382	TRIO	D3DTD1; hsa:7204; O75962; Q13458; Q59EQ7; Q6PJC9; Q6ZN05; Q8IWK8	Microtubule cytoskeleton regulation; Cell migration and invasion through p75NTR; Neural crest cell migration during development; Neural crest cell migration in cancer; GNAQ pathways in port-wine stain	RHOA GTPase cycle; CDC42 GTPase cycle; RAC1 GTPase cycle; NRAGE signals death through JNK; G alpha (12/13) signalling events; RHOG GTPase cycle; G alpha (q) signalling events; RAC2 GTPase cycle; RAC3 GTPase cycle; RHOJ GTPase cycle; DCC mediated attractive signaling	16	0	1.046	0.0648829	3.42383e+07	3.91401e+07	3.77839e+07	3.46665e+07	3.68724e+07	3.53158e+07	0.42054	0.376192	High	High	High	High	High	High	1
FALSE	High	Master Protein	Q8TDN6	Ribosome biogenesis protein BRX1 homolog OS=Homo sapiens OX=9606 GN=BRIX1 PE=1 SV=2	0	150.939	58	16	182	16	353	41.4	9.92	349.65	16	cell organization and biogenesis;RNA metabolism OR transcription;other metabolic processes	nucleus;other cell component	nucleic acid binding activity	Pf04427	55299	ENSG00000113460	BRIX1	A8K0P5; hsa:55299; Q3ZTT4; Q8N453; Q8TDN6; Q96DH1	Gastric cancer network 2		1	0	1.098	0.134878	2.61716e+08	2.9838e+08	2.86949e+08	2.99945e+08	2.80167e+08	2.68302e+08	0.975955	0.0105701	High	High	High	High	High	High	1
FALSE	High	Master Protein	E7EX73	Eukaryotic translation initiation factor 4 gamma 1 OS=Homo sapiens OX=9606 GN=EIF4G1 PE=1 SV=1	0	150.911	28	30	202	23	1436	158.5	5.21	251.97	30	protein metabolism;other metabolic processes	cytosol	nucleic acid binding activity	Pf02020, Pf02847, Pf02854		ENSG00000114867	EIF4G1	E7EX73	Acute viral myocarditis; Fragile X syndrome; Pleural mesothelioma		3	7	1.049	0.0690147	78567078	8.40004e+07	8.18576e+07	8.3468e+07	8.06266e+07	7.9982e+07	0.954402	0.0202685	High	High	High	High	High	High	1
FALSE	High	Master Protein	Q6NUQ4	Transmembrane protein 214 OS=Homo sapiens OX=9606 GN=TMEM214 PE=1 SV=2	0	150.792	36	20	276	20	689	77.1	9.14	458.24	20	other biological processes	other membranes;cytosol;cytoskeleton;ER/Golgi		Pf10151	54867	ENSG00000119777	TMEM214	A6NNF2; B3KUI9; B5MCD8; D6W547; hsa:54867; Q53SW1; Q69YH4; Q6NUQ4; Q8NC45; Q8WZ37; Q9NXH2			0	0	1.021	0.0299829	1.71993e+08	1.79762e+08	1.85248e+08	1.6532e+08	1.76357e+08	1.94866e+08	0.987851	0.00530868	High	High	High	High	High	High	1
FALSE	High	Master Protein	P33993	DNA replication licensing factor MCM7 OS=Homo sapiens OX=9606 GN=MCM7 PE=1 SV=4	0	150.741	43	24	176	24	719	81.3	6.46	309.79	24	cell cycle OR cell proliferation;cell organization and biogenesis;DNA metabolism;other metabolic processes;stress response;other biological processes	cytosol;nucleus;other cell component	nucleic acid binding activity;other molecular function	Pf00493, Pf14551, Pf17207, Pf17855	4176	ENSG00000166508	MCM7	A4D2A1; A4D2A2; E9PGN9; hsa:4176; P33993; Q15076; Q96D34; Q96GL1	miRNA regulation of DNA damage response; Cell cycle; Retinoblastoma gene in cancer; Ciliary landscape; G1 to S cell cycle control; DNA replication	Orc1 removal from chromatin; Assembly of the pre-replicative complex; Activation of ATR in response to replication stress; Activation of the pre-replicative complex; Unwinding of DNA	12	0	1.031	0.0440443	3.98153e+07	6.37831e+07	4.16047e+07	4.12182e+07	4.33463e+07	3.57833e+07	0.360507	0.443086	High	High	High	High	High	High	1
FALSE	High	Master Protein	O94874	E3 UFM1-protein ligase 1 OS=Homo sapiens OX=9606 GN=UFL1 PE=1 SV=2	0	150.527	48	30	150	30	794	89.5	6.79	193.55	30	cell organization and biogenesis;protein metabolism;DNA metabolism;other metabolic processes;stress response;signal transduction;other biological processes	other membranes;cytosol;mitochondrion;ER/Golgi;nucleus;other cell component	other molecular function	Pf09743	23376	ENSG00000014123	UFL1	A0PJ53; B4DJ57; C0H5X5; hsa:23376; O94874; Q8N765; Q9NTQ0		Antigen processing: Ubiquitination & Proteasome degradation	1	0	1.109	0.149259	3.85051e+07	4.23917e+07	4.5798e+07	3.59162e+07	3.7518e+07	4.0413e+07	0.159791	0.796448	High	High	High	High	High	High	1	Met-loss+Acetyl [N-Term]
FALSE	High	Master Protein	Q9BY89	Uncharacterized protein KIAA1671 OS=Homo sapiens OX=9606 GN=KIAA1671 PE=1 SV=2	0	150.326	27	31	126	31	1806	196.6	8.47	149.65	31				Pf15327	85379	ENSG00000197077	KIAA1671	B0QYF2; B7ZW08; hsa:85379; Q5THZ5; Q9BY89			0	0	1.102	0.140124	1.80979e+07	2.17118e+07	2.26792e+07	1.79106e+07	1.84972e+07	1.90602e+07	0.177797	0.750075	High	High	High	High	High	High	1
FALSE	High	Master Protein	P54886	Delta-1-pyrroline-5-carboxylate synthase OS=Homo sapiens OX=9606 GN=ALDH18A1 PE=1 SV=2	0	150.319	33	24	252	24	795	87.2	7.12	448.49	24	other metabolic processes;other biological processes	other membranes;mitochondrion	kinase activity;other molecular function	Pf00171, Pf00696	5832	ENSG00000059573	ALDH18A1	B2R5Q4; B7Z350; B7Z5X8; B7ZLP1; D3DR44; hsa:5832; O95952; P54886; Q3KQU2; Q5T566; Q5T567; Q9UM72	Amino acid metabolism	Mitochondrial protein degradation	2	0	0.927	-0.109359	9.67028e+07	1.0992e+08	9.0267e+07	1.05195e+08	1.12284e+08	9.47625e+07	0.542899	0.265281	High	High	High	High	High	High	1
FALSE	High	Master Protein	A0A5F9ZHN7	SAC1 like phosphatidylinositide phosphatase OS=Homo sapiens OX=9606 GN=SACM1L PE=1 SV=1	0	150.204	50	26	376	26	609	69.4	7.12	588.16	26	other metabolic processes	other membranes	other molecular function	Pf02383		ENSG00000211456	SACM1L	A0A5F9ZHN7			0	0	1.045	0.0635029	2.18288e+08	2.10315e+08	2.20925e+08	1.92549e+08	2.10823e+08	2.28529e+08	0.61736	0.209461	High	High	High	High	High	High	1	Met-loss+Acetyl [N-Term]
FALSE	High	Master Protein	Q13206	Probable ATP-dependent RNA helicase DDX10 OS=Homo sapiens OX=9606 GN=DDX10 PE=1 SV=2	0	149.964	40	30	204	30	875	100.8	8.63	320.67	30	RNA metabolism OR transcription;other metabolic processes;other biological processes	nucleus	other molecular function	Pf00270, Pf00271, Pf13959	1662	ENSG00000178105	DDX10	B2RCQ3; hsa:1662; Q13206; Q5BJD8			0	0	1.13	0.176323	4.8572e+07	4.56136e+07	5.81943e+07	4.39852e+07	4.40937e+07	4.51619e+07	0.1699	0.769807	High	High	High	High	High	High	1
FALSE	High	Master Protein	P18206	Vinculin OS=Homo sapiens OX=9606 GN=VCL PE=1 SV=4	0	149.422	34	32	199	32	1134	123.7	5.66	219.48	32	cell adhesion;cell organization and biogenesis;developmental processes;other biological processes	non-structural extracellular;plasma membrane;other membranes;cytosol;cytoskeleton;other cell component	cytoskeletal activity;other molecular function	Pf01044	7414	ENSG00000035403	VCL	hsa:7414; P18206; Q16450; Q5SWX2; Q7Z3B8; Q8IXU7	Integrin-mediated cell adhesion; Primary focal segmental glomerulosclerosis (FSGS); Focal adhesion; VEGFA-VEGFR2 signaling; MFAP5 effect on permeability and motility of endothelial cells via cytoskeleton rearrangement; Melanoma; Regulation of actin cytoskeleton	Neutrophil degranulation; Platelet degranulation ; Signaling by BRAF and RAF1 fusions; Signaling by ALK fusions and activated point mutants; Smooth Muscle Contraction; Signaling by moderate kinase activity BRAF mutants; Paradoxical activation of RAF signaling by kinase inactive BRAF; Signaling downstream of RAS mutants; Signaling by RAF1 mutants; MAP2K and MAPK activation; Signaling by high-kinas…	18	0	0.982	-0.0262051	4.70489e+07	4.98858e+07	4.58822e+07	4.81143e+07	4.92187e+07	3.868e+07	0.557569	0.253702	High	High	High	High	High	High	1
FALSE	High	Master Protein	P68032	Actin, alpha cardiac muscle 1 OS=Homo sapiens OX=9606 GN=ACTC1 PE=1 SV=1	0	149.231	68	18	946	9	377	42	5.39	1299.02	18	cell organization and biogenesis;developmental processes;other biological processes	cytosol;cytoskeleton;other cell component	cytoskeletal activity;other molecular function	Pf00022	70	ENSG00000159251	ACTC1	hsa:70; P04270; P68032	Cardiac progenitor differentiation; Myometrial relaxation and contraction pathways; Striated muscle contraction pathway; Mechanoregulation and pathology of YAP/TAZ via Hippo and non-Hippo mechanisms; 22q11.2 copy number variation syndrome; Pleural mesothelioma	RHOA GTPase cycle; RHOB GTPase cycle; Striated Muscle Contraction	9	0	0.934	-0.0985055	537690518	5.3407e+08	4.43677e+08	6.62628e+08	5.54429e+08	4.5093e+08	0.498626	0.302225	High	High	High	High	High	High	1
FALSE	High	Master Protein	P68366	Tubulin alpha-4A chain OS=Homo sapiens OX=9606 GN=TUBA4A PE=1 SV=1	0	149.102	48	17	426	4	448	49.9	5.06	629.19	17	cell cycle OR cell proliferation;cell organization and biogenesis	non-structural extracellular;cytosol;cytoskeleton;other cell component	cytoskeletal activity;other molecular function	Pf00091, Pf03953	7277	ENSG00000127824	TUBA4A	A8MUB1; B3KNQ6; hsa:7277; P05215; P68366	Alzheimer's disease and miRNA effects; Pathogenic Escherichia coli infection; Parkin-ubiquitin proteasomal system pathway; Alzheimer's disease; HDAC6 interactions in the central nervous system	Intraflagellar transport; Recycling pathway of L1; COPI-dependent Golgi-to-ER retrograde traffic; Separation of Sister Chromatids; The role of GTSE1 in G2/M progression after G2 checkpoint; Translocation of SLC2A4 (GLUT4) to the plasma membrane; Microtubule-dependent trafficking of connexons from Golgi to the plasma membrane; Gap junction assembly; MHC class II antigen presentation; Resolution of…	43	1	0.994	-0.00868224	9.75741e+07	9.49124e+07	9.32122e+07	1.02339e+08	9.33858e+07	9.38404e+07	0.705683	0.15139	High	High	High	High	High	High	1
FALSE	High	Master Protein	A0A499FJY3	RNA binding motif protein 15 OS=Homo sapiens OX=9606 GN=RBM15 PE=1 SV=1	0	148.911	36	27	218	25	925	101.3	9.96	336.05	27		nucleus	nucleic acid binding activity	Pf00076, Pf07744		ENSG00000162775	RBM15	A0A499FJY3			0	2	1.025	0.0356239	1.10467e+08	1.15441e+08	1.16215e+08	1.13557e+08	1.13605e+08	1.19998e+08	0.580612	0.236114	High	High	High	High	High	High	1
FALSE	High	Master Protein	C9JE98	Nuclear receptor corepressor 2 OS=Homo sapiens OX=9606 GN=NCOR2 PE=1 SV=1	0	148.816	20	35	157	33	2458	267.9	7.83	162.75	35		nucleus		Pf00249, Pf15784	9612	ENSG00000196498	NCOR2	C9JE98	Androgen receptor signaling pathway; Adipogenesis; Aryl hydrocarbon receptor pathway; Notch signaling; Rett syndrome; Notch signaling pathway		6	2	1.056	0.0786098	3.57969e+07	3.73502e+07	3.61432e+07	3.82047e+07	3.59782e+07	3.33346e+07	0.710885	0.148201	High	High	High	High	High	High	1
FALSE	High	Master Protein	Q5VZL5	Zinc finger MYM-type protein 4 OS=Homo sapiens OX=9606 GN=ZMYM4 PE=1 SV=1	0	148.454	26	27	142	26	1548	172.7	6.84	177.26	27	cell organization and biogenesis;other biological processes		nucleic acid binding activity;other molecular function	Pf06467, Pf12012	9202	ENSG00000146463	ZMYM4	A0JP19; A0JP20; hsa:9202; O43308; Q5T5E1; Q5T5E2; Q5VZL5; Q7L3Q4			0	1	1.087	0.120352	2.73204e+07	2.53726e+07	2.88903e+07	2.50716e+07	2.77647e+07	2.45107e+07	0.379193	0.421139	High	High	High	High	High	High	1
FALSE	High	Master Protein	Q14432	cGMP-inhibited 3',5'-cyclic phosphodiesterase 3A OS=Homo sapiens OX=9606 GN=PDE3A PE=1 SV=3	0	148.133	29	23	153	21	1141	124.9	6	285.98	23	other metabolic processes;signal transduction;other biological processes	other membranes;cytosol	other molecular function	Pf00233	5139	ENSG00000172572	PDE3A	hsa:5139; O60865; Q13348; Q14432; Q17RD1	NO/cGMP/PKG mediated neuroprotection; Phosphodiesterases in neuronal function	G alpha (s) signalling events	3	2	1.077	0.107018	5.9899e+07	6.31328e+07	6.44358e+07	4.88861e+07	5.5424e+07	6.10993e+07	0.12346	0.908472	High	High	High	High	High	High	1
FALSE	High	Master Protein	Q8WX93	Palladin OS=Homo sapiens OX=9606 GN=PALLD PE=1 SV=3	0	148.045	29	26	204	25	1383	150.5	7.09	345.49	26	cell adhesion;cell organization and biogenesis;developmental processes;other biological processes	plasma membrane;other membranes;cytosol;cytoskeleton;mitochondrion;nucleus;other cell component	cytoskeletal activity;other molecular function	Pf07679	23022	ENSG00000129116	PALLD	B3KTG2; B5MD56; B7ZMM5; hsa:23022; Q7L3E0; Q7Z3W0; Q86WE8; Q8N1M2; Q8WX93; Q9UGA0; Q9UQF5; Q9Y2J6; Q9Y3E9			0	1	1.063	0.0881416	5.71602e+07	5.89836e+07	5.58657e+07	5.9935e+07	5.21504e+07	5.24664e+07	0.409273	0.387987	High	High	High	High	High	High	1
FALSE	High	Master Protein	Q96TA2	ATP-dependent zinc metalloprotease YME1L1 OS=Homo sapiens OX=9606 GN=YME1L1 PE=1 SV=2	0	147.714	39	24	222	24	773	86.4	8.76	409.73	24	cell cycle OR cell proliferation;cell organization and biogenesis;protein metabolism;other metabolic processes;other biological processes	other membranes;mitochondrion;nucleus	other molecular function	Pf00004, Pf01434, Pf17862	10730	ENSG00000136758	YME1L1	B4DNM1; D3DRV8; D3DRV9; Q5T8D9; Q96TA2; Q9H1Q0; Q9UMR9		Mitochondrial protein degradation; Processing of SMDT1; Cellular response to mitochondrial stress	3	0	1.068	0.0949116	8.85518e+07	8.36175e+07	8.45443e+07	8.47095e+07	7.70103e+07	7.80855e+07	0.118549	0.926101	High	High	High	High	High	High	1
FALSE	High	Master Protein	Q9HCC0	Methylcrotonoyl-CoA carboxylase beta chain, mitochondrial OS=Homo sapiens OX=9606 GN=MCCC2 PE=1 SV=1	0	147.581	50	23	196	23	563	61.3	7.68	307.1	23	other metabolic processes	cytosol;mitochondrion;other cell component	other molecular function	Pf01039	64087	ENSG00000131844	MCCC2	A6NIY9; hsa:64087; Q96C27; Q9HCC0; Q9Y4L7		Biotin transport and metabolism; Branched-chain amino acid catabolism; Defective HLCS causes multiple carboxylase deficiency	3	0	1.156	0.209141	6.19304e+07	7.41069e+07	9.8766e+07	6.69899e+07	5.96205e+07	7.04154e+07	0.32731	0.48504	High	High	High	High	High	High	1
FALSE	High	Master Protein	A0A8I5KRS9	Structural maintenance of chromosomes flexible hinge domain containing 1 OS=Homo sapiens OX=9606 GN=SMCHD1 PE=1 SV=1	0	147.577	21	36	201	36	1961	221.5	7.09	186.3	36	cell organization and biogenesis;DNA metabolism;other metabolic processes;stress response	nucleus;other cell component	other molecular function	Pf06470, Pf13589		ENSG00000101596	SMCHD1	A0A8I5KRS9			0	0	1.07	0.0976108	3.39484e+07	3.47609e+07	3.7268e+07	3.13779e+07	3.33659e+07	3.39546e+07	0.128049	0.892623	High	High	High	High	High	High	1	Met-loss+Acetyl [N-Term]
FALSE	High	Master Protein	P20020	Plasma membrane calcium-transporting ATPase 1 OS=Homo sapiens OX=9606 GN=ATP2B1 PE=1 SV=4	0	147.417	30	28	173	19	1220	134.6	5.91	210.12	28	transport;other biological processes	plasma membrane;other membranes;ER/Golgi;nucleus;other cell component	transporter activity;other molecular function	Pf00122, Pf00689, Pf00690, Pf00702, Pf12424, Pf13246	490	ENSG00000070961	ATP2B1	hsa:490; P20020; Q12992; Q12993; Q13819; Q13820; Q13821; Q16504; Q93082	Vitamin D receptor pathway; Splicing factor NOVA regulated synaptic proteins; Vitamin D-sensitive calcium signaling in depression; Calcium regulation in cardiac cells	Sensory processing of sound by inner hair cells of the cochlea; Ion homeostasis; Ion transport by P-type ATPases; Reduction of cytosolic Ca++ levels	8	0	1.046	0.0648829	3.48723e+07	3.45969e+07	3.64125e+07	3.6702e+07	3.54827e+07	2.90653e+07	0.560511	0.251416	High	High	High	High	High	High	1	Met-loss+Acetyl [N-Term]
FALSE	High	Master Protein	Q8WUM4	Programmed cell death 6-interacting protein OS=Homo sapiens OX=9606 GN=PDCD6IP PE=1 SV=1	0	147.09	42	31	200	31	868	96	6.52	238.53	31	cell cycle OR cell proliferation;cell organization and biogenesis;protein metabolism;other metabolic processes;transport;other biological processes	non-structural extracellular;plasma membrane;cytosol;cytoskeleton;ER/Golgi;other cytoplasmic organelle;other cell component	signal transduction activity or receptor binding;other molecular function	Pf03097, Pf13949	10015	ENSG00000170248	PDCD6IP	C5MQH7; E9PFU1; hsa:10015; Q6NUS1; Q8WUM4; Q9BX86; Q9NUN0; Q9P2H2; Q9UKL5	Inhibition of exosome biogenesis and secretion by Manumycin A in CRPC cells	Budding and maturation of HIV virion; Regulation of necroptotic cell death; Uptake and function of anthrax toxins	5	0	0.985	-0.0218044	5.12139e+07	5.51052e+07	5.39249e+07	5.27608e+07	5.64483e+07	4.99259e+07	0.875387	0.0578	High	High	High	High	High	High	1
FALSE	High	Master Protein	B4DUR8	T-complex protein 1 subunit gamma OS=Homo sapiens OX=9606 GN=CCT3 PE=1 SV=1	0	147.01	61	24	197	24	500	55.6	5.64	368.07	24	protein metabolism;other metabolic processes	cytosol	other molecular function	Pf00118		ENSG00000163468	CCT3	B4DUR8	16p11.2 proximal deletion syndrome		1	0	1.071	0.0989585	8.61942e+07	8.71809e+07	8.483e+07	8.66319e+07	7.98572e+07	6.70726e+07	0.227963	0.642136	High	High	High	High	High	High	1
FALSE	High	Master Protein	Q92922	SWI/SNF complex subunit SMARCC1 OS=Homo sapiens OX=9606 GN=SMARCC1 PE=1 SV=3	0	146.599	32	26	218	19	1105	122.8	5.76	295.36	26	cell organization and biogenesis;developmental processes;signal transduction;other biological processes	nucleus;other cell component	other molecular function	Pf00249, Pf04433, Pf16495, Pf16496, Pf16498	6599	ENSG00000173473	SMARCC1	hsa:6599; Q17RS0; Q6P172; Q8IWH2; Q92922	Androgen receptor network in prostate cancer; Tumor suppressor activity of SMARCB1; Thermogenesis; Kleefstra syndrome	RUNX1 interacts with co-factors whose precise effect on RUNX1 targets is not known; RMTs methylate histone arginines	6	0	1.081	0.112367	4.59873e+07	4.10209e+07	4.32313e+07	4.26314e+07	4.2029e+07	3.39499e+07	0.285366	0.544598	High	High	High	High	High	High	1
FALSE	High	Master Protein	P30837	Aldehyde dehydrogenase X, mitochondrial OS=Homo sapiens OX=9606 GN=ALDH1B1 PE=1 SV=4	0	146.564	41	19	197	18	517	57.2	6.99	353.38	19	other metabolic processes	cytosol;mitochondrion;nucleus	other molecular function	Pf00171	219	ENSG00000137124	ALDH1B1	B2R8F0; hsa:219; P30837; Q8WX76; Q9BV45		Mitochondrial protein degradation; Ethanol oxidation	2	1	0.864	-0.210897	1.01762e+08	1.11495e+08	8.99877e+07	1.06918e+08	1.2108e+08	1.07456e+08	0.238407	0.622681	High	High	High	High	High	High	1
FALSE	High	Master Protein	P18031	Tyrosine-protein phosphatase non-receptor type 1 OS=Homo sapiens OX=9606 GN=PTPN1 PE=1 SV=1	0	146.337	52	18	222	18	435	49.9	6.27	372.06	18	cell organization and biogenesis;protein metabolism;other metabolic processes;stress response;signal transduction;other biological processes	other membranes;cytosol;mitochondrion;ER/Golgi;other cytoplasmic organelle;other cell component	signal transduction activity or receptor binding;other molecular function	Pf00102	5770	ENSG00000196396	PTPN1	hsa:5770; P18031; Q5TGD8; Q9BQV9; Q9NQQ4	Leptin signaling pathway; Prolactin signaling pathway; Mammary gland development pathway - Pregnancy and lactation (Stage 3 of 4); VEGFA-VEGFR2 signaling; Angiopoietin-like protein 8 regulatory pathway; Insulin signaling	Growth hormone receptor signaling; Regulation of IFNG signaling; Regulation of IFNA/IFNB signaling; Negative regulation of MET activity; Insulin receptor recycling; Integrin signaling; MECP2 regulates neuronal receptors and channels; PTK6 Down-Regulation	14	0	1.041	0.0579701	1.64152e+08	1.66969e+08	1.66361e+08	1.53969e+08	1.58132e+08	1.6292e+08	0.0514387	1.28871	High	High	High	High	High	High	1
FALSE	High	Master Protein	Q14137	Ribosome biogenesis protein BOP1 OS=Homo sapiens OX=9606 GN=BOP1 PE=1 SV=2	0	146.332	40	22	221	22	746	83.6	6.19	443.8	22	cell cycle OR cell proliferation;cell organization and biogenesis;RNA metabolism OR transcription;other metabolic processes;other biological processes	nucleus;other cell component	other molecular function	Pf00400, Pf08145	23246	ENSG00000261236	BOP1	hsa:23246; Q14137; Q969Z6; Q96IS8; Q96Q25; Q9BSA7; Q9BVM0		Major pathway of rRNA processing in the nucleolus and cytosol	1	0	1.138	0.186501	1.4155e+08	1.40849e+08	1.53582e+08	1.27587e+08	1.24178e+08	1.23191e+08	0.00941146	2.02634	High	High	High	High	High	High	1
FALSE	High	Master Protein	P55884	Eukaryotic translation initiation factor 3 subunit B OS=Homo sapiens OX=9606 GN=EIF3B PE=1 SV=3	0	146.217	39	25	185	25	814	92.4	5	299.81	25	cell organization and biogenesis;protein metabolism;other metabolic processes;other biological processes	cytosol;translational apparatus;other cell component	nucleic acid binding activity;other molecular function	Pf00076, Pf08662	8662	ENSG00000106263	EIF3B	A4D208; hsa:8662; P55884; Q2NL77; Q9UMF9	Translation factors; nsp1 from SARS-CoV-2 inhibits translation initiation in the host cell	L13a-mediated translational silencing of Ceruloplasmin expression; Translation initiation complex formation; Formation of a pool of free 40S subunits; Formation of the ternary complex, and subsequently, the 43S complex; Ribosomal scanning and start codon recognition; GTP hydrolysis and joining of the 60S ribosomal subunit	8	0	1.063	0.0881416	6.23463e+07	6.00561e+07	6.10624e+07	5.93196e+07	5.97574e+07	4.88036e+07	0.226856	0.644251	High	High	High	High	High	High	1
FALSE	High	Master Protein	P60842	Eukaryotic initiation factor 4A-I OS=Homo sapiens OX=9606 GN=EIF4A1 PE=1 SV=1	0	145.779	57	21	304	11	406	46.1	5.48	535.05	21	protein metabolism;other metabolic processes	cytosol;translational apparatus;other cell component	nucleic acid binding activity;other molecular function	Pf00270, Pf00271	1973	ENSG00000161960	EIF4A1	B2R6L8; D3DTP9; hsa:1973; J3QLC4; P04765; P60842; Q5U018; Q61516	Translation factors; Fragile X syndrome; Translation inhibitors in chronically activated PDGFRA cells; Interferon type I signaling pathways	Deadenylation of mRNA; M-decay: degradation of maternal mRNAs by maternally stored factors; ISG15 antiviral mechanism; L13a-mediated translational silencing of Ceruloplasmin expression; Translation initiation complex formation; Ribosomal scanning and start codon recognition; GTP hydrolysis and joining of the 60S ribosomal subunit; Z-decay: degradation of maternal mRNAs by zygotically expressed fa…	13	8	1.018	0.0257376	2.31947e+08	2.26966e+08	2.17516e+08	2.3376e+08	2.24054e+08	1.99199e+08	0.59202	0.227664	High	High	High	High	High	High	1
FALSE	High	Master Protein	Q9UBV2	Protein sel-1 homolog 1 OS=Homo sapiens OX=9606 GN=SEL1L PE=1 SV=3	0	145.677	33	18	137	18	794	88.7	5.39	261.99	18	protein metabolism;other metabolic processes;stress response;transport;signal transduction;other biological processes	other membranes;ER/Golgi		Pf00040, Pf08238	6400	ENSG00000071537	SEL1L	hsa:6400; Q6UWT6; Q9P1T9; Q9UBV2; Q9UHK7	Familial hyperlipidemia type 1; Familial hyperlipidemia type 4; Familial hyperlipidemia type 5	ABC-family proteins mediated transport; Hedgehog ligand biogenesis; Hh mutants are degraded by ERAD; Defective CFTR causes cystic fibrosis; ER Quality Control Compartment (ERQC); Pre-NOTCH Processing in Golgi	9	0	1.166	0.221568	4.86401e+07	5.39104e+07	4.94259e+07	4.8247e+07	4.3688e+07	3.56904e+07	0.113621	0.94454	High	High	High	High	High	High	1
FALSE	High	Master Protein	A0A7N4I394	Pre-mRNA processing factor 40 homolog A OS=Homo sapiens OX=9606 GN=PRPF40A PE=1 SV=1	0	145.208	28	24	177	19	994	112.3	7.96	312.73	24	RNA metabolism OR transcription;other metabolic processes	nucleus		Pf00397, Pf01846		ENSG00000196504	PRPF40A	A0A7N4I394			0	4	1.109	0.149259	1.59573e+08	1.71266e+08	1.85754e+08	1.60282e+08	1.65336e+08	1.54726e+08	0.213186	0.671241	High	High	High	High	High	High	1
FALSE	High	Master Protein	P35232	Prohibitin 1 OS=Homo sapiens OX=9606 GN=PHB1 PE=1 SV=1	0	145.093	85	18	570	18	272	29.8	5.76	905.42	18	cell organization and biogenesis;DNA metabolism;other metabolic processes;stress response;signal transduction;other biological processes	plasma membrane;other membranes;mitochondrion;nucleus;other cytoplasmic organelle;other cell component	signal transduction activity or receptor binding;other molecular function	Pf01145	5245	ENSG00000167085	PHB1	B4DY47; hsa:5245; P35232; Q4VBQ0		RAF activation; Signaling by moderate kinase activity BRAF mutants; Paradoxical activation of RAF signaling by kinase inactive BRAF; Signaling downstream of RAS mutants; Processing of SMDT1	5	0	1.078	0.108357	1.43113e+09	1.39662e+09	1.45492e+09	1.33232e+09	1.38295e+09	1.34076e+09	0.0306121	1.51411	High	High	High	High	High	High	1
FALSE	High	Master Protein	Q15021	Condensin complex subunit 1 OS=Homo sapiens OX=9606 GN=NCAPD2 PE=1 SV=3	0	144.956	30	30	148	30	1401	157.1	6.61	185.56	30	cell cycle OR cell proliferation;cell organization and biogenesis;other biological processes	cytosol;nucleus;other cell component	other molecular function	Pf12717, Pf12922	9918	ENSG00000010292	NCAPD2	D3DUR4; hsa:9918; Q15021; Q8N6U3		Condensation of Prometaphase Chromosomes	1	0	1.032	0.045443	2.51982e+07	2.66395e+07	2.5708e+07	2.61698e+07	2.3714e+07	2.25695e+07	0.211617	0.674449	High	High	High	High	High	High	1	Met-loss [N-Term]
FALSE	High	Master Protein	O75396	Vesicle-trafficking protein SEC22b OS=Homo sapiens OX=9606 GN=SEC22B PE=1 SV=5	0	143.889	57	13	327	13	215	24.7	8.51	598.44	13	cell organization and biogenesis;transport;other biological processes	other membranes;ER/Golgi;other cell component	other molecular function	Pf00957, Pf13774	9554	ENSG00000265808	SEC22B	A8K1G0; hsa:9554; O75396		ER-Phagosome pathway; COPI-dependent Golgi-to-ER retrograde traffic; COPII-mediated vesicle transport; Cargo concentration in the ER	4	0	1.073	0.10165	5.91181e+08	6.148e+08	6.16795e+08	5.40639e+08	5.99727e+08	6.15032e+08	0.404616	0.392957	High	High	High	High	High	High	1	Met-loss [N-Term]
FALSE	High	Master Protein	K7ELL7	Glucosidase 2 subunit beta OS=Homo sapiens OX=9606 GN=PRKCSH PE=1 SV=1	0	143.67	49	21	203	21	535	60.2	4.41	330.48	21	other metabolic processes;developmental processes;other biological processes	ER/Golgi	nucleic acid binding activity;other molecular function	Pf12999, Pf13015, Pf13202	5589	ENSG00000130175	PRKCSH	K7ELL7			0	0	0.988	-0.0174171	1.21332e+08	1.20209e+08	1.04951e+08	1.18758e+08	1.21403e+08	1.0948e+08	0.877645	0.0566812	High	High	High	High	High	High	1
FALSE	High	Master Protein	P04406	Glyceraldehyde-3-phosphate dehydrogenase OS=Homo sapiens OX=9606 GN=GAPDH PE=1 SV=3	0	143.121	62	15	280	15	335	36	8.46	505.03	15	cell organization and biogenesis;protein metabolism;other metabolic processes;stress response;other biological processes	plasma membrane;other membranes;cytosol;cytoskeleton;nucleus;other cell component	enzyme regulator activity;cytoskeletal activity;other molecular function	Pf00044, Pf02800	2597	ENSG00000111640	GAPDH	E7EUT4; hsa:2597; P00354; P04406; Q53X65	Cori cycle; Alzheimer's disease and miRNA effects; HIF1A and PPARG regulation of glycolysis; VEGFA-VEGFR2 signaling; Clear cell renal cell carcinoma pathways; Metabolic reprogramming in colon cancer; Aerobic glycolysis; 7q11.23 copy number variation syndrome; Glycolysis in senescence; Alzheimer's disease; Sildenafil treatment; Glycolysis and gluconeogenesis; Metabolic Epileptic Disorders; Sudden …	Glycolysis; Gluconeogenesis	16	0	0.988	-0.0174171	2.36792e+08	2.28515e+08	2.30308e+08	2.66463e+08	2.38742e+08	1.93015e+08	0.969786	0.013324	High	High	High	High	High	High	1
FALSE	High	Master Protein	Q69YN4	Protein virilizer homolog OS=Homo sapiens OX=9606 GN=VIRMA PE=1 SV=2	0	143.077	21	28	158	28	1812	201.9	5.01	250.15	28	RNA metabolism OR transcription;other metabolic processes	cytosol;nucleus;other cell component		Pf15912	25962	ENSG00000164944	VIRMA	hsa:25962; Q2M1N0; Q69YN4; Q6AHX9; Q6NT78; Q7Z6C7; Q8IXH4; Q9BTH4; Q9H9C9; Q9NWR3; Q9P2B8; Q9UFW1			0	0	1.132	0.178874	3.44002e+07	3.67805e+07	3.46254e+07	2.56472e+07	2.75744e+07	3.07284e+07	0.0118918	1.92475	High	High	High	High	High	High	1
FALSE	High	Master Protein	Q13263	Transcription intermediary factor 1-beta OS=Homo sapiens OX=9606 GN=TRIM28 PE=1 SV=5	0	142.753	36	18	191	18	835	88.5	5.77	360.7	18	cell organization and biogenesis;protein metabolism;DNA metabolism;other metabolic processes;stress response;developmental processes;other biological processes	nucleus;other cell component	nucleic acid binding activity;kinase activity;other molecular function	Pf00628, Pf00643, Pf14634	10155	ENSG00000130726	TRIM28	hsa:10155; O00677; Q13263; Q7Z632; Q93040; Q96IM1	Corticotropin-releasing hormone signaling pathway; Mesodermal commitment pathway; ATM signaling in development and disease	Generic Transcription Pathway; HCMV Early Events; SUMOylation of transcription cofactors	6	0	0.983	-0.0247367	108302704	1.06452e+08	1.02885e+08	1.14396e+08	1.12184e+08	8.27257e+07	0.801308	0.0962006	High	High	High	High	High	High	1
FALSE	High	Master Protein	P82094	TATA element modulatory factor OS=Homo sapiens OX=9606 GN=TMF1 PE=1 SV=2	0	142.342	33	31	163	31	1093	122.8	4.92	215.74	31	cell-cell signaling;cell organization and biogenesis;stress response;transport;developmental processes;signal transduction;other biological processes	other membranes;cytosol;ER/Golgi;nucleus	nucleic acid binding activity;other molecular function	Pf12325, Pf12329	7110	ENSG00000144747	TMF1	B7ZLJ2; hsa:7110; P82094; Q17R87; Q59GK0		Retrograde transport at the Trans-Golgi-Network	1	0	1.117	0.159629	3.85346e+07	4.12745e+07	4.85564e+07	3.70443e+07	3.9725e+07	4.02816e+07	0.297688	0.526239	High	High	High	High	High	High	1
FALSE	High	Master Protein	Q13509	Tubulin beta-3 chain OS=Homo sapiens OX=9606 GN=TUBB3 PE=1 SV=2	0	141.864	45	19	349	2	450	50.4	4.93	566.34	19	cell cycle OR cell proliferation;cell organization and biogenesis;developmental processes;signal transduction	cytoskeleton;other cell component	signal transduction activity or receptor binding;cytoskeletal activity;other molecular function	Pf00091, Pf03953	10381	ENSG00000258947	TUBB3	A8K854; hsa:10381; Q13509; Q9BTZ0; Q9BW10	Alzheimer's disease and miRNA effects; Pathogenic Escherichia coli infection; Parkin-ubiquitin proteasomal system pathway; Exercise-induced circadian regulation; Alzheimer's disease; Cell lineage map for neuronal differentiation; HDAC6 interactions in the central nervous system	Intraflagellar transport; Recycling pathway of L1; COPI-dependent Golgi-to-ER retrograde traffic; Separation of Sister Chromatids; The role of GTSE1 in G2/M progression after G2 checkpoint; Translocation of SLC2A4 (GLUT4) to the plasma membrane; Microtubule-dependent trafficking of connexons from Golgi to the plasma membrane; Gap junction assembly; MHC class II antigen presentation; Resolution of…	38	3	0.995	-0.00723157	1.37307e+07	1.3124e+07	1.40555e+07	1.29211e+07	1.44496e+07	1.38016e+07	0.874843	0.0580699	High	High	High	High	Peak Found	Peak Found	1
FALSE	High	Master Protein	Q93084	Sarcoplasmic/endoplasmic reticulum calcium ATPase 3 OS=Homo sapiens OX=9606 GN=ATP2A3 PE=1 SV=3	0	141.664	22	21	242	13	999	109.2	5.52	427.96	21	stress response;transport;signal transduction;other biological processes	other membranes;cytosol;ER/Golgi;nucleus	transporter activity;enzyme regulator activity;other molecular function	Pf00122, Pf00689, Pf00690, Pf00702, Pf13246	489	ENSG00000074370	ATP2A3	A8MZG0; D3DTJ8; hsa:489; O60900; O60901; O75501; O75502; Q16115; Q6JHX1; Q8TEX5; Q8TEX6; Q93084	Alzheimer's disease and miRNA effects; Myometrial relaxation and contraction pathways; Alzheimer's disease; Calcium regulation in cardiac cells	Ion homeostasis; Ion transport by P-type ATPases; Pre-NOTCH Processing in Golgi; Reduction of cytosolic Ca++ levels	8	0	1.088	0.121679	2.47118e+07	2.55425e+07	2.4095e+07	2.6678e+07	2.93722e+07	2.34373e+07	0.387092	0.412185	High	High	High	High	High	High	1	Acetyl [N-Term]
FALSE	High	Master Protein	O14647	Chromodomain-helicase-DNA-binding protein 2 OS=Homo sapiens OX=9606 GN=CHD2 PE=1 SV=2	0	141.444	20	35	227	25	1828	211.2	8.1	179.57	35	cell organization and biogenesis;other metabolic processes;stress response;other biological processes	nucleus;other cell component	nucleic acid binding activity;other molecular function	Pf00176, Pf00271, Pf00385, Pf13907, Pf18375	1106	ENSG00000173575	CHD2	C6G482; hsa:1106; O14647; Q96IP5	Prion disease pathway; Male infertility		2	0	1.116	0.158337	2.65694e+07	2.59734e+07	2.84641e+07	2.50883e+07	2.43863e+07	2.34365e+07	0.0387581	1.41164	High	High	High	High	High	High	1
FALSE	High	Master Protein	Q8WTT2	Nucleolar complex protein 3 homolog OS=Homo sapiens OX=9606 GN=NOC3L PE=1 SV=1	0	141.198	28	19	134	19	800	92.5	9.17	272.07	19	DNA metabolism;other metabolic processes;other biological processes	mitochondrion;nucleus	other molecular function	Pf03914, Pf07540	64318	ENSG00000173145	NOC3L	hsa:64318; Q8WTT2; Q9H5M6; Q9H9D8			0	0	1.094	0.129613	4.43867e+07	3.95082e+07	5.19516e+07	3.60676e+07	3.93179e+07	3.79092e+07	0.114818	0.939991	High	High	High	High	High	High	1
FALSE	High	Master Protein	O60506	Heterogeneous nuclear ribonucleoprotein Q OS=Homo sapiens OX=9606 GN=SYNCRIP PE=1 SV=2	0	141.146	44	23	237	17	623	69.6	8.59	396.88	23	RNA metabolism OR transcription;other metabolic processes;stress response;other biological processes	cytosol;ER/Golgi;nucleus;other cell component	nucleic acid binding activity	Pf00076, Pf18360	10492	ENSG00000135316	SYNCRIP	E1P501; E1P502; hsa:10492; O60506; Q53H05; Q5TCG2; Q5TCG3; Q8IW78; Q8N599; Q96LC1; Q96LC2; Q9Y583			0	0	1.129	0.175045	7.79845e+07	7.55631e+07	8.19783e+07	7.1115e+07	6.36218e+07	5.73075e+07	0.0302548	1.51921	High	High	High	High	High	High	1
FALSE	High	Master Protein	Q14254	Flotillin-2 OS=Homo sapiens OX=9606 GN=FLOT2 PE=1 SV=2	0	141.02	47	19	187	19	428	47	5.25	425.28	19	cell adhesion;transport;other biological processes	plasma membrane;other membranes;other cytoplasmic organelle;other cell component		Pf01145	2319	ENSG00000132589	FLOT2	hsa:2319; Q14254	Angiopoietin-like protein 8 regulatory pathway; Insulin signaling	RHOC GTPase cycle; RHOA GTPase cycle; RHOB GTPase cycle; RND3 GTPase cycle; RND1 GTPase cycle; Regulation of necroptotic cell death; Synaptic adhesion-like molecules	10	0	1.018	0.0257376	9.78206e+07	9.66207e+07	1.01127e+08	9.89584e+07	1.01251e+08	9.04054e+07	0.667303	0.175677	High	High	High	High	High	High	1
FALSE	High	Master Protein	A0A994J801	Phosphatidylinositol glycan anchor biosynthesis class S OS=Homo sapiens OX=9606 GN=PIGS PE=1 SV=1	0	140.605	40	17	146	17	553	61.4	6.61	295.44	17	protein metabolism;other metabolic processes	other membranes;ER/Golgi				ENSG00000087111	PIGS	A0A994J801			0	0	1.082	0.1137	1.21472e+08	1.25675e+08	1.22811e+08	1.08022e+08	1.18518e+08	1.16382e+08	0.0585343	1.23259	High	High	High	High	High	High	1
FALSE	High	Master Protein	P42285	Exosome RNA helicase MTR4 OS=Homo sapiens OX=9606 GN=MTREX PE=1 SV=3	0	140.595	33	27	149	27	1042	117.7	6.52	255.01	27	RNA metabolism OR transcription;other metabolic processes;stress response	nucleus	other molecular function	Pf00270, Pf00271, Pf08148, Pf13234, Pf21408	23517	ENSG00000039123	MTREX	hsa:23517; P42285; Q2M386; Q6MZZ8; Q6P170; Q8N5R0; Q8TAG2		mRNA Splicing - Major Pathway; Major pathway of rRNA processing in the nucleolus and cytosol	2	0	1.022	0.0313952	4.07006e+07	4.13271e+07	3.9611e+07	4.38221e+07	3.93875e+07	3.58494e+07	0.734054	0.134272	High	High	High	High	High	High	1
FALSE	High	Master Protein	G5E9Z2	CLPTM1 like OS=Homo sapiens OX=9606 GN=CLPTM1L PE=1 SV=1	0	140.223	45	14	249	1	369	43.3	8.79	552.5	14		other membranes		Pf05602		ENSG00000049656; ENSG00000274811	CLPTM1L	G5E9Z2			0	0	1.054	0.0758749	2.97454e+07	3.14775e+07	3.05382e+07	2.98665e+07	2.98665e+07	2.15042e+07	0.283191	0.547921	High	High	High	High	High	Peak Found	1
FALSE	High	Master Protein	O94826	Mitochondrial import receptor subunit TOM70 OS=Homo sapiens OX=9606 GN=TOMM70 PE=1 SV=1	0	140.069	55	24	219	24	608	67.4	7.12	319.95	24	cell organization and biogenesis;transport;other biological processes	other membranes;mitochondrion	transporter activity;other molecular function	Pf00515, Pf13181	9868	ENSG00000154174	TOMM70	D3DN48; hsa:9868; O94826	Mitochondrial immune response to SARS-CoV-2; SARS-CoV-2 B.1.1.7 variant antagonises innate immune activation; SARS-CoV-2 mitochondrial chronic oxidative stress and endothelial dysfunction	Ub-specific processing proteases; SARS-CoV-2 activates/modulates innate and adaptive immune responses; Mitochondrial protein import; DDX58/IFIH1-mediated induction of interferon-alpha/beta; SARS-CoV-1 activates/modulates innate immune responses; PINK1-PRKN Mediated Mitophagy	9	0	1.014	0.0200577	1.49078e+08	1.42811e+08	1.55048e+08	1.39749e+08	1.59868e+08	1.59791e+08	0.612059	0.213207	High	High	High	High	High	High	1	Met-loss+Acetyl [N-Term]
FALSE	High	Master Protein	Q13740	CD166 antigen OS=Homo sapiens OX=9606 GN=ALCAM PE=1 SV=2	0	140.031	42	21	173	21	583	65.1	6.25	342.44	21	cell adhesion;cell organization and biogenesis;developmental processes;signal transduction;other biological processes	plasma membrane;other membranes;other cell component	signal transduction activity or receptor binding;other molecular function	Pf08205, Pf13927	214	ENSG00000170017	ALCAM	B2RNS3; B4DTU0; hsa:214; O60892; Q13740; Q1HGM8; Q1HGM9; Q6PEY4; Q6ZS95		L1CAM interactions	1	0	1.148	0.199123	1.07583e+08	1.02036e+08	1.06526e+08	9.96092e+07	9.91039e+07	8.58551e+07	0.0940199	1.02678	High	High	High	High	High	High	1
FALSE	High	Master Protein	Q9BUF5	Tubulin beta-6 chain OS=Homo sapiens OX=9606 GN=TUBB6 PE=1 SV=1	0	140.011	53	18	238	8	446	49.8	4.88	398.9	18	cell cycle OR cell proliferation;cell organization and biogenesis	cytoskeleton;other cell component	cytoskeletal activity;other molecular function	Pf00091, Pf03953	84617	ENSG00000176014	TUBB6	B3KM76; hsa:84617; Q9BUF5; Q9HA42	Alzheimer's disease and miRNA effects; Pathogenic Escherichia coli infection; Parkin-ubiquitin proteasomal system pathway; Alzheimer's disease	Separation of Sister Chromatids; Intraflagellar transport; Recycling pathway of L1; COPI-dependent Golgi-to-ER retrograde traffic; The role of GTSE1 in G2/M progression after G2 checkpoint; Translocation of SLC2A4 (GLUT4) to the plasma membrane; Microtubule-dependent trafficking of connexons from Golgi to the plasma membrane; Gap junction assembly; MHC class II antigen presentation; Resolution of…	35	0	1.09	0.124328	2.05304e+07	2.43485e+07	2.52011e+07	2.52713e+07	2.24631e+07	2.12408e+07	0.853255	0.0689214	High	High	High	High	High	High	1
FALSE	High	Master Protein	A0A3B3ITW3	ATP binding cassette subfamily D member 3 OS=Homo sapiens OX=9606 GN=ABCD3 PE=1 SV=2	0	139.945	37	25	243	24	659	75.4	9.39	415.48	25	transport	other membranes;other cytoplasmic organelle;other cell component	transporter activity;other molecular function	Pf00005, Pf06472		ENSG00000117528	ABCD3	A0A3B3ITW3	Fragile X syndrome		1	1	1.045	0.0635029	2.1787e+08	2.11167e+08	2.16104e+08	1.9551e+08	2.05234e+08	2.41551e+08	0.949775	0.0223791	High	High	High	High	High	High	1
FALSE	High	Master Protein	Q8IWX8	Calcium homeostasis endoplasmic reticulum protein OS=Homo sapiens OX=9606 GN=CHERP PE=1 SV=3	0	139.933	32	20	201	20	916	103.6	9.04	393.93	20	RNA metabolism OR transcription;other metabolic processes;transport;developmental processes;other biological processes	other membranes;cytosol;ER/Golgi;nucleus;other cell component	other molecular function	Pf01585, Pf01805, Pf04818	10523	ENSG00000085872	CHERP	hsa:10523; O00302; Q4G0Y5; Q8IWX8; Q8WU30; Q99492		mRNA Splicing - Major Pathway	1	0	1.108	0.147958	1.40484e+08	1.39672e+08	1.52938e+08	1.27542e+08	1.33608e+08	1.33761e+08	0.0554763	1.25589	High	High	High	High	High	High	1
FALSE	High	Master Protein	P14866	Heterogeneous nuclear ribonucleoprotein L OS=Homo sapiens OX=9606 GN=HNRNPL PE=1 SV=2	0	139.922	41	16	160	2	589	64.1	8.22	344.58	16	RNA metabolism OR transcription;other metabolic processes;other biological processes	nucleus;other cell component	nucleic acid binding activity	Pf00076, Pf11835, Pf13893	3191	ENSG00000104824; ENSG00000282947	HNRNPL	A6ND69; A6NIT8; hsa:3191; P14866; Q9H3P3	mRNA processing; Hippocampal synaptogenesis and neurogenesis	mRNA Splicing - Major Pathway; Processing of Capped Intron-Containing Pre-mRNA	4	15	1.125	0.169925	1.69907e+08	1.78211e+08	1.90415e+08	1.75803e+08	1.68905e+08	1.4456e+08	0.216219	0.665106	High	High	High	High	High	High	1
FALSE	High	Master Protein	Q9NRG9	Aladin OS=Homo sapiens OX=9606 GN=AAAS PE=1 SV=1	0	139.896	48	18	233	18	546	59.5	7.5	435.44	18	cell cycle OR cell proliferation;cell organization and biogenesis;transport;other biological processes	other membranes;cytosol;cytoskeleton;nucleus		Pf00400	8086	ENSG00000094914; ENSG00000291836	AAAS	hsa:8086; Q5JB47; Q9NRG9; Q9NWI6; Q9UG19		Viral Messenger RNA Synthesis; Transcriptional regulation by small RNAs; tRNA processing in the nucleus; RHOA GTPase cycle; HCMV Late Events; HCMV Early Events; ISG15 antiviral mechanism; Transport of the SLBP independent Mature mRNA; Transport of the SLBP Dependant Mature mRNA; Transport of Mature mRNA Derived from an Intronless Transcript; Transport of Mature mRNA derived from an Intron-Contain…	29	0	1.054	0.0758749	1.61868e+08	1.63442e+08	1.64166e+08	1.47224e+08	1.57884e+08	1.74821e+08	0.713246	0.146761	High	High	High	High	High	High	1
FALSE	High	Master Protein	P46060	Ran GTPase-activating protein 1 OS=Homo sapiens OX=9606 GN=RANGAP1 PE=1 SV=1	0	139.824	43	21	198	21	587	63.5	4.68	364.83	21	protein metabolism;other metabolic processes;stress response;transport;signal transduction;other biological processes	other membranes;cytosol;cytoskeleton;nucleus;other cell component	enzyme regulator activity;nucleic acid binding activity;other molecular function	Pf07834, Pf13516	5905	ENSG00000100401	RANGAP1	hsa:5905; P46060; Q96JJ2	22q11.2 copy number variation syndrome; IL-18 signaling pathway	Separation of Sister Chromatids; Resolution of Sister Chromatid Cohesion; RHO GTPases Activate Formins; EML4 and NUDC in mitotic spindle formation; Rev-mediated nuclear export of HIV RNA; SUMOylation of DNA replication proteins; Amplification of signal from unattached kinetochores via a MAD2 inhibitory signal; Postmitotic nuclear pore complex (NPC) reformation; SUMOylation of nuclear envelope pro…	12	0	0.956	-0.0649175	7.35355e+07	7.85464e+07	7.30289e+07	8.1793e+07	7.92302e+07	7.35281e+07	0.354984	0.449792	High	High	High	High	High	High	1
FALSE	High	Master Protein	P46821	Microtubule-associated protein 1B OS=Homo sapiens OX=9606 GN=MAP1B PE=1 SV=2	0	139.605	19	29	128	29	2468	270.5	4.81	158.99	29	cell organization and biogenesis;stress response;transport;developmental processes;other biological processes	plasma membrane;other membranes;cytosol;cytoskeleton;other cell component	cytoskeletal activity;other molecular function	Pf00414	4131	ENSG00000131711	MAP1B	A2BDK5; hsa:4131; P46821	Microtubule cytoskeleton regulation; Fragile X syndrome; Neurogenesis regulation in the olfactory epithelium; HDAC6 interactions in the central nervous system	RSV-host interactions	5	0	1.023	0.0328061	2.02599e+07	2.4647e+07	1.81304e+07	2.00209e+07	1.72259e+07	1.87592e+07	0.323193	0.490538	High	High	High	High	High	High	1
FALSE	High	Master Protein	A0A0A0MQX1	Myosin X OS=Homo sapiens OX=9606 GN=MYO10 PE=1 SV=1	0	139.5	17	31	150	31	2069	238.4	6.14	168.84	31	signal transduction	plasma membrane;other membranes;cytosol;cytoskeleton;nucleus	cytoskeletal activity;other molecular function	Pf00063, Pf00169, Pf00373, Pf00612, Pf00784, Pf00788, Pf16735, Pf18597		ENSG00000145555	MYO10	A0A0A0MQX1			0	0	1.001	0.00144197	2.65579e+07	2.85785e+07	2.56216e+07	2.46736e+07	2.47556e+07	2.22265e+07	0.0653612	1.18468	High	High	High	High	High	High	1	Acetyl [N-Term]
FALSE	High	Master Protein	O14980	Exportin-1 OS=Homo sapiens OX=9606 GN=XPO1 PE=1 SV=1	0	138.968	32	26	167	26	1071	123.3	6.06	209.79	26	other metabolic processes;transport;other biological processes	other membranes;cytosol;nucleus;other cell component	nucleic acid binding activity;other molecular function	Pf03810, Pf08389, Pf08767, Pf18777, Pf18784, Pf18787	7514	ENSG00000082898	XPO1	A6NL14; A8K1K5; D6W5E2; hsa:7514; O14980; Q63HP8; Q68CP3; Q99433	eIF5A regulation in response to inhibition of the nuclear export system; 22q11.2 copy number variation syndrome	Separation of Sister Chromatids; MAPK6/MAPK4 signaling; NPAS4 regulates expression of target genes; Resolution of Sister Chromatid Cohesion; RHO GTPases Activate Formins; EML4 and NUDC in mitotic spindle formation; Rev-mediated nuclear export of HIV RNA; NEP/NS2 Interacts with the Cellular Export Machinery; Amplification of signal from unattached kinetochores via a MAD2 inhibitory signal; Heme si…	19	0	1.007	0.0100637	3.66236e+07	3.98495e+07	3.76332e+07	3.69253e+07	4.00089e+07	3.45389e+07	0.659565	0.180742	High	High	High	High	High	High	1	Met-loss [N-Term]
FALSE	High	Master Protein	P18084	Integrin beta-5 OS=Homo sapiens OX=9606 GN=ITGB5 PE=1 SV=1	0	138.944	35	21	93	21	799	88	6.06	194.81	21	cell adhesion;cell organization and biogenesis;developmental processes;signal transduction;other biological processes	plasma membrane;other membranes;other cell component	signal transduction activity or receptor binding;other molecular function	Pf00362, Pf07965, Pf08725, Pf17205, Pf18372	3693	ENSG00000082781	ITGB5	B0LPF8; B2RD70; hsa:3693; P18084	Integrin-mediated cell adhesion; Arrhythmogenic right ventricular cardiomyopathy; miRNA targets in ECM and membrane receptors; Focal adhesion; VEGFA-VEGFR2 signaling; Focal adhesion: PI3K-Akt-mTOR-signaling pathway; PI3K-Akt signaling pathway; Mechanoregulation and pathology of YAP/TAZ via Hippo and non-Hippo mechanisms	Integrin cell surface interactions; ECM proteoglycans; Syndecan interactions; Smooth Muscle Contraction; Molecules associated with elastic fibres; TGF-beta receptor signaling activates SMADs; Cross-presentation of particulate exogenous antigens (phagosomes)	15	0	1.135	0.182692	3.08926e+07	3.18598e+07	3.58023e+07	2.98472e+07	2.99388e+07	2.658e+07	0.0947959	1.02321	High	High	High	High	High	High	1
FALSE	High	Master Protein	P48960	Adhesion G protein-coupled receptor E5 OS=Homo sapiens OX=9606 GN=ADGRE5 PE=1 SV=4	0	138.328	24	14	144	12	835	91.8	6.87	390.07	14	cell adhesion;cell-cell signaling;stress response;signal transduction;other biological processes	plasma membrane;other membranes	other molecular function	Pf00002, Pf01825, Pf07645	976	ENSG00000123146	ADGRE5	A8K7Z4; B2RBJ9; hsa:976; O00718; O76101; P48960; Q8NG72; Q8TBQ7	Vitamin D receptor pathway; GPCRs, class B secretin-like	Neutrophil degranulation; Class B/2 (Secretin family receptors)	4	2	1.106	0.145351	1.08302e+08	1.03728e+08	9.95231e+07	9.28439e+07	9.38465e+07	7.53364e+07	0.0645959	1.1898	High	High	High	High	High	High	1
FALSE	High	Master Protein	Q86XP3	ATP-dependent RNA helicase DDX42 OS=Homo sapiens OX=9606 GN=DDX42 PE=1 SV=1	0	138.322	43	26	145	26	938	102.9	7.02	208	26	cell organization and biogenesis;RNA metabolism OR transcription;other metabolic processes;other biological processes	cytosol;nucleus;other cell component	nucleic acid binding activity;other molecular function	Pf00270, Pf00271	11325	ENSG00000198231	DDX42	A6NML1; A8KA43; hsa:11325; O75619; Q68G51; Q86XP3; Q96BK1; Q96HR7; Q9Y3V8		mRNA Splicing - Major Pathway; mRNA Splicing - Minor Pathway	2	0	1.022	0.0313952	3.3928e+07	4.05522e+07	3.25571e+07	4.27957e+07	3.24109e+07	3.50933e+07	0.797813	0.0980987	High	High	High	High	High	High	1
FALSE	High	Master Protein	Q9H0D6	5'-3' exoribonuclease 2 OS=Homo sapiens OX=9606 GN=XRN2 PE=1 SV=1	0	138.153	31	22	211	22	950	108.5	7.47	371.42	22	RNA metabolism OR transcription;other metabolic processes;developmental processes;other biological processes	nucleus;other cell component	nucleic acid binding activity;other molecular function	Pf03159, Pf17846	22803	ENSG00000088930	XRN2	hsa:22803; Q3L8N4; Q6KGZ9; Q9BQL1; Q9H0D6; Q9NTW0; Q9NXS6; Q9UL53	mRNA processing	Major pathway of rRNA processing in the nucleolus and cytosol; Association of TriC/CCT with target proteins during biosynthesis	3	0	1.129	0.175045	1.70054e+08	1.7794e+08	1.81544e+08	1.76504e+08	1.68193e+08	1.58531e+08	0.230339	0.637633	High	High	High	High	High	High	1
FALSE	High	Master Protein	M0QZM1	Heterogeneous nuclear ribonucleoprotein M (Fragment) OS=Homo sapiens OX=9606 GN=HNRNPM PE=1 SV=1	0	138.134	54	16	362	1	383	40	6.73	481.08	16		nucleus	nucleic acid binding activity	Pf00076		ENSG00000099783	HNRNPM	M0QZM1			0	0	1.013	0.0186342	1.99927e+06	2.20091e+06	2.06502e+06	2.03781e+06	2.12499e+06	1.9829e+06	0.611271	0.213766	High	High	High	High	High	High	1
FALSE	High	Master Protein	Q96S66	Chloride channel CLIC-like protein 1 OS=Homo sapiens OX=9606 GN=CLCC1 PE=1 SV=1	0	137.988	46	20	205	20	551	62	5.55	320.43	20	transport	other membranes;ER/Golgi;nucleus;other cell component	transporter activity	Pf05934	23155	ENSG00000121940	CLCC1	hsa:23155; O94861; Q8WYP8; Q8WYP9; Q96S66; Q9BU25			0	0	1.087	0.120352	7.21481e+07	6.82688e+07	7.75447e+07	6.26721e+07	6.65506e+07	7.22951e+07	0.230524	0.637283	High	High	High	High	High	High	1
FALSE	High	Master Protein	Q12888	TP53-binding protein 1 OS=Homo sapiens OX=9606 GN=TP53BP1 PE=1 SV=2	0	137.833	22	25	154	25	1972	213.4	4.7	223.09	25	cell organization and biogenesis;DNA metabolism;other metabolic processes;stress response;signal transduction;other biological processes	nucleus;other cell component	nucleic acid binding activity;other molecular function	Pf09038, Pf18428	7158	ENSG00000067369	TP53BP1	F8VY86; hsa:7158; Q12888; Q2M1Z7; Q4LE46; Q5FWZ3; Q7Z3U4	ATM signaling pathway; ATM signaling in development and disease	Recruitment and ATM-mediated phosphorylation of repair and signaling proteins at DNA double strand breaks; Processing of DNA double-strand break ends; G2/M DNA damage checkpoint; Nonhomologous End-Joining (NHEJ); SUMOylation of transcription factors	7	0	1.092	0.126973	3.32396e+07	3.56192e+07	3.8339e+07	3.42393e+07	3.29668e+07	2.65541e+07	0.184601	0.733767	High	High	High	High	High	High	1
FALSE	High	Master Protein	O95347	Structural maintenance of chromosomes protein 2 OS=Homo sapiens OX=9606 GN=SMC2 PE=1 SV=2	0	137.706	28	30	231	30	1197	135.6	8.43	256.46	30	cell cycle OR cell proliferation;cell organization and biogenesis;other biological processes	cytosol;nucleus;other cell component	nucleic acid binding activity;other molecular function	Pf02463, Pf06470	10592	ENSG00000136824	SMC2	hsa:10592; O95347; Q6IEE0; Q9P1P2	Retinoblastoma gene in cancer	Condensation of Prophase Chromosomes; Condensation of Prometaphase Chromosomes	3	0	1.015	0.0214797	4.70181e+07	3.96582e+07	4.01854e+07	4.51624e+07	4.26324e+07	3.48056e+07	0.735173	0.13361	High	High	High	High	High	High	1
FALSE	High	Master Protein	Q99459	Cell division cycle 5-like protein OS=Homo sapiens OX=9606 GN=CDC5L PE=1 SV=2	0	137.655	43	22	209	22	802	92.2	8.18	297.97	22	cell cycle OR cell proliferation;DNA metabolism;RNA metabolism OR transcription;other metabolic processes;stress response;signal transduction;other biological processes	nucleus;other cell component	nucleic acid binding activity;other molecular function	Pf11831, Pf13921	988	ENSG00000096401	CDC5L	hsa:988; Q76N46; Q99459; Q99974		mRNA Splicing - Major Pathway	1	0	1.058	0.0813396	6.59516e+07	7.0443e+07	7.06352e+07	6.12495e+07	6.72242e+07	5.65605e+07	0.100361	0.998436	High	High	High	High	High	High	1
FALSE	High	Master Protein	P24539	ATP synthase F(0) complex subunit B1, mitochondrial OS=Homo sapiens OX=9606 GN=ATP5PB PE=1 SV=2	0	137.591	47	17	271	17	256	28.9	9.36	508.56	17	other metabolic processes;transport	other membranes;mitochondrion	transporter activity	Pf05405	515	ENSG00000116459	ATP5PB	hsa:515; P24539; Q9BQ68; Q9BRU8	Electron transport chain: OXPHOS system in mitochondria; 7q11.23 copy number variation syndrome; Oxidative phosphorylation	Cristae formation; Formation of ATP by chemiosmotic coupling	5	0	1.031	0.0440443	262917183	2.91381e+08	2.7557e+08	2.5888e+08	2.76288e+08	2.745e+08	0.534427	0.272112	High	High	High	High	High	High	1
FALSE	High	Master Protein	Q96CS3	FAS-associated factor 2 OS=Homo sapiens OX=9606 GN=FAF2 PE=1 SV=2	0	137.459	44	14	222	14	445	52.6	5.62	455.58	14	cell organization and biogenesis;protein metabolism;other metabolic processes;stress response;transport	non-structural extracellular;other membranes;ER/Golgi;other cytoplasmic organelle;other cell component	enzyme regulator activity;other molecular function	Pf00789, Pf14555, Pf21021	23197	ENSG00000113194	FAF2	hsa:23197; O94963; Q8IUF2; Q96CS3; Q9BRP2; Q9BVM7	5q35 copy number variation	Neutrophil degranulation; RHOA GTPase cycle	3	0	1.153	0.205393	1.73852e+08	1.68813e+08	1.70533e+08	1.48151e+08	1.62703e+08	1.56798e+08	0.0275019	1.56064	High	High	High	High	High	High	1
FALSE	High	Master Protein	Q9Y4W2	Ribosomal biogenesis protein LAS1L OS=Homo sapiens OX=9606 GN=LAS1L PE=1 SV=2	0	137.324	45	22	143	22	734	83	4.73	265.38	22	RNA metabolism OR transcription;other metabolic processes	cytosol;nucleus;other cell component	other molecular function	Pf04031	81887	ENSG00000001497	LAS1L	A9X410; hsa:81887; Q5JXQ0; Q8TEN5; Q9H9V5; Q9Y4W2		Major pathway of rRNA processing in the nucleolus and cytosol	1	0	1.046	0.0648829	7.36677e+07	7.9042e+07	8.88429e+07	6.87786e+07	7.35246e+07	7.77337e+07	0.235446	0.628109	High	High	High	High	High	High	1
FALSE	High	Master Protein	Q7KZ85	Transcription elongation factor SPT6 OS=Homo sapiens OX=9606 GN=SUPT6H PE=1 SV=2	0	137.303	23	29	138	29	1726	198.9	4.91	183.88	29	cell organization and biogenesis;RNA metabolism OR transcription;other metabolic processes;transport;developmental processes;other biological processes	nucleus	nucleic acid binding activity;other molecular function	Pf00575, Pf14632, Pf14633, Pf14635, Pf14639, Pf14641, Pf17674	6830	ENSG00000109111	SUPT6H	A7E2B4; hsa:6830; Q15737; Q6GMQ4; Q7KYW9; Q7KZ85; Q7LDK4; Q8N526; Q92775; Q96AH3; Q9BTH9; Q9BTI2		Formation of RNA Pol II elongation complex ; RNA Polymerase II Pre-transcription Events	3	0	1.012	0.0172093	2.86428e+07	3.32798e+07	3.54654e+07	3.43595e+07	3.41413e+07	2.91571e+07	0.974381	0.0112713	High	High	High	High	High	High	1
FALSE	High	Master Protein	Q6P1M0	Long-chain fatty acid transport protein 4 OS=Homo sapiens OX=9606 GN=SLC27A4 PE=1 SV=1	0	137.273	41	23	259	21	643	72	8.47	371.22	23	other metabolic processes;transport;other biological processes	plasma membrane;other membranes;ER/Golgi;other cell component	transporter activity;other molecular function	Pf00501, Pf13193	10999	ENSG00000167114	SLC27A4	A8K2F7; hsa:10999; O95186; Q6P1M0; Q96G53	PPAR signaling pathway; Fatty acid transporters; Cholesterol metabolism; Fatty acids and lipoproteins transport in hepatocytes; Enterocyte cholesterol metabolism	Transport of fatty acids; Defective SLC27A4 causes ichthyosis prematurity syndrome (IPS)	7	2	1.084	0.116365	2.09589e+08	2.22294e+08	2.4702e+08	2.0175e+08	2.09714e+08	1.92084e+08	0.106811	0.971385	High	High	High	High	High	High	1
FALSE	High	Master Protein	O43172	U4/U6 small nuclear ribonucleoprotein Prp4 OS=Homo sapiens OX=9606 GN=PRPF4 PE=1 SV=2	0	137.234	55	23	171	23	522	58.4	7.42	271.27	23	RNA metabolism OR transcription;other metabolic processes	nucleus	nucleic acid binding activity	Pf00400, Pf08799	9128	ENSG00000136875	PRPF4	hsa:9128; O43172; O43445; O43864; Q5T1M8; Q96DG2; Q96IK4	mRNA processing	mRNA Splicing - Major Pathway	2	0	1.023	0.0328061	5.97902e+07	7.03873e+07	6.47407e+07	6.00242e+07	6.12341e+07	6.04076e+07	0.225069	0.647684	High	High	High	High	High	High	1
FALSE	High	Master Protein	P48634	Protein PRRC2A OS=Homo sapiens OX=9606 GN=PRRC2A PE=1 SV=3	0	136.361	21	27	172	26	2157	228.7	9.45	230.05	27	other biological processes	plasma membrane;other membranes;cytosol;nucleus		Pf07001	7916	ENSG00000204469; ENSG00000206427; ENSG00000225164; ENSG00000225748; ENSG00000226618; ENSG00000231370; ENSG00000231825	PRRC2A	B0UX77; B0UZE9; B0UZL3; hsa:7916; O95875; P48634; Q05BK4; Q4LE37; Q5SQ29; Q5SQ30; Q5ST84; Q5STX6; Q5STX7; Q68DW9; Q6P9P7; Q6PIN1; Q8MGQ9; Q96QC6			0	0	1.077	0.107018	3.25125e+07	3.16651e+07	4.11173e+07	3.34182e+07	3.40109e+07	3.29178e+07	0.615803	0.210558	High	High	High	High	High	High	1
FALSE	High	Master Protein	E9PQ56	Poly(U)-binding-splicing factor PUF60 OS=Homo sapiens OX=9606 GN=PUF60 PE=1 SV=9	0	136.244	50	21	226	21	541	58	5.35	434.27	21	RNA metabolism OR transcription;other metabolic processes;other biological processes	nucleus;other cell component	nucleic acid binding activity	Pf00076	22827	ENSG00000179950	PUF60	E9PQ56			0	0	1.099	0.136191	136632383	1.44979e+08	1.4662e+08	1.32007e+08	1.31926e+08	1.32102e+08	0.0255809	1.59208	High	High	High	High	High	High	1
FALSE	High	Master Protein	Q09161	Nuclear cap-binding protein subunit 1 OS=Homo sapiens OX=9606 GN=NCBP1 PE=1 SV=1	0	136.211	38	22	124	22	790	91.8	6.43	239.31	22	cell organization and biogenesis;protein metabolism;RNA metabolism OR transcription;other metabolic processes;stress response;transport;other biological processes	cytosol;mitochondrion;nucleus;other cell component	nucleic acid binding activity;other molecular function	Pf02854, Pf09088, Pf09090	4686	ENSG00000136937	NCBP1	B2R718; hsa:4686; Q09161; Q59G76; Q5T1V0; Q5T7X2	mRNA processing; 3q29 copy number variation syndrome	Regulation of expression of SLITs and ROBOs; Transport of the SLBP independent Mature mRNA; Transport of the SLBP Dependant Mature mRNA; Transport of Mature mRNA Derived from an Intronless Transcript; Transport of Mature mRNA derived from an Intron-Containing Transcript; snRNP Assembly; mRNA 3'-end processing; RNA Polymerase II Transcription Termination; Formation of RNA Pol II elongation complex…	29	0	1.213	0.27858	4.91683e+07	5.06574e+07	5.63171e+07	4.22659e+07	4.2565e+07	4.59941e+07	0.0273562	1.56294	High	High	High	High	High	High	1
FALSE	High	Master Protein	P13797	Plastin-3 OS=Homo sapiens OX=9606 GN=PLS3 PE=1 SV=4	0	136.204	43	23	183	19	630	70.8	5.6	263.74	23	cell organization and biogenesis;developmental processes	plasma membrane;other membranes;cytosol;cytoskeleton;other cell component	cytoskeletal activity;other molecular function	Pf00307, Pf13499	5358	ENSG00000102024	PLS3	A8K579; B1AQ09; B4DGB4; B7Z6M1; hsa:5358; P13797; Q86YI6			0	3	1.033	0.0468403	5.70138e+07	5.64981e+07	5.17602e+07	5.53607e+07	5.93005e+07	5.05194e+07	0.992486	0.00327568	High	High	High	High	High	High	1
FALSE	High	Master Protein	A0A0A0MSX9	isoleucine--tRNA ligase OS=Homo sapiens OX=9606 GN=IARS1 PE=1 SV=1	0	136.119	26	28	147	28	1242	142.2	6.09	150.94	28	protein metabolism;RNA metabolism OR transcription;other metabolic processes	cytosol;nucleus;other cell component	nucleic acid binding activity;other molecular function	Pf00133, Pf08264, Pf19302		ENSG00000196305	IARS1	A0A0A0MSX9	Amino acid metabolism		1	0	0.993	-0.0101344	2.9893e+07	2.70811e+07	2.09693e+07	2.71374e+07	2.5294e+07	2.30584e+07	0.790939	0.101857	High	High	High	High	High	High	1	Acetyl [N-Term]
FALSE	High	Master Protein	P78357	Contactin-associated protein 1 OS=Homo sapiens OX=9606 GN=CNTNAP1 PE=1 SV=1	0	135.862	24	26	239	26	1384	156.2	7.05	337.1	26	cell adhesion;cell organization and biogenesis;developmental processes;signal transduction;other biological processes	plasma membrane;other membranes;other cell component	other molecular function	Pf00754, Pf02210	8506	ENSG00000108797	CNTNAP1	hsa:8506; P78357		Neurofascin interactions	1	0	1.073	0.10165	7.15862e+07	6.89649e+07	7.01924e+07	6.38631e+07	6.29512e+07	7.03402e+07	0.1377	0.861066	High	High	High	High	High	High	1
FALSE	High	Master Protein	A0A8V8TNP6	RNA-binding protein FXR1 OS=Homo sapiens OX=9606 GN=FXR1 PE=1 SV=1	0	135.733	50	22	178	16	568	63.8	6.39	329.95	22	other biological processes	nucleus;other cell component	nucleic acid binding activity	Pf00013, Pf05641, Pf12235, Pf16096, Pf17904, Pf18336		ENSG00000114416	FXR1	A0A8V8TNP6	Bile acids synthesis and enterohepatic circulation		1	6	1.081	0.112367	8.76919e+07	8.72325e+07	1.00623e+08	8.96636e+07	8.92064e+07	8.65156e+07	0.49326	0.306924	High	High	High	High	High	High	1	Met-loss+Acetyl [N-Term]
FALSE	High	Master Protein	A0A0A0MTB8	WD repeat domain 36 OS=Homo sapiens OX=9606 GN=WDR36 PE=1 SV=1	0	135.707	38	27	238	27	895	99.3	7.36	414.99	27	cell organization and biogenesis;RNA metabolism OR transcription;other metabolic processes;other biological processes	nucleus;other cell component		Pf00400, Pf04192, Pf12894		ENSG00000134987	WDR36	A0A0A0MTB8			0	0	1.092	0.126973	2.01873e+08	1.79358e+08	1.85198e+08	1.6723e+08	1.74745e+08	1.81053e+08	0.138746	0.857781	High	High	High	High	High	High	1
FALSE	High	Master Protein	Q12931	Heat shock protein 75 kDa, mitochondrial OS=Homo sapiens OX=9606 GN=TRAP1 PE=1 SV=3	0	135.582	36	24	271	23	704	80.1	8.21	447.28	24	protein metabolism;other metabolic processes;other biological processes	other membranes;mitochondrion;nucleus;other cell component	signal transduction activity or receptor binding;other molecular function	Pf00183	10131	ENSG00000126602	TRAP1	B4DR68; D3DUC8; F5H897; hsa:10131; O43642; O75235; Q12931; Q9UHL5	TNF-alpha signaling pathway; TGF-beta signaling pathway; Clock-controlled autophagy in bone metabolism	Respiratory electron transport	4	0	0.96	-0.0588937	1.08462e+08	1.16113e+08	1.10647e+08	1.19438e+08	1.23595e+08	1.07401e+08	0.397896	0.40023	High	High	High	High	High	High	1
FALSE	High	Master Protein	Q96T58	Msx2-interacting protein OS=Homo sapiens OX=9606 GN=SPEN PE=1 SV=1	0	135.496	12	31	176	30	3664	402	7.64	175.87	31	signal transduction;other biological processes	nucleus;other cell component	nucleic acid binding activity;other molecular function	Pf00076, Pf07744, Pf20808, Pf20809, Pf20810	23013	ENSG00000065526	SPEN	hsa:23013; Q96T58; Q9H9A8; Q9NWH5; Q9UQ01; Q9Y556	Notch signaling pathway	RHOBTB1 GTPase cycle	2	0	1.113	0.154454	2.22679e+07	2.27428e+07	2.61141e+07	2.06048e+07	2.15755e+07	2.17504e+07	0.130222	0.885314	High	High	High	High	High	High	1
FALSE	High	Master Protein	A2A274	Aconitase 2 OS=Homo sapiens OX=9606 GN=ACO2 PE=1 SV=1	0	134.91	38	24	120	24	805	87.8	7.37	167.91	24			other molecular function	Pf00330, Pf00694		ENSG00000100412	ACO2	A2A274	Amino acid metabolism; Metabolic reprogramming in colon cancer; Fluoroacetic acid toxicity		3	0	0.877	-0.189351	2.73574e+07	3.04981e+07	2.20626e+07	3.58231e+07	3.33073e+07	2.32464e+07	0.414237	0.382751	High	High	High	High	High	High	1
FALSE	High	Master Protein	A0A7I2V5S2	Nucleophosmin OS=Homo sapiens OX=9606 GN=NPM1 PE=1 SV=1	0	134.609	54	12	231	12	305	33.9	4.82	459.65	12		nucleus	nucleic acid binding activity	Pf03066, Pf16276		ENSG00000181163	NPM1	A0A7I2V5S2			0	0	1.01	0.0143553	4.78618e+08	5.01803e+08	4.87391e+08	5.36715e+08	4.91095e+08	4.74104e+08	0.598018	0.223285	High	High	High	High	High	High	1	Acetyl [N-Term]
FALSE	High	Master Protein	P05166	Propionyl-CoA carboxylase beta chain, mitochondrial OS=Homo sapiens OX=9606 GN=PCCB PE=1 SV=3	0	134.589	47	20	194	20	539	58.2	7.64	318.38	20	other metabolic processes	cytosol;mitochondrion;other cell component	other molecular function	Pf01039	5096	ENSG00000114054	PCCB	B7Z2Z4; hsa:5096; P05166; Q16813; Q96CX0	Primary ovarian insufficiency	Biotin transport and metabolism; Mitochondrial protein degradation; Defective HLCS causes multiple carboxylase deficiency; Propionyl-CoA catabolism	5	0	1.084	0.116365	9.19149e+07	1.04873e+08	1.19202e+08	8.46632e+07	1.02755e+08	1.13282e+08	0.680212	0.167355	High	High	High	High	High	High	1
FALSE	High	Master Protein	Q9NVP1	ATP-dependent RNA helicase DDX18 OS=Homo sapiens OX=9606 GN=DDX18 PE=1 SV=2	0	134.586	37	19	138	19	670	75.4	9.5	287.37	19	RNA metabolism OR transcription;other metabolic processes	nucleus;other cell component	other molecular function	Pf00270, Pf00271, Pf13959	8886	ENSG00000088205	DDX18	hsa:8886; Q6GTZ9; Q6IAU4; Q92732; Q9BQB7; Q9NVP1			0	0	1.146	0.196607	7.67237e+07	6.9925e+07	8.63008e+07	6.71749e+07	6.76327e+07	7.06126e+07	0.132662	0.877252	High	High	High	High	High	High	1	Met-loss+Acetyl [N-Term]
FALSE	High	Master Protein	A0A8I5KX72	NFKB repressing factor OS=Homo sapiens OX=9606 GN=NKRF PE=1 SV=1	0	134.265	40	25	160	25	783	88	8.76	233.7	25		nucleus	nucleic acid binding activity	Pf01424, Pf01585, Pf11952		ENSG00000186416	NKRF	A0A8I5KX72			0	0	1.09	0.124328	6.45508e+07	6.52571e+07	7.48713e+07	6.11315e+07	6.1051e+07	6.22268e+07	0.113917	0.943413	High	High	High	High	High	High	1
FALSE	High	Master Protein	A0A7I2V5T7	Prostaglandin E synthase 2 OS=Homo sapiens OX=9606 GN=PTGES2 PE=1 SV=1	0	133.957	58	18	163	18	369	41.1	9.09	343.74	18	other metabolic processes	other membranes;other cell component	other molecular function	Pf13410, Pf13417		ENSG00000148334	PTGES2	A0A7I2V5T7	Omega-6-fatty acids in senescence		1	0	1.058	0.0813396	1.04562e+08	1.13526e+08	1.13721e+08	1.03082e+08	1.07795e+08	1.01701e+08	0.144378	0.840498	High	High	High	High	High	High	1
FALSE	High	Master Protein	A0A994J483	HECT-type E3 ubiquitin transferase OS=Homo sapiens OX=9606 GN=HUWE1 PE=1 SV=1	0	133.838	11	31	136	31	4302	473.6	5.2	143.07	31	DNA metabolism;other metabolic processes;stress response	nucleus	other molecular function			ENSG00000086758	HUWE1	A0A994J483			0	0	1.067	0.0935602	1.66175e+07	1.66763e+07	1.60906e+07	1.52821e+07	1.61389e+07	1.37193e+07	0.125574	0.9011	High	High	High	High	High	High	1
FALSE	High	Master Protein	P78371	T-complex protein 1 subunit beta OS=Homo sapiens OX=9606 GN=CCT2 PE=1 SV=4	0	133.83	51	22	153	22	535	57.5	6.46	257.63	22	cell organization and biogenesis;protein metabolism;other metabolic processes;other biological processes	non-structural extracellular;cytosol;cytoskeleton;other cytoplasmic organelle;other cell component	other molecular function	Pf00118	10576	ENSG00000166226	CCT2	A8K402; B5BTY7; B7Z243; B7Z7K4; B7ZAT2; hsa:10576; P78371; Q14D36; Q6IAT3	16p11.2 proximal deletion syndrome	Formation of tubulin folding intermediates by CCT/TriC; BBSome-mediated cargo-targeting to cilium; Neutrophil degranulation; Association of TriC/CCT with target proteins during biosynthesis; Cooperation of PDCL (PhLP1) and TRiC/CCT in G-protein beta folding; Prefoldin mediated transfer of substrate to CCT/TriC; RHOBTB2 GTPase cycle; RHOBTB1 GTPase cycle; Folding of actin by CCT/TriC	10	0	1.042	0.0593553	6.72843e+07	6.8435e+07	6.74246e+07	6.78416e+07	6.95723e+07	5.72351e+07	0.505284	0.296465	High	High	High	High	High	High	1
FALSE	High	Master Protein	H0YAH3	Polypeptide N-acetylgalactosaminyltransferase OS=Homo sapiens OX=9606 GN=GALNT7 PE=1 SV=2	0	133.756	42	23	246	1	657	75.4	7.05	314.5	23	protein metabolism;other metabolic processes	other membranes;ER/Golgi	other molecular function	Pf00535, Pf00652		ENSG00000109586	GALNT7	H0YAH3			0	0	100	6.64386	1.06601e+06	1.01944e+06					#DIV/0!	#DIV/0!	High	Peak Found	High	High	Not Found	High	1
FALSE	High	Master Protein	P42345	Serine/threonine-protein kinase mTOR OS=Homo sapiens OX=9606 GN=MTOR PE=1 SV=1	0	133.579	16	33	135	33	2549	288.7	7.17	156.76	33	cell organization and biogenesis;protein metabolism;other metabolic processes;stress response;developmental processes;signal transduction;other biological processes	other membranes;cytosol;mitochondrion;ER/Golgi;nucleus;other cytoplasmic organelle;other cell component	translation activity;nucleic acid binding activity;kinase activity;other molecular function	Pf00454, Pf02259, Pf02260, Pf08771, Pf11865	2475	ENSG00000198793	MTOR	hsa:2475; P42345; Q4LE76; Q5TER1; Q6LE87; Q96QG3; Q9Y4I3	AMP-activated protein kinase signaling; Target of rapamycin signaling; MicroRNAs in cardiomyocyte hypertrophy; Type II diabetes mellitus; Sterol regulatory element-binding proteins (SREBP) signaling; SREBF and miR33 in cholesterol and lipid homeostasis; RANKL/RANK signaling pathway; Thyroid stimulating hormone (TSH) signaling pathway; Leptin signaling pathway; Follicle stimulating hormone (FSH) s…	Amino acids regulate mTORC1; Constitutive Signaling by AKT1 E17K in Cancer; PIP3 activates AKT signaling; Regulation of TP53 Degradation; Regulation of PTEN gene transcription; mTORC1-mediated signalling; CD28 dependent PI3K/Akt signaling; TP53 Regulates Metabolic Genes; VEGFR2 mediated vascular permeability; Macroautophagy; Energy dependent regulation of mTOR by LKB1-AMPK; HSF1-dependent transac…	92	0	1.031	0.0440443	2.62961e+07	2.85229e+07	2.6633e+07	2.78881e+07	2.85032e+07	2.59314e+07	0.794008	0.100175	High	High	High	High	High	High	1
FALSE	High	Master Protein	Q6NUK1	Mitochondrial adenyl nucleotide antiporter SLC25A24 OS=Homo sapiens OX=9606 GN=SLC25A24 PE=1 SV=2	0	133.425	46	21	236	21	477	53.3	6.33	365.87	21	stress response;transport;other biological processes	other membranes;mitochondrion	transporter activity;other molecular function	Pf00153, Pf13499	29957	ENSG00000085491; ENSG00000284468	SLC25A24	B7ZAI9; hsa:29957; Q5T331; Q5T485; Q6NUK1; Q6PJJ9; Q705K4; Q9P129			0	0	1.096	0.132248	2.86146e+08	2.83387e+08	2.80775e+08	2.43005e+08	2.38014e+08	2.58108e+08	0.00402159	2.3956	High	High	High	High	High	High	1
FALSE	High	Master Protein	P35555	Fibrillin-1 OS=Homo sapiens OX=9606 GN=FBN1 PE=1 SV=4	0	133.297	16	32	136	32	2871	312.1	4.93	112.57	32	cell adhesion;developmental processes;signal transduction;other biological processes	non-structural extracellular;extracellular matrix;ER/Golgi	signal transduction activity or receptor binding;extracellular structural activity;other molecular function	Pf00683, Pf07645, Pf12661, Pf12662, Pf12947, Pf14670, Pf18193, Pf21364	2200	ENSG00000166147	FBN1	B2RUU0; D2JYH6; hsa:2200; P35555; Q15972; Q75N87	Hypothesized pathways in pathogenesis of cardiovascular disease; TGF-beta receptor signaling in skeletal dysplasias; 7q11.23 copy number variation syndrome; Progeria-associated lipodystrophy	Degradation of the extracellular matrix; Integrin cell surface interactions; Regulation of Insulin-like Growth Factor (IGF) transport and uptake by Insulin-like Growth Factor Binding Proteins (IGFBPs); Post-translational protein phosphorylation; Molecules associated with elastic fibres; TGF-beta receptor signaling activates SMADs	11	0	1.062	0.0867838	1.61364e+07	1.6694e+07	1.6641e+07	1.53984e+07	1.62509e+07	1.56341e+07	0.0783697	1.10585	High	High	High	High	High	High	1
[truncated: 6,039 more rows]

## Sheet: Data of volcano plot_Figure 4B
Gene Symbol	log2(A/B)	-log10(p value)	ns	ns	up	up	down	down
PLEC	0.0935602	1.01091	TRUE	1.01091	FALSE		FALSE
AHNAK	0.151859	1.21663	TRUE	1.21663	FALSE		FALSE
FLNA	0.00575927	0.0980558	TRUE	0.0980558	FALSE		FALSE
[truncated: 6,093 more rows]

## Sheet: Summary table_Figure 4C
Checked	Protein FDR Confidence: Combined	Master	Accession	Description	Exp. q-value: Combined	Sum PEP Score	Coverage [%]	# Peptides	# PSMs	# Unique Peptides	# AAs	MW [kDa]	calc. pI	Score Sequest HT: Sequest HT	# Peptides (by Search Engine): Sequest HT	Biological Process	Cellular Component	Molecular Function	Pfam IDs	Entrez Gene ID	Ensembl Gene ID	Gene Symbol	Gene ID	WikiPathways	Reactome Pathways	# Protein Pathway Groups	# Razor Peptides	Abundance Ratio: (A) / (C)	log 2 Abundance Ratio: (A) / (C)	Abundance: F354: n/a, Sample, n/a, 1, n/a, A	Abundance: F355: n/a, Sample, n/a, 2, n/a, A	Abundance: F356: n/a, Sample, n/a, 3, n/a, A	Abundance: F360: n/a, Sample, n/a, 1, n/a, C	Abundance: F361: n/a, Sample, n/a, 2, n/a, C	Abundance: F362: n/a, Sample, n/a, 3, n/a, C	Abundances (Normalized): F354: n/a, Sample, n/a, 1, n/a, A	Abundances (Normalized): F355: n/a, Sample, n/a, 2, n/a, A	Abundances (Normalized): F356: n/a, Sample, n/a, 3, n/a, A	Abundances (Normalized): F360: n/a, Sample, n/a, 1, n/a, C	Abundances (Normalized): F361: n/a, Sample, n/a, 2, n/a, C	Abundances (Normalized): F362: n/a, Sample, n/a, 3, n/a, C	p value A/C	-log 10 p value A/C	Found in Sample: [S355] F354: n/a, Sample, n/a, 1, n/a, A	Found in Sample: [S356] F355: n/a, Sample, n/a, 2, n/a, A	Found in Sample: [S357] F356: n/a, Sample, n/a, 3, n/a, A	Found in Sample: [S361] F360: n/a, Sample, n/a, 1, n/a, C	Found in Sample: [S362] F361: n/a, Sample, n/a, 2, n/a, C	Found in Sample: [S363] F362: n/a, Sample, n/a, 3, n/a, C
[truncated: 7,277 more rows]
[truncated: 2 more columns]

[truncated: 5 more sheets: Data of volcano plot_Figure 4C, Summary table_Figure 5C, Data of volcano plot_Figure 5C, Summary table_Figure 6D, Data of volcano plot_Figure 6D]
